# Supplementary material for: Sequencing and Comparative Analysis of the Straw Mushroom (Volvariella volvacea) Genome
Source: PLoS One. 2013 Mar 19;8(3):e58294. doi: 10.1371/journal.pone.0058294 (PMC3602538; doi:10.1371/journal.pone.0058294)
Supplement: Table S1 — V. volvacea gene annotation. (XLSX) [file pone.0058294.s010.xlsx]

## Sheet: Table S1
Table S1. V. volvacea gene annotation
Gene	Product	Best Hit Organism
VVO_00001	conserved hypothetical protein	Laccaria bicolor S238N-H82
VVO_00002	conserved hypothetical protein	Laccaria bicolor S238N-H82
VVO_00003	hypothetical protein
VVO_00004	hypothetical protein
VVO_00005	conserved hypothetical protein	Serpula lacrymans var. lacrymans S7.3
VVO_00006	conserved hypothetical protein	Laccaria bicolor S238N-H82
VVO_00007	conserved hypothetical protein	Chaetomium globosum CBS 148.51
VVO_00008	Pc13g06150	Penicillium chrysogenum Wisconsin 54-1255
VVO_00009	conserved hypothetical protein	Aspergillus fumigatus Af293
VVO_00010	conserved hypothetical protein	Serpula lacrymans var. lacrymans S7.9
VVO_00011	conserved hypothetical protein	Laccaria bicolor S238N-H82
VVO_00012	conserved hypothetical protein	Laccaria bicolor S238N-H82
VVO_00013	conserved hypothetical protein	Schizophyllum commune H4-8
VVO_00014	hypothetical protein	Laccaria bicolor S238N-H82
VVO_00015	hypothetical protein
VVO_00016	conserved hypothetical protein	Serpula lacrymans var. lacrymans S7.3
VVO_00017	hypothetical protein
VVO_00018	Pc21g07300	Penicillium chrysogenum Wisconsin 54-1255
VVO_00019	conserved hypothetical protein	Pyrenophora tritici-repentis Pt-1C-BFP
VVO_00020	conserved hypothetical protein	Aspergillus fumigatus Af293
VVO_00021	chitin synthase export chaperone	Coprinopsis cinerea okayama7#130
VVO_00022	conserved hypothetical protein	Arthroderma gypseum CBS 118893
VVO_00023	conserved hypothetical protein	Phaeosphaeria nodorum SN15
VVO_00024	hypothetical protein
VVO_00025	hypothetical protein
VVO_00026	hypothetical protein
VVO_00027	conserved hypothetical protein	Laccaria bicolor S238N-H82
VVO_00028	phosphatidylserine decarboxylase 1	Coprinopsis cinerea okayama7#130
VVO_00029	conserved hypothetical protein	Laccaria bicolor S238N-H82
VVO_00030	Endo-1,4-beta-xylanase C	Aspergillus fumigatus
VVO_00031	conserved hypothetical protein	Laccaria bicolor S238N-H82
VVO_00032	conserved hypothetical protein	Laccaria bicolor S238N-H82
VVO_00033	conserved hypothetical protein	Laccaria bicolor S238N-H82
VVO_00034	hypothetical protein
VVO_00035	conserved hypothetical protein	Laccaria bicolor S238N-H82
VVO_00036	conserved hypothetical protein	Laccaria bicolor S238N-H82
VVO_00037	conserved hypothetical protein	Laccaria bicolor S238N-H82
VVO_00038	conserved hypothetical protein	Laccaria bicolor S238N-H82
VVO_00039	conserved hypothetical protein	Laccaria bicolor S238N-H82
VVO_00040	conserved hypothetical protein	Laccaria bicolor S238N-H82
VVO_00041	pectate lyase B	Coprinopsis cinerea okayama7#130
VVO_00042	pectate lyase B	Coprinopsis cinerea okayama7#130
VVO_00043	pectate lyase B	Coprinopsis cinerea okayama7#130
VVO_00044	conserved hypothetical protein	Laccaria bicolor S238N-H82
VVO_00045	conserved hypothetical protein	Schizophyllum commune H4-8
VVO_00046	conserved hypothetical protein	Laccaria bicolor S238N-H82
VVO_00047	glycoside hydrolase family 5 protein	Laccaria bicolor S238N-H82
VVO_00048	conserved hypothetical protein	Laccaria bicolor S238N-H82
VVO_00049	conserved hypothetical protein	Laccaria bicolor S238N-H82
VVO_00050	glycoside hydrolase family 10 and carbohydrate-binding module family 1 protein	Schizophyllum commune H4-8
VVO_00051	Pol-like protein Pol-2	Tricholoma matsutake
VVO_00052	hypothetical protein
VVO_00053	NmrA family protein	Coprinopsis cinerea okayama7#130
VVO_00054	conserved hypothetical protein	Coprinopsis cinerea okayama7#130
VVO_00055	xylanase	Volvariella volvacea
VVO_00056	TRAPP complex subunit trs33	Laccaria bicolor S238N-H82
VVO_00057	conserved hypothetical protein	Laccaria bicolor S238N-H82
VVO_00058	hypothetical protein
VVO_00059	conserved hypothetical protein	Serpula lacrymans var. lacrymans S7.3
VVO_00060	conserved hypothetical protein	Schizophyllum commune H4-8
VVO_00061	expressed protein	Schizophyllum commune H4-8
VVO_00062	hypothetical protein
VVO_00063	conserved hypothetical protein	Laccaria bicolor S238N-H82
VVO_00064	conserved hypothetical protein	Botryotinia fuckeliana B05.10
VVO_00065	hypothetical protein
VVO_00066	conserved hypothetical protein	Laccaria bicolor S238N-H82
VVO_00067	hypothetical protein
VVO_00068	glycoside hydrolase family 13 protein	Serpula lacrymans var. lacrymans S7.9
VVO_00069	conserved hypothetical protein	Schizophyllum commune H4-8
VVO_00070	conserved hypothetical protein	Serpula lacrymans var. lacrymans S7.9
VVO_00071	lectin PVL	Lacrymaria velutina
VVO_00072	pectate lyase B	Coprinopsis cinerea okayama7#130
VVO_00073	lectin PVL	Lacrymaria velutina
VVO_00074	conserved hypothetical protein	Coprinopsis cinerea okayama7#130
VVO_00075	hypothetical protein
VVO_00076	GH13 alpha-amylase precursor	Laccaria bicolor S238N-H82
VVO_00077	conserved hypothetical protein	Serpula lacrymans var. lacrymans S7.9
VVO_00078	conserved hypothetical protein	Laccaria bicolor S238N-H82
VVO_00079	conserved hypothetical protein	Moniliophthora perniciosa FA553
VVO_00080	NWD2	Coprinopsis cinerea okayama7#130
VVO_00081	lectin PVL	Lacrymaria velutina
VVO_00082	conserved hypothetical protein	Laccaria bicolor S238N-H82
VVO_00083	conserved hypothetical protein	Postia placenta Mad-698-R
VVO_00084	pectate lyase B	Coprinopsis cinerea okayama7#130
VVO_00085	lectin PVL	Lacrymaria velutina
VVO_00086	hypothetical protein
VVO_00087	lectin PVL	Lacrymaria velutina
VVO_00088	conserved hypothetical protein	Schizophyllum commune H4-8
VVO_00089	Chain A, 1.8a Crystal Structure Of Of Psathyrella Velutina Lectin In Complex With Methyl 2-Acetamido-1,2-Dideoxy-1-Seleno-Beta- D-Glucopyranoside >gi|88192500|pdb|2BWR|A Chain A, Crystal Structure Of Psathyrella Velutina Lectin At 1.5a Resolution >gi|88192501|pdb|2BWR|B Chain B, Crystal Structure Of Psathyrella Velutina Lectin At 1.5a Resolution >gi|88192535|pdb|2C25|A Chain A, 1.8a Crystal Struc…
VVO_00090	Chain A, 1.8a Crystal Structure Of Of Psathyrella Velutina Lectin In Complex With Methyl 2-Acetamido-1,2-Dideoxy-1-Seleno-Beta- D-Glucopyranoside >gi|88192500|pdb|2BWR|A Chain A, Crystal Structure Of Psathyrella Velutina Lectin At 1.5a Resolution >gi|88192501|pdb|2BWR|B Chain B, Crystal Structure Of Psathyrella Velutina Lectin At 1.5a Resolution >gi|88192535|pdb|2C25|A Chain A, 1.8a Crystal Struc…
VVO_00091	glycoside hydrolase family 13 protein	Serpula lacrymans var. lacrymans S7.3
VVO_00092	conserved hypothetical protein	Serpula lacrymans var. lacrymans S7.9
VVO_00093	conserved hypothetical protein	Coprinopsis cinerea okayama7#130
VVO_00094	hypothetical protein
VVO_00095	conserved hypothetical protein	Laccaria bicolor S238N-H82
VVO_00096	conserved hypothetical protein	Laccaria bicolor S238N-H82
VVO_00097	conserved hypothetical protein	Coprinopsis cinerea okayama7#130
VVO_00098	conserved hypothetical protein	Laccaria bicolor S238N-H82
VVO_00099	conserved hypothetical protein	Coprinopsis cinerea okayama7#130
VVO_00100	hypothetical protein
VVO_00101	conserved hypothetical protein	Serpula lacrymans var. lacrymans S7.9
VVO_00102	conserved hypothetical protein	Hydra magnipapillata
VVO_00103	conserved hypothetical protein	Serpula lacrymans var. lacrymans S7.9
VVO_00104	conserved hypothetical protein	Laccaria bicolor S238N-H82
VVO_00105	conserved hypothetical protein	Laccaria bicolor S238N-H82
VVO_00106	conserved hypothetical protein	Serpula lacrymans var. lacrymans S7.9
VVO_00107	conserved hypothetical protein	Serpula lacrymans var. lacrymans S7.3
VVO_00108	STE20	Cryptococcus neoformans var. grubii
VVO_00109	hypothetical protein
VVO_00110	hypothetical protein
VVO_00111	conserved hypothetical protein	Postia placenta Mad-698-R
VVO_00112	hypothetical protein
VVO_00113	heterotrimeric G protein alpha subunit 4	Schizophyllum commune H4-8
VVO_00114	conserved hypothetical protein	Serpula lacrymans var. lacrymans S7.3
VVO_00115	volvatoxin A2 precursor	Volvariella volvacea
VVO_00116	volvatoxin A1 precursor	Volvariella volvacea
VVO_00117	volvatoxin A2 precursor	Volvariella volvacea
VVO_00118	conserved hypothetical protein	Laccaria bicolor S238N-H82
VVO_00119	hypothetical protein
VVO_00120	microtubule binding protein YTM1	Laccaria bicolor S238N-H82
VVO_00121	conserved hypothetical protein	Coprinopsis cinerea okayama7#130
VVO_00122	glycoside hydrolase family 47 protein	Laccaria bicolor S238N-H82
VVO_00123	conserved hypothetical protein	Postia placenta Mad-698-R
VVO_00124	conserved hypothetical protein	Schizophyllum commune H4-8
VVO_00125	conserved hypothetical protein	Laccaria bicolor S238N-H82
VVO_00126	conserved hypothetical protein	Coprinopsis cinerea okayama7#130
VVO_00127	conserved hypothetical protein	Serpula lacrymans var. lacrymans S7.3
VVO_00128	conserved hypothetical protein	Serpula lacrymans var. lacrymans S7.3
VVO_00129	conserved hypothetical protein	Serpula lacrymans var. lacrymans S7.9
VVO_00130	conserved hypothetical protein	Laccaria bicolor S238N-H82
VVO_00131	conserved hypothetical protein	Postia placenta Mad-698-R
VVO_00132	hypothetical protein
VVO_00133	conserved hypothetical protein	Serpula lacrymans var. lacrymans S7.3
VVO_00134	conserved hypothetical protein	Thalassiosira pseudonana CCMP1335
VVO_00135	conserved hypothetical protein	Laccaria bicolor S238N-H82
VVO_00136	conserved hypothetical protein	Laccaria bicolor S238N-H82
VVO_00137	hypothetical protein
VVO_00138	conserved hypothetical protein	Coprinopsis cinerea okayama7#130
VVO_00139	conserved hypothetical protein	Serpula lacrymans var. lacrymans S7.3
VVO_00140	conserved hypothetical protein	Laccaria bicolor S238N-H82
VVO_00141	hypothetical protein
VVO_00142	conserved hypothetical protein	Serpula lacrymans var. lacrymans S7.3
VVO_00143	conserved hypothetical protein	Laccaria bicolor S238N-H82
VVO_00144	conserved hypothetical protein	Laccaria bicolor S238N-H82
VVO_00145	hypothetical protein
VVO_00146	conserved hypothetical protein	Laccaria bicolor S238N-H82
VVO_00147	conserved hypothetical protein	Serpula lacrymans var. lacrymans S7.9
VVO_00148	hypothetical protein
VVO_00149	conserved hypothetical protein	Laccaria bicolor S238N-H82
VVO_00150	conserved hypothetical protein	Laccaria bicolor S238N-H82
VVO_00151	conserved hypothetical protein	Tuber melanosporum Mel28
VVO_00152	conserved hypothetical protein	Tuber melanosporum Mel28
VVO_00153	conserved hypothetical protein	Laccaria bicolor S238N-H82
VVO_00154	conserved hypothetical protein	Serpula lacrymans var. lacrymans S7.9
VVO_00155	conserved hypothetical protein	Serpula lacrymans var. lacrymans S7.3
VVO_00156	conserved hypothetical protein	Serpula lacrymans var. lacrymans S7.3
VVO_00157	hypothetical protein
VVO_00158	hypothetical protein
VVO_00159	conserved hypothetical protein	Laccaria bicolor S238N-H82
VVO_00160	conserved hypothetical protein	Serpula lacrymans var. lacrymans S7.3
VVO_00161	conserved hypothetical protein	Laccaria bicolor S238N-H82
VVO_00162	conserved hypothetical protein	Serpula lacrymans var. lacrymans S7.3
VVO_00163	conserved hypothetical protein	Schizophyllum commune H4-8
VVO_00164	conserved hypothetical protein	Pyrenophora tritici-repentis Pt-1C-BFP
VVO_00165	conserved hypothetical protein	Laccaria bicolor S238N-H82
VVO_00166	hypothetical protein
VVO_00167	conserved hypothetical protein	Laccaria bicolor S238N-H82
VVO_00168	conserved hypothetical protein	Laccaria bicolor S238N-H82
VVO_00169	hypothetical protein
VVO_00170	conserved hypothetical protein	Serpula lacrymans var. lacrymans S7.3
VVO_00171	conserved hypothetical protein	Postia placenta Mad-698-R
VVO_00172	conserved hypothetical protein	Laccaria bicolor S238N-H82
VVO_00173	conserved hypothetical protein	Serpula lacrymans var. lacrymans S7.3
VVO_00174	conserved hypothetical protein	Laccaria bicolor S238N-H82
VVO_00175	conserved hypothetical protein	Postia placenta Mad-698-R
VVO_00176	conserved hypothetical protein	Laccaria bicolor S238N-H82
VVO_00177	conserved hypothetical protein	Laccaria bicolor S238N-H82
VVO_00178	conserved hypothetical protein	Laccaria bicolor S238N-H82
VVO_00179	conserved hypothetical protein	Pyrenophora teres f. teres 0-1
VVO_00180	conserved hypothetical protein	Schizophyllum commune H4-8
VVO_00181	hypothetical protein
VVO_00182	hypothetical protein
VVO_00183	hypothetical protein
VVO_00184	conserved hypothetical protein	Laccaria bicolor S238N-H82
VVO_00185	conserved hypothetical protein	Laccaria bicolor S238N-H82
VVO_00186	glutamyl-tRNA(Gln) amidotransferase	Coprinopsis cinerea okayama7#130
VVO_00187	conserved hypothetical protein	Laccaria bicolor S238N-H82
VVO_00188	polymerase	Coprinopsis cinerea okayama7#130
VVO_00189	conserved hypothetical protein	Coprinopsis cinerea okayama7#130
VVO_00190	RNA-binding protein Cwf29	Coprinopsis cinerea okayama7#130
VVO_00191	conserved hypothetical protein	Laccaria bicolor S238N-H82
VVO_00192	conserved hypothetical protein	Laccaria bicolor S238N-H82
VVO_00193	conserved hypothetical protein	Laccaria bicolor S238N-H82
VVO_00194	hypothetical protein
VVO_00195	hypothetical protein
VVO_00196	conserved hypothetical protein	Laccaria bicolor S238N-H82
VVO_00197	conserved hypothetical protein	Serpula lacrymans var. lacrymans S7.3
VVO_00198	hypothetical protein
VVO_00199	conserved hypothetical protein	Moniliophthora perniciosa FA553
VVO_00200	conserved hypothetical protein	Meyerozyma guilliermondii ATCC 6260
VVO_00201	hypothetical protein
VVO_00202	hypothetical protein
VVO_00203	hypothetical protein
VVO_00204	hypothetical protein
VVO_00205	hypothetical protein
VVO_00206	hypothetical protein
VVO_00207	conserved hypothetical protein	Laccaria bicolor S238N-H82
VVO_00208	vacuolar protein sorting-associated protein 45	Coprinopsis cinerea okayama7#130
VVO_00209	endoplasmic reticulum-derived transport vesicle ERV46	Laccaria bicolor S238N-H82
VVO_00210	endoplasmic reticulum-derived transport vesicle ERV46	Laccaria bicolor S238N-H82
VVO_00211	conserved hypothetical protein	Laccaria bicolor S238N-H82
VVO_00212	cell division control protein 25	Coprinopsis cinerea okayama7#130
VVO_00213	conserved hypothetical protein	Laccaria bicolor S238N-H82
VVO_00214	conserved hypothetical protein	Laccaria bicolor S238N-H82
VVO_00215	elongation factor-2 kinase	Coprinopsis cinerea okayama7#130
VVO_00216	conserved hypothetical protein	Laccaria bicolor S238N-H82
VVO_00217	conserved hypothetical protein	Laccaria bicolor S238N-H82
VVO_00218	conserved hypothetical protein	Serpula lacrymans var. lacrymans S7.3
VVO_00219	conserved hypothetical protein	Serpula lacrymans var. lacrymans S7.3
VVO_00220	nonribosomal peptide synthetase 12	Coprinopsis cinerea okayama7#130
VVO_00221	RAD50	Coprinopsis cinerea okayama7#130
VVO_00222	conserved hypothetical protein	Postia placenta Mad-698-R
VVO_00223	conserved hypothetical protein	Laccaria bicolor S238N-H82
VVO_00224	conserved hypothetical protein	Serpula lacrymans var. lacrymans S7.9
VVO_00225	conserved hypothetical protein	Laccaria bicolor S238N-H82
VVO_00226	conserved hypothetical protein	Coprinopsis cinerea okayama7#130
VVO_00227	glycosyltransferase family 57 protein	Serpula lacrymans var. lacrymans S7.3
VVO_00228	conserved hypothetical protein	Laccaria bicolor S238N-H82
VVO_00229	conserved hypothetical protein	Laccaria bicolor S238N-H82
VVO_00230	thiazole biosynthetic enzyme	Coprinopsis cinerea okayama7#130
VVO_00231	conserved hypothetical protein	Serpula lacrymans var. lacrymans S7.3
VVO_00232	septin family protein, P-loop GTPase	Laccaria bicolor S238N-H82
VVO_00233	GTP binding protein	Laccaria bicolor S238N-H82
VVO_00234	conserved hypothetical protein	Laccaria bicolor S238N-H82
VVO_00235	conserved hypothetical protein	Laccaria bicolor S238N-H82
VVO_00236	atypical/RIO/RIO1 protein kinase	Coprinopsis cinerea okayama7#130
VVO_00237	conserved hypothetical protein	Coprinopsis cinerea okayama7#130
VVO_00238	peptidyl-prolyl cis-trans isomerase	Coprinopsis cinerea okayama7#130
VVO_00239	conserved hypothetical protein	Coprinopsis cinerea okayama7#130
VVO_00240	conserved hypothetical protein	Serpula lacrymans var. lacrymans S7.3
VVO_00241	conserved hypothetical protein	Laccaria bicolor S238N-H82
VVO_00242	conserved hypothetical protein	Laccaria bicolor S238N-H82
VVO_00243	conserved hypothetical protein	Laccaria bicolor S238N-H82
VVO_00244	conserved hypothetical protein	Moniliophthora perniciosa FA553
VVO_00245	YER125Wp-like protein	Saccharomyces cerevisiae AWRI1631
VVO_00246	conserved hypothetical protein	Laccaria bicolor S238N-H82
VVO_00247	conserved hypothetical protein	Serpula lacrymans var. lacrymans S7.3
VVO_00248	conserved hypothetical protein	Laccaria bicolor S238N-H82
VVO_00249	conserved hypothetical protein	Laccaria bicolor S238N-H82
VVO_00250	conserved hypothetical protein	Laccaria bicolor S238N-H82
VVO_00251	conserved hypothetical protein	Coprinopsis cinerea okayama7#130
VVO_00252	conserved hypothetical protein	Serpula lacrymans var. lacrymans S7.3
VVO_00253	small nucleolar ribonucleoprotein complex subunit Utp14	Coprinopsis cinerea okayama7#130
VVO_00254	conserved hypothetical protein	Laccaria bicolor S238N-H82
VVO_00255	conserved hypothetical protein	Laccaria bicolor S238N-H82
VVO_00256	conserved hypothetical protein	Laccaria bicolor S238N-H82
VVO_00257	conserved hypothetical protein	Laccaria bicolor S238N-H82
VVO_00258	conserved hypothetical protein	Laccaria bicolor S238N-H82
VVO_00259	conserved hypothetical protein	Coprinopsis cinerea okayama7#130
VVO_00260	conserved hypothetical protein	Serpula lacrymans var. lacrymans S7.3
VVO_00261	conserved hypothetical protein	Schizophyllum commune H4-8
VVO_00262	conserved hypothetical protein	Coprinopsis cinerea okayama7#130
VVO_00263	conserved hypothetical protein	Laccaria bicolor S238N-H82
VVO_00264	conserved hypothetical protein	Laccaria bicolor S238N-H82
VVO_00265	conserved hypothetical protein	Laccaria bicolor S238N-H82
VVO_00266	conserved hypothetical protein	Laccaria bicolor S238N-H82
VVO_00267	conserved hypothetical protein	Laccaria bicolor S238N-H82
VVO_00268	conserved hypothetical protein	Laccaria bicolor S238N-H82
VVO_00269	conserved hypothetical protein	Schizophyllum commune H4-8
VVO_00270	conserved hypothetical protein	Coprinopsis cinerea okayama7#130
VVO_00271	conserved hypothetical protein	Coprinopsis cinerea okayama7#130
VVO_00272	MCMA	Coprinopsis cinerea okayama7#130
VVO_00273	conserved hypothetical protein	Postia placenta Mad-698-R
VVO_00274	conserved hypothetical protein	Serpula lacrymans var. lacrymans S7.3
VVO_00275	conserved hypothetical protein	Coprinopsis cinerea okayama7#130
VVO_00276	conserved hypothetical protein	Serpula lacrymans var. lacrymans S7.9
VVO_00277	conserved hypothetical protein	Schizophyllum commune H4-8
VVO_00278	conserved hypothetical protein	Laccaria bicolor S238N-H82
VVO_00279	conserved hypothetical protein	Serpula lacrymans var. lacrymans S7.9
VVO_00280	conserved hypothetical protein	Laccaria bicolor S238N-H82
VVO_00281	conserved hypothetical protein	Laccaria bicolor S238N-H82
VVO_00282	conserved hypothetical protein	Laccaria bicolor S238N-H82
VVO_00283	exosome complex exonuclease RRP40	Coprinopsis cinerea okayama7#130
VVO_00284	endoglucanase II	Volvariella volvacea
VVO_00285	endoglucanase II	Volvariella volvacea
VVO_00286	conserved hypothetical protein	Laccaria bicolor S238N-H82
VVO_00287	conserved hypothetical protein	Schizophyllum commune H4-8
VVO_00288	conserved hypothetical protein	Laccaria bicolor S238N-H82
VVO_00289	conserved hypothetical protein	Laccaria bicolor S238N-H82
VVO_00290	conserved hypothetical protein	Moniliophthora perniciosa FA553
VVO_00291	conserved hypothetical protein	Serpula lacrymans var. lacrymans S7.3
VVO_00292	conserved hypothetical protein	Laccaria bicolor S238N-H82
VVO_00293	conserved hypothetical protein	Laccaria bicolor S238N-H82
VVO_00294	conserved hypothetical protein	Coprinopsis cinerea okayama7#130
VVO_00295	conserved hypothetical protein	Schizophyllum commune H4-8
VVO_00296	glycoside hydrolase family 71 protein	Laccaria bicolor S238N-H82
VVO_00297	conserved hypothetical protein	Serpula lacrymans var. lacrymans S7.3
VVO_00298	conserved hypothetical protein	Laccaria bicolor S238N-H82
VVO_00299	conserved hypothetical protein	Postia placenta Mad-698-R
VVO_00300	conserved hypothetical protein	Laccaria bicolor S238N-H82
VVO_00301	conserved hypothetical protein	Coprinopsis cinerea okayama7#130
VVO_00302	conserved hypothetical protein	Serpula lacrymans var. lacrymans S7.3
VVO_00303	conserved hypothetical protein	Laccaria bicolor S238N-H82
VVO_00304	conserved hypothetical protein	Serpula lacrymans var. lacrymans S7.3
VVO_00305	conserved hypothetical protein	Serpula lacrymans var. lacrymans S7.3
VVO_00306	conserved hypothetical protein	Laccaria bicolor S238N-H82
VVO_00307	conserved hypothetical protein	Laccaria bicolor S238N-H82
VVO_00308	conserved hypothetical protein	Laccaria bicolor S238N-H82
VVO_00309	conserved hypothetical protein	Laccaria bicolor S238N-H82
VVO_00310	NAD-specific glutamate dehydrogenase	Laccaria bicolor S238N-H82
VVO_00311	conserved hypothetical protein	Laccaria bicolor S238N-H82
VVO_00312	thioredoxin reductase	Coprinopsis cinerea okayama7#130
VVO_00313	conserved hypothetical protein	Laccaria bicolor S238N-H82
VVO_00314	conserved hypothetical protein	Laccaria bicolor S238N-H82
VVO_00315	conserved hypothetical protein	Serpula lacrymans var. lacrymans S7.3
VVO_00316	conserved hypothetical protein	Serpula lacrymans var. lacrymans S7.3
VVO_00317	conserved hypothetical protein	Laccaria bicolor S238N-H82
VVO_00318	conserved hypothetical protein	Schizophyllum commune H4-8
VVO_00319	conserved hypothetical protein	Laccaria bicolor S238N-H82
VVO_00320	conserved hypothetical protein	Serpula lacrymans var. lacrymans S7.3
VVO_00321	metalloprotease	Coprinopsis cinerea okayama7#130
VVO_00322	metalloprotease	Coprinopsis cinerea okayama7#130
VVO_00323	metalloprotease	Coprinopsis cinerea okayama7#130
VVO_00324	metalloprotease	Coprinopsis cinerea okayama7#130
VVO_00325	conserved hypothetical protein	Schizophyllum commune H4-8
VVO_00326	actinin-like protein	Laccaria bicolor S238N-H82
VVO_00327	conserved hypothetical protein	Serpula lacrymans var. lacrymans S7.3
VVO_00328	conserved hypothetical protein	Coprinopsis cinerea okayama7#130
VVO_00329	conserved hypothetical protein	Laccaria bicolor S238N-H82
VVO_00330	conserved hypothetical protein	Laccaria bicolor S238N-H82
VVO_00331	conserved hypothetical protein	Coprinopsis cinerea okayama7#130
VVO_00332	conserved hypothetical protein	Coprinopsis cinerea okayama7#130
VVO_00333	conserved hypothetical protein	Serpula lacrymans var. lacrymans S7.3
VVO_00334	conserved hypothetical protein	Laccaria bicolor S238N-H82
VVO_00335	conserved hypothetical protein	Laccaria bicolor S238N-H82
VVO_00336	conserved hypothetical protein	Coprinopsis cinerea okayama7#130
VVO_00337	conserved hypothetical protein	Laccaria bicolor S238N-H82
VVO_00338	conserved hypothetical protein	Moniliophthora perniciosa FA553
VVO_00339	conserved hypothetical protein	Serpula lacrymans var. lacrymans S7.3
VVO_00340	conserved hypothetical protein	Laccaria bicolor S238N-H82
VVO_00341	conserved hypothetical protein	Coprinopsis cinerea okayama7#130
VVO_00342	conserved hypothetical protein	Serpula lacrymans var. lacrymans S7.3
VVO_00343	conserved hypothetical protein	Laccaria bicolor S238N-H82
VVO_00344	conserved hypothetical protein	Laccaria bicolor S238N-H82
VVO_00345	mRNA capping enzyme	Postia placenta Mad-698-R
VVO_00346	mRNA capping enzyme	Postia placenta Mad-698-R
VVO_00347	conserved hypothetical protein	Laccaria bicolor S238N-H82
VVO_00348	conserved hypothetical protein	Laccaria bicolor S238N-H82
VVO_00349	conserved hypothetical protein	Aspergillus nidulans FGSC A4
VVO_00350	conserved hypothetical protein	Serpula lacrymans var. lacrymans S7.3
VVO_00351	40S ribosomal protein S20	Postia placenta Mad-698-R
VVO_00352	hypothetical protein
VVO_00353	conserved hypothetical protein	Coprinopsis cinerea okayama7#130
VVO_00354	branched-chain alpha-keto acid dehydrogenase E1-alpha subunit	Coprinopsis cinerea okayama7#130
VVO_00355	conserved hypothetical protein	Coprinopsis cinerea okayama7#130
VVO_00356	conserved hypothetical protein	Laccaria bicolor S238N-H82
VVO_00357	glycoside hydrolase family 16 protein	Laccaria bicolor S238N-H82
VVO_00358	conserved hypothetical protein	Laccaria bicolor S238N-H82
VVO_00359	conserved hypothetical protein	Serpula lacrymans var. lacrymans S7.3
VVO_00360	polysaccharide lyase family 4 protein	Schizophyllum commune H4-8
VVO_00361	conserved hypothetical protein	Serpula lacrymans var. lacrymans S7.9
VVO_00362	conserved hypothetical protein	Serpula lacrymans var. lacrymans S7.9
VVO_00363	SPO14	Coprinopsis cinerea okayama7#130
VVO_00364	conserved hypothetical protein	Laccaria bicolor S238N-H82
VVO_00365	conserved hypothetical protein	Laccaria bicolor S238N-H82
VVO_00366	conserved hypothetical protein	Laccaria bicolor S238N-H82
VVO_00367	conserved hypothetical protein	Serpula lacrymans var. lacrymans S7.9
VVO_00368	F-actin capping protein, alpha subunit	Laccaria bicolor S238N-H82
VVO_00369	isocitrate lyase icl	Laccaria bicolor S238N-H82
VVO_00370	conserved hypothetical protein	Moniliophthora perniciosa FA553
VVO_00371	conserved hypothetical protein	Coprinopsis cinerea okayama7#130
VVO_00372	malate dehydrogenase	Coprinopsis cinerea okayama7#130
VVO_00373	conserved hypothetical protein	Laccaria bicolor S238N-H82
VVO_00374	hypothetical protein
VVO_00375	conserved hypothetical protein	Laccaria bicolor S238N-H82
VVO_00376	DUF1714 domain-containing protein	Coprinopsis cinerea okayama7#130
VVO_00377	conserved hypothetical protein	Laccaria bicolor S238N-H82
VVO_00378	ubiquinone/menaquinone biosynthesis methyltransferase UbiE	Coprinopsis cinerea okayama7#130
VVO_00379	conserved hypothetical protein	Laccaria bicolor S238N-H82
VVO_00380	conserved hypothetical protein	Serpula lacrymans var. lacrymans S7.3
VVO_00381	conserved hypothetical protein	Coprinopsis cinerea okayama7#130
VVO_00382	conserved hypothetical protein	Schizophyllum commune H4-8
VVO_00383	NADH dehydrogenase	Coprinopsis cinerea okayama7#130
VVO_00384	conserved hypothetical protein	Laccaria bicolor S238N-H82
VVO_00385	conserved hypothetical protein	Laccaria bicolor S238N-H82
VVO_00386	conserved hypothetical protein	Serpula lacrymans var. lacrymans S7.3
VVO_00387	hypothetical protein
VVO_00388	conserved hypothetical protein	Laccaria bicolor S238N-H82
VVO_00389	conserved hypothetical protein	Coprinopsis cinerea okayama7#130
VVO_00390	conserved hypothetical protein	Serpula lacrymans var. lacrymans S7.3
VVO_00391	conserved hypothetical protein	Serpula lacrymans var. lacrymans S7.3
VVO_00392	conserved hypothetical protein	Laccaria bicolor S238N-H82
VVO_00393	conserved hypothetical protein	Serpula lacrymans var. lacrymans S7.9
VVO_00394	metallopeptidase MepB	Coprinopsis cinerea okayama7#130
VVO_00395	conserved hypothetical protein	Schizophyllum commune H4-8
VVO_00396	pyruvate decarboxylase THI3	Laccaria bicolor S238N-H82
VVO_00397	conserved hypothetical protein	Schizophyllum commune H4-8
VVO_00398	delta-12 fatty acid desaturase protein	Laccaria bicolor S238N-H82
VVO_00399	conserved hypothetical protein	Laccaria bicolor S238N-H82
VVO_00400	C-3 sterol dehydrogenase	Coprinopsis cinerea okayama7#130
VVO_00401	conserved hypothetical protein	Laccaria bicolor S238N-H82
VVO_00402	conserved hypothetical protein	Serpula lacrymans var. lacrymans S7.9
VVO_00403	conserved hypothetical protein	Serpula lacrymans var. lacrymans S7.3
VVO_00404	conserved hypothetical protein	Laccaria bicolor S238N-H82
VVO_00405	conserved hypothetical protein	Laccaria bicolor S238N-H82
VVO_00406	conserved hypothetical protein	Laccaria bicolor S238N-H82
VVO_00407	conserved hypothetical protein	Postia placenta Mad-698-R
VVO_00408	sensitive to high expression protein 9	Coprinopsis cinerea okayama7#130
VVO_00409	putative cytochrome P450 oxidoreductase	Pleurotus sapidus
VVO_00410	conserved hypothetical protein	Schizophyllum commune H4-8
VVO_00411	conserved hypothetical protein	Coprinopsis cinerea okayama7#130
VVO_00412	hypothetical protein
VVO_00413	conserved hypothetical protein	Laccaria bicolor S238N-H82
VVO_00414	conserved hypothetical protein	Serpula lacrymans var. lacrymans S7.3
VVO_00415	conserved hypothetical protein	Laccaria bicolor S238N-H82
VVO_00416	conserved hypothetical protein	Coprinopsis cinerea okayama7#130
VVO_00417	glycoside hydrolase family 13 protein	Serpula lacrymans var. lacrymans S7.9
VVO_00418	conserved hypothetical protein	Schizophyllum commune H4-8
VVO_00419	conserved hypothetical protein	Coprinopsis cinerea okayama7#130
VVO_00420	conserved hypothetical protein	Laccaria bicolor S238N-H82
VVO_00421	conserved hypothetical protein	Laccaria bicolor S238N-H82
VVO_00422	heme oxygenase 1	Coprinopsis cinerea okayama7#130
VVO_00423	conserved hypothetical protein	Serpula lacrymans var. lacrymans S7.3
VVO_00424	conserved hypothetical protein	Serpula lacrymans var. lacrymans S7.3
VVO_00425	conserved hypothetical protein	Serpula lacrymans var. lacrymans S7.3
VVO_00426	conserved hypothetical protein	Schizophyllum commune H4-8
VVO_00427	glycoside hydrolase family 15 protein	Laccaria bicolor S238N-H82
VVO_00428	ribonucleotide reductase alpha subunit	Laccaria bicolor S238N-H82
VVO_00429	SWI-SNF chromatin remodeling complex, Snf5 subunit	Laccaria bicolor S238N-H82
VVO_00430	conserved hypothetical protein	Moniliophthora perniciosa FA553
VVO_00431	hypothetical protein
VVO_00432	conserved hypothetical protein	Coprinopsis cinerea okayama7#130
VVO_00433	conserved hypothetical protein	Coprinopsis cinerea okayama7#130
VVO_00434	hypothetical protein
VVO_00435	conserved hypothetical protein	Laccaria bicolor S238N-H82
VVO_00436	conserved hypothetical protein	Schizophyllum commune H4-8
VVO_00437	conserved hypothetical protein	Laccaria bicolor S238N-H82
VVO_00438	conserved hypothetical protein	Laccaria bicolor S238N-H82
VVO_00439	DUF323 domain-containing protein	Coprinopsis cinerea okayama7#130
VVO_00440	conserved hypothetical protein	Laccaria bicolor S238N-H82
VVO_00441	conserved hypothetical protein	Serpula lacrymans var. lacrymans S7.9
VVO_00442	conserved hypothetical protein	Laccaria bicolor S238N-H82
VVO_00443	conserved hypothetical protein	Laccaria bicolor S238N-H82
VVO_00444	AMP deaminase	Cryptococcus gattii WM276
VVO_00445	conserved hypothetical protein	Coprinopsis cinerea okayama7#130
VVO_00446	conserved hypothetical protein	Laccaria bicolor S238N-H82
VVO_00447	conserved hypothetical protein	Serpula lacrymans var. lacrymans S7.3
VVO_00448	conserved hypothetical protein	Laccaria bicolor S238N-H82
VVO_00449	conserved hypothetical protein	Laccaria bicolor S238N-H82
VVO_00450	Pol-like protein Pol-2	Tricholoma matsutake
VVO_00451	conserved hypothetical protein	Serpula lacrymans var. lacrymans S7.9
VVO_00452	conserved hypothetical protein	Serpula lacrymans var. lacrymans S7.9
VVO_00453	conserved hypothetical protein	Laccaria bicolor S238N-H82
VVO_00454	conserved hypothetical protein	Laccaria bicolor S238N-H82
VVO_00455	hypothetical protein
VVO_00456	conserved hypothetical protein	Laccaria bicolor S238N-H82
VVO_00457	conserved hypothetical protein	Schizophyllum commune H4-8
VVO_00458	conserved hypothetical protein	Coprinopsis cinerea okayama7#130
VVO_00459	conserved hypothetical protein	Laccaria bicolor S238N-H82
VVO_00460	conserved hypothetical protein	Serpula lacrymans var. lacrymans S7.3
VVO_00461	conserved hypothetical protein	Coprinopsis cinerea okayama7#130
VVO_00462	conserved hypothetical protein	Laccaria bicolor S238N-H82
VVO_00463	conserved hypothetical protein	Schizophyllum commune H4-8
VVO_00464	conserved hypothetical protein	Laccaria bicolor S238N-H82
VVO_00465	conserved hypothetical protein	Schizophyllum commune H4-8
VVO_00466	conserved hypothetical protein	Serpula lacrymans var. lacrymans S7.3
VVO_00467	conserved hypothetical protein	Coprinopsis cinerea okayama7#130
VVO_00468	conserved hypothetical protein	Schizophyllum commune H4-8
VVO_00469	conserved hypothetical protein	Serpula lacrymans var. lacrymans S7.3
VVO_00470	conserved hypothetical protein	Coprinopsis cinerea okayama7#130
VVO_00471	conserved hypothetical protein	Schizophyllum commune H4-8
VVO_00472	conserved hypothetical protein	Schizophyllum commune H4-8
VVO_00473	class I sirtuins SIR2 family protein	Laccaria bicolor S238N-H82
VVO_00474	conserved hypothetical protein	Laccaria bicolor S238N-H82
VVO_00475	conserved hypothetical protein	Laccaria bicolor S238N-H82
VVO_00476	conserved hypothetical protein	Schizophyllum commune H4-8
VVO_00477	conserved hypothetical protein	Laccaria bicolor S238N-H82
VVO_00478	conserved hypothetical protein	Schizophyllum commune H4-8
VVO_00479	conserved hypothetical protein	Schizophyllum commune H4-8
VVO_00480	conserved hypothetical protein	Schizophyllum commune H4-8
VVO_00481	conserved hypothetical protein	Laccaria bicolor S238N-H82
VVO_00482	conserved hypothetical protein	Schizophyllum commune H4-8
VVO_00483	conserved hypothetical protein	Schizophyllum commune H4-8
VVO_00484	conserved hypothetical protein	Schizophyllum commune H4-8
VVO_00485	conserved hypothetical protein	Schizophyllum commune H4-8
VVO_00486	conserved hypothetical protein	Schizophyllum commune H4-8
VVO_00487	conserved hypothetical protein	Laccaria bicolor S238N-H82
VVO_00488	iron-sulfur clusters transporter ATM1	Coprinopsis cinerea okayama7#130
VVO_00489	hypothetical protein
VVO_00490	ste7-like protein	Schizophyllum commune H4-8
VVO_00491	conserved hypothetical protein	Laccaria bicolor S238N-H82
VVO_00492	MAP kinase kinase	Cryptococcus gattii WM276
VVO_00493	conserved hypothetical protein	Laccaria bicolor S238N-H82
VVO_00494	glycoside hydrolase family 5 protein	Laccaria bicolor S238N-H82
VVO_00495	conserved hypothetical protein	Serpula lacrymans var. lacrymans S7.3
VVO_00496	phosphatidylserine synthase 2	Coprinopsis cinerea okayama7#130
VVO_00497	conserved hypothetical protein	Laccaria bicolor S238N-H82
VVO_00498	conserved hypothetical protein	Coprinopsis cinerea okayama7#130
VVO_00499	actin-related protein Arp6	Laccaria bicolor S238N-H82
VVO_00500	conserved hypothetical protein	Serpula lacrymans var. lacrymans S7.3
VVO_00501	conserved hypothetical protein	Schizophyllum commune H4-8
VVO_00502	WD-repeat protein, putative	Penicillium marneffei ATCC 18224
VVO_00503	conserved hypothetical protein	Coprinopsis cinerea okayama7#130
VVO_00504	conserved hypothetical protein	Laccaria bicolor S238N-H82
VVO_00505	conserved hypothetical protein	Laccaria bicolor S238N-H82
VVO_00506	conserved hypothetical protein	Laccaria bicolor S238N-H82
VVO_00507	conserved hypothetical protein	Coprinopsis cinerea okayama7#130
VVO_00508	conserved hypothetical protein	Laccaria bicolor S238N-H82
VVO_00509	conserved hypothetical protein	Laccaria bicolor S238N-H82
VVO_00510	hypothetical protein
VVO_00511	hypothetical protein
VVO_00512	hypothetical protein
VVO_00513	conserved hypothetical protein	Laccaria bicolor S238N-H82
VVO_00514	conserved hypothetical protein	Laccaria bicolor S238N-H82
VVO_00515	conserved hypothetical protein	Laccaria bicolor S238N-H82
VVO_00516	NACHT and WD40 domain protein	Trichophyton verrucosum HKI 0517
VVO_00517	conserved hypothetical protein	Moniliophthora perniciosa FA553
VVO_00518	conserved hypothetical protein	Laccaria bicolor S238N-H82
VVO_00519	similar to tyrosine kinase receptor, partial	Hydra magnipapillata
VVO_00520	hypothetical protein
VVO_00521	conserved hypothetical protein	Laccaria bicolor S238N-H82
VVO_00522	protoporphyrinogen oxidase	Coprinopsis cinerea okayama7#130
VVO_00523	hypothetical protein
VVO_00524	hypothetical protein
VVO_00525	conserved hypothetical protein	Moniliophthora perniciosa FA553
VVO_00526	conserved hypothetical protein	Moniliophthora perniciosa FA553
VVO_00527	conserved hypothetical protein	Moniliophthora perniciosa FA553
VVO_00528	hypothetical protein
VVO_00529	hypothetical protein
VVO_00530	conserved hypothetical protein	Moniliophthora perniciosa FA553
VVO_00531	hypothetical protein
VVO_00532	hypothetical protein
VVO_00533	conserved hypothetical protein	Serpula lacrymans var. lacrymans S7.9
VVO_00534	conserved hypothetical protein	Laccaria bicolor S238N-H82
VVO_00535	conserved hypothetical protein	Laccaria bicolor S238N-H82
VVO_00536	conserved hypothetical protein	Laccaria bicolor S238N-H82
VVO_00537	hypothetical protein
VVO_00538	hypothetical protein
VVO_00539	hypothetical protein
VVO_00540	hypothetical protein
VVO_00541	conserved hypothetical protein	Laccaria bicolor S238N-H82
VVO_00542	hypothetical protein
VVO_00543	conserved hypothetical protein	Serpula lacrymans var. lacrymans S7.3
VVO_00544	glycoside hydrolase family 5 protein	Schizophyllum commune H4-8
VVO_00545	conserved hypothetical protein	Laccaria bicolor S238N-H82
VVO_00546	glycoside hydrolase family 30 protein	Laccaria bicolor S238N-H82
VVO_00547	expressed protein	Schizophyllum commune H4-8
VVO_00548	conserved hypothetical protein	Serpula lacrymans var. lacrymans S7.3
VVO_00549	conserved hypothetical protein	Serpula lacrymans var. lacrymans S7.3
VVO_00550	conserved hypothetical protein	Coprinopsis cinerea okayama7#130
VVO_00551	conserved hypothetical protein	Laccaria bicolor S238N-H82
VVO_00552	conserved hypothetical protein	Laccaria bicolor S238N-H82
VVO_00553	conserved hypothetical protein	Postia placenta Mad-698-R
VVO_00554	conserved hypothetical protein	Phaeosphaeria nodorum SN15
VVO_00555	conserved hypothetical protein	Coprinopsis cinerea okayama7#130
VVO_00556	conserved hypothetical protein	Laccaria bicolor S238N-H82
VVO_00557	conserved hypothetical protein	Laccaria bicolor S238N-H82
VVO_00558	conserved hypothetical protein	Serpula lacrymans var. lacrymans S7.3
VVO_00559	reverse transcriptase-RNase H-integrase	Tricholoma matsutake
VVO_00560	conserved hypothetical protein	Schizophyllum commune H4-8
VVO_00561	cytochrome P450	Coprinopsis cinerea okayama7#130
VVO_00562	conserved hypothetical protein	Serpula lacrymans var. lacrymans S7.3
VVO_00563	conserved hypothetical protein	Serpula lacrymans var. lacrymans S7.3
VVO_00564	aryl-alcohol oxidase precursor	Pleurotus pulmonarius
VVO_00565	conserved hypothetical protein	Laccaria bicolor S238N-H82
VVO_00566	aryl-alcohol oxidase	Pleurotus eryngii
VVO_00567	pectate lyase B	Coprinopsis cinerea okayama7#130
VVO_00568	hypothetical protein
VVO_00569	conserved hypothetical protein	Laccaria bicolor S238N-H82
VVO_00570	conserved hypothetical protein	Laccaria bicolor S238N-H82
VVO_00571	conserved hypothetical protein	Laccaria bicolor S238N-H82
VVO_00572	conserved hypothetical protein	Laccaria bicolor S238N-H82
VVO_00573	conserved hypothetical protein	Laccaria bicolor S238N-H82
VVO_00574	conserved hypothetical protein	Laccaria bicolor S238N-H82
VVO_00575	conserved hypothetical protein	Coprinopsis cinerea okayama7#130
VVO_00576	conserved hypothetical protein	Laccaria bicolor S238N-H82
VVO_00577	conserved hypothetical protein	Schizophyllum commune H4-8
VVO_00578	NAD-malate dehydrogenase	Laccaria bicolor S238N-H82
VVO_00579	conserved hypothetical protein	Coprinopsis cinerea okayama7#130
VVO_00580	conserved hypothetical protein	Serpula lacrymans var. lacrymans S7.3
VVO_00581	conserved hypothetical protein	Laccaria bicolor S238N-H82
VVO_00582	conserved hypothetical protein	Laccaria bicolor S238N-H82
VVO_00583	conserved hypothetical protein	Coprinopsis cinerea okayama7#130
VVO_00584	mannosyltransferase 1	Coprinopsis cinerea okayama7#130
VVO_00585	conserved hypothetical protein	Laccaria bicolor S238N-H82
VVO_00586	conserved hypothetical protein	Moniliophthora perniciosa FA553
VVO_00587	conserved hypothetical protein	Coprinopsis cinerea okayama7#130
VVO_00588	conserved hypothetical protein	Serpula lacrymans var. lacrymans S7.3
VVO_00589	conserved hypothetical protein	Serpula lacrymans var. lacrymans S7.3
VVO_00590	conserved hypothetical protein	Serpula lacrymans var. lacrymans S7.3
VVO_00591	conserved hypothetical protein	Postia placenta Mad-698-R
VVO_00592	phosphoribosylaminoimidazole carboxylase	Hebeloma cylindrosporum
VVO_00593	pectate lyase B	Coprinopsis cinerea okayama7#130
VVO_00594	serine protease	Hypsizygus marmoreus
VVO_00595	conserved hypothetical protein	Laccaria bicolor S238N-H82
VVO_00596	hypothetical protein
VVO_00597	conserved hypothetical protein	Serpula lacrymans var. lacrymans S7.3
VVO_00598	ATP synthase d subunit	Coprinopsis cinerea okayama7#130
VVO_00599	glycoside hydrolase family 35 protein	Serpula lacrymans var. lacrymans S7.3
VVO_00600	conserved hypothetical protein	Laccaria bicolor S238N-H82
VVO_00601	conserved hypothetical protein	Schizophyllum commune H4-8
VVO_00602	conserved hypothetical protein	Serpula lacrymans var. lacrymans S7.3
VVO_00603	conserved hypothetical protein	Laccaria bicolor S238N-H82
VVO_00604	conserved hypothetical protein	Coprinopsis cinerea okayama7#130
VVO_00605	conserved hypothetical protein	Moniliophthora perniciosa FA553
VVO_00606	hypothetical protein
VVO_00607	Crg1	Coprinopsis cinerea okayama7#130
VVO_00608	hypothetical protein
VVO_00609	conserved hypothetical protein	Laccaria bicolor S238N-H82
VVO_00610	conserved hypothetical protein	Serpula lacrymans var. lacrymans S7.3
VVO_00611	conserved hypothetical protein	Laccaria bicolor S238N-H82
VVO_00612	chaperone	Coprinopsis cinerea okayama7#130
VVO_00613	D-arabinose dehydrogenase	Coprinopsis cinerea okayama7#130
VVO_00614	conserved hypothetical protein	Laccaria bicolor S238N-H82
VVO_00615	conserved hypothetical protein	Laccaria bicolor S238N-H82
VVO_00616	conserved hypothetical protein	Arthroderma benhamiae CBS 112371
VVO_00617	conserved hypothetical protein	Grosmannia clavigera kw1407
VVO_00618	conserved hypothetical protein	Schizophyllum commune H4-8
VVO_00619	kinesin-like protein	Laccaria bicolor S238N-H82
VVO_00620	conserved hypothetical protein	Serpula lacrymans var. lacrymans S7.9
VVO_00621	ran/spi1 binding protein	Coprinopsis cinerea okayama7#130
VVO_00622	conserved hypothetical protein	Laccaria bicolor S238N-H82
VVO_00623	conserved hypothetical protein	Serpula lacrymans var. lacrymans S7.3
VVO_00624	ubiquitin activating enzyme	Coprinopsis cinerea okayama7#130
VVO_00625	conserved hypothetical protein	Schizophyllum commune H4-8
VVO_00626	conserved hypothetical protein	Laccaria bicolor S238N-H82
VVO_00627	conserved hypothetical protein	Serpula lacrymans var. lacrymans S7.9
VVO_00628	conserved hypothetical protein	Serpula lacrymans var. lacrymans S7.9
VVO_00629	conserved hypothetical protein	Serpula lacrymans var. lacrymans S7.3
VVO_00630	conserved hypothetical protein	Coprinopsis cinerea okayama7#130
VVO_00631	conserved hypothetical protein	Serpula lacrymans var. lacrymans S7.3
VVO_00632	conserved hypothetical protein	Coprinopsis cinerea okayama7#130
VVO_00633	conserved hypothetical protein	Serpula lacrymans var. lacrymans S7.9
VVO_00634	conserved hypothetical protein	Laccaria bicolor S238N-H82
VVO_00635	hypothetical protein
VVO_00636	conserved hypothetical protein	Laccaria bicolor S238N-H82
VVO_00637	conserved hypothetical protein	Coprinopsis cinerea okayama7#130
VVO_00638	eukaryotic translation initiation factor 2B delta subunit	Postia placenta Mad-698-R
VVO_00639	5'-3' exoribonuclease 2	Coprinopsis cinerea okayama7#130
VVO_00640	conserved hypothetical protein	Laccaria bicolor S238N-H82
VVO_00641	protein transport protein Sec22	Laccaria bicolor S238N-H82
VVO_00642	conserved hypothetical protein	Coprinopsis cinerea okayama7#130
VVO_00643	conserved hypothetical protein	Serpula lacrymans var. lacrymans S7.3
VVO_00644	hypothetical protein
VVO_00645	dUTP pyrophosphatase	Coprinopsis cinerea okayama7#130
VVO_00646	conserved hypothetical protein	Laccaria bicolor S238N-H82
VVO_00647	conserved hypothetical protein	Coprinopsis cinerea okayama7#130
VVO_00648	metalloprotease	Coprinopsis cinerea okayama7#130
VVO_00649	conserved hypothetical protein	Laccaria bicolor S238N-H82
VVO_00650	metalloprotease	Coprinopsis cinerea okayama7#130
VVO_00651	conserved hypothetical protein	Coprinopsis cinerea okayama7#130
VVO_00652	class III ADH enzyme	Coprinopsis cinerea okayama7#130
VVO_00653	conserved hypothetical protein	Schizophyllum commune H4-8
VVO_00654	conserved hypothetical protein	Schizophyllum commune H4-8
VVO_00655	proteasome subunit alpha type 1	Coprinopsis cinerea okayama7#130
VVO_00656	electron transfer protein 1	Coprinopsis cinerea okayama7#130
VVO_00657	conserved hypothetical protein	Coprinopsis cinerea okayama7#130
VVO_00658	conserved hypothetical protein	Serpula lacrymans var. lacrymans S7.3
VVO_00659	conserved hypothetical protein	Serpula lacrymans var. lacrymans S7.9
VVO_00660	conserved hypothetical protein	Schizophyllum commune H4-8
VVO_00661	conserved hypothetical protein	Schizophyllum commune H4-8
VVO_00662	conserved hypothetical protein	Postia placenta Mad-698-R
VVO_00663	cyclin-dependent protein kinase inhibitor	Coprinopsis cinerea okayama7#130
VVO_00664	conserved hypothetical protein	Laccaria bicolor S238N-H82
VVO_00665	conserved hypothetical protein	Serpula lacrymans var. lacrymans S7.3
VVO_00666	conserved hypothetical protein	Laccaria bicolor S238N-H82
VVO_00667	conserved hypothetical protein	Coprinopsis cinerea okayama7#130
VVO_00668	conserved hypothetical protein	Laccaria bicolor S238N-H82
VVO_00669	conserved hypothetical protein	Laccaria bicolor S238N-H82
VVO_00670	G-protein beta WD-40 repeats containing protein, putative	Talaromyces stipitatus ATCC 10500
VVO_00671	conserved hypothetical protein	Laccaria bicolor S238N-H82
VVO_00672	conserved hypothetical protein	Schizophyllum commune H4-8
VVO_00673	conserved hypothetical protein	Laccaria bicolor S238N-H82
VVO_00674	conserved hypothetical protein	Laccaria bicolor S238N-H82
VVO_00675	conserved hypothetical protein	Laccaria bicolor S238N-H82
VVO_00676	conserved hypothetical protein	Serpula lacrymans var. lacrymans S7.3
VVO_00677	conserved hypothetical protein	Serpula lacrymans var. lacrymans S7.3
VVO_00678	conserved hypothetical protein	Serpula lacrymans var. lacrymans S7.3
VVO_00679	conserved hypothetical protein	Serpula lacrymans var. lacrymans S7.3
VVO_00680	conserved hypothetical protein	Schizophyllum commune H4-8
VVO_00681	conserved hypothetical protein	Laccaria bicolor S238N-H82
VVO_00682	conserved hypothetical protein	Schizophyllum commune H4-8
VVO_00683	conserved hypothetical protein	Laccaria bicolor S238N-H82
VVO_00684	conserved hypothetical protein	Schizophyllum commune H4-8
VVO_00685	conserved hypothetical protein	Coprinopsis cinerea okayama7#130
VVO_00686	60S ribosomal protein L7/L12	Coprinopsis cinerea okayama7#130
VVO_00687	conserved hypothetical protein	Serpula lacrymans var. lacrymans S7.3
VVO_00688	scd2/ral3	Coprinopsis cinerea okayama7#130
VVO_00689	conserved hypothetical protein	Coprinopsis cinerea okayama7#130
VVO_00690	conserved hypothetical protein	Laccaria bicolor S238N-H82
VVO_00691	conserved hypothetical protein	Serpula lacrymans var. lacrymans S7.3
VVO_00692	conserved hypothetical protein	Laccaria bicolor S238N-H82
VVO_00693	conserved hypothetical protein	Coprinopsis cinerea okayama7#130
VVO_00694	alport syndrome	Coprinopsis cinerea okayama7#130
VVO_00695	conserved hypothetical protein	Serpula lacrymans var. lacrymans S7.3
VVO_00696	conserved hypothetical protein	Laccaria bicolor S238N-H82
VVO_00697	conserved hypothetical protein	Serpula lacrymans var. lacrymans S7.3
VVO_00698	conserved hypothetical protein	Coprinopsis cinerea okayama7#130
VVO_00699	conserved hypothetical protein	Laccaria bicolor S238N-H82
VVO_00700	homoisocitrate dehydrogenase	Coprinopsis cinerea okayama7#130
VVO_00701	conserved hypothetical protein	Serpula lacrymans var. lacrymans S7.9
VVO_00702	conserved hypothetical protein	Laccaria bicolor S238N-H82
VVO_00703	conserved hypothetical protein	Laccaria bicolor S238N-H82
VVO_00704	conserved hypothetical protein	Laccaria bicolor S238N-H82
VVO_00705	conserved hypothetical protein	Postia placenta Mad-698-R
VVO_00706	conserved hypothetical protein	Serpula lacrymans var. lacrymans S7.3
VVO_00707	m6a methyltransferase	Coprinopsis cinerea okayama7#130
VVO_00708	hypothetical protein
VVO_00709	conserved hypothetical protein	Coprinopsis cinerea okayama7#130
VVO_00710	conserved hypothetical protein	Coprinopsis cinerea okayama7#130
VVO_00711	conserved hypothetical protein	Serpula lacrymans var. lacrymans S7.3
VVO_00712	conserved hypothetical protein	Laccaria bicolor S238N-H82
VVO_00713	conserved hypothetical protein	Laccaria bicolor S238N-H82
VVO_00714	mitochondrial ribosomal protein subunit S18	Coprinopsis cinerea okayama7#130
VVO_00715	conserved hypothetical protein	Serpula lacrymans var. lacrymans S7.9
VVO_00716	conserved hypothetical protein	Laccaria bicolor S238N-H82
VVO_00717	conserved hypothetical protein	Serpula lacrymans var. lacrymans S7.3
VVO_00718	actin-related protein Arp4p	Laccaria bicolor S238N-H82
VVO_00719	conserved hypothetical protein	Schizophyllum commune H4-8
VVO_00720	conserved hypothetical protein	Laccaria bicolor S238N-H82
VVO_00721	conserved hypothetical protein	Serpula lacrymans var. lacrymans S7.3
VVO_00722	conserved hypothetical protein	Laccaria bicolor S238N-H82
VVO_00723	conserved hypothetical protein	Schizophyllum commune H4-8
VVO_00724	conserved hypothetical protein	Laccaria bicolor S238N-H82
VVO_00725	conserved hypothetical protein	Laccaria bicolor S238N-H82
VVO_00726	conserved hypothetical protein	Laccaria bicolor S238N-H82
VVO_00727	conserved hypothetical protein	Laccaria bicolor S238N-H82
VVO_00728	conserved hypothetical protein	Laccaria bicolor S238N-H82
VVO_00729	conserved hypothetical protein	Laccaria bicolor S238N-H82
VVO_00730	conserved hypothetical protein	Laccaria bicolor S238N-H82
VVO_00731	conserved hypothetical protein	Laccaria bicolor S238N-H82
VVO_00732	conserved hypothetical protein	Laccaria bicolor S238N-H82
VVO_00733	sirtuin 5	Coprinopsis cinerea okayama7#130
VVO_00734	conserved hypothetical protein	Coprinopsis cinerea okayama7#130
VVO_00735	conserved hypothetical protein	Serpula lacrymans var. lacrymans S7.3
VVO_00736	conserved hypothetical protein	Serpula lacrymans var. lacrymans S7.9
VVO_00737	conserved hypothetical protein	Serpula lacrymans var. lacrymans S7.9
VVO_00738	conserved hypothetical protein	Laccaria bicolor S238N-H82
VVO_00739	transport protein particle complex subunit	Laccaria bicolor S238N-H82
VVO_00740	conserved hypothetical protein	Laccaria bicolor S238N-H82
VVO_00741	conserved hypothetical protein	Laccaria bicolor S238N-H82
VVO_00742	conserved hypothetical protein	Laccaria bicolor S238N-H82
VVO_00743	conserved hypothetical protein	Serpula lacrymans var. lacrymans S7.9
VVO_00744	conserved hypothetical protein	Coprinopsis cinerea okayama7#130
VVO_00745	hypothetical proline/serine-rich protein	Laccaria bicolor S238N-H82
VVO_00746	conserved hypothetical protein	Laccaria bicolor S238N-H82
VVO_00747	conserved hypothetical protein	Serpula lacrymans var. lacrymans S7.3
VVO_00748	conserved hypothetical protein	Serpula lacrymans var. lacrymans S7.3
VVO_00749	conserved hypothetical protein	Laccaria bicolor S238N-H82
VVO_00750	conserved hypothetical protein	Laccaria bicolor S238N-H82
VVO_00751	hypothetical protein
VVO_00752	conserved hypothetical protein	Coprinopsis cinerea okayama7#130
VVO_00753	conserved hypothetical protein	Schizophyllum commune H4-8
VVO_00754	conserved hypothetical protein	Laccaria bicolor S238N-H82
VVO_00755	chromate transporter	Coprinopsis cinerea okayama7#130
VVO_00756	conserved hypothetical protein	Laccaria bicolor S238N-H82
VVO_00757	conserved hypothetical protein	Coprinopsis cinerea okayama7#130
VVO_00758	peptidase	Coprinopsis cinerea okayama7#130
VVO_00759	conserved hypothetical protein	Laccaria bicolor S238N-H82
VVO_00760	conserved hypothetical protein	Serpula lacrymans var. lacrymans S7.3
VVO_00761	conserved hypothetical protein	Laccaria bicolor S238N-H82
VVO_00762	conserved hypothetical protein	Schizophyllum commune H4-8
VVO_00763	conserved hypothetical protein	Laccaria bicolor S238N-H82
VVO_00764	conserved hypothetical protein	Coprinopsis cinerea okayama7#130
VVO_00765	conserved hypothetical protein	Schizophyllum commune H4-8
VVO_00766	conserved hypothetical protein	Serpula lacrymans var. lacrymans S7.3
VVO_00767	AGC/RSK protein kinase	Coprinopsis cinerea okayama7#130
VVO_00768	conserved hypothetical protein	Laccaria bicolor S238N-H82
VVO_00769	conserved hypothetical protein	Coprinopsis cinerea okayama7#130
VVO_00770	conserved hypothetical protein	Laccaria bicolor S238N-H82
VVO_00771	conserved hypothetical protein	Serpula lacrymans var. lacrymans S7.3
VVO_00772	hypothetical protein
VVO_00773	conserved hypothetical protein	Schizophyllum commune H4-8
VVO_00774	conserved hypothetical protein	Laccaria bicolor S238N-H82
VVO_00775	iron sulfur cluster assembly protein 1	Coprinopsis cinerea okayama7#130
VVO_00776	conserved hypothetical protein	Serpula lacrymans var. lacrymans S7.3
VVO_00777	conserved hypothetical protein	Coprinopsis cinerea okayama7#130
VVO_00778	conserved hypothetical protein	Laccaria bicolor S238N-H82
VVO_00779	glycoside hydrolase family 105 protein	Schizophyllum commune H4-8
VVO_00780	conserved hypothetical protein	Schizophyllum commune H4-8
VVO_00781	conserved hypothetical protein	Laccaria bicolor S238N-H82
VVO_00782	20S proteasome subunit	Laccaria bicolor S238N-H82
VVO_00783	conserved hypothetical protein	Laccaria bicolor S238N-H82
VVO_00784	conserved hypothetical protein	Serpula lacrymans var. lacrymans S7.9
VVO_00785	conserved hypothetical protein	Laccaria bicolor S238N-H82
VVO_00786	conserved hypothetical protein	Laccaria bicolor S238N-H82
VVO_00787	conserved hypothetical protein	Serpula lacrymans var. lacrymans S7.3
VVO_00788	conserved hypothetical protein	Serpula lacrymans var. lacrymans S7.3
VVO_00789	conserved hypothetical protein	Laccaria bicolor S238N-H82
VVO_00790	conserved hypothetical protein	Laccaria bicolor S238N-H82
VVO_00791	conserved hypothetical protein	Laccaria bicolor S238N-H82
VVO_00792	conserved hypothetical protein	Serpula lacrymans var. lacrymans S7.3
VVO_00793	conserved hypothetical protein	Laccaria bicolor S238N-H82
VVO_00794	conserved hypothetical protein	Laccaria bicolor S238N-H82
VVO_00795	9 glycosyl hydrolase	Coprinopsis cinerea okayama7#130
VVO_00796	assimilatory sulfite reductase	Coprinopsis cinerea okayama7#130
VVO_00797	armadillo/beta-catenin/plakoglobin	Laccaria bicolor S238N-H82
VVO_00798	conserved hypothetical protein	Postia placenta Mad-698-R
VVO_00799	vesicle transport v-snare protein vti1	Laccaria bicolor S238N-H82
VVO_00800	conserved hypothetical protein	Laccaria bicolor S238N-H82
VVO_00801	conserved hypothetical protein	Serpula lacrymans var. lacrymans S7.9
VVO_00802	glycosyltransferase family 57 protein	Schizophyllum commune H4-8
VVO_00803	conserved hypothetical protein	Laccaria bicolor S238N-H82
VVO_00804	ribonucleotide reductase small subunit	Coprinopsis cinerea okayama7#130
VVO_00805	conserved hypothetical protein	Laccaria bicolor S238N-H82
VVO_00806	conserved hypothetical protein	Laccaria bicolor S238N-H82
VVO_00807	conserved hypothetical protein	Coprinopsis cinerea okayama7#130
VVO_00808	conserved hypothetical protein	Serpula lacrymans var. lacrymans S7.9
VVO_00809	pre-mRNA-processing ATP-dependent RNA helicase PRP5	Coprinopsis cinerea okayama7#130
VVO_00810	conserved hypothetical protein	Laccaria bicolor S238N-H82
VVO_00811	conserved hypothetical protein	Serpula lacrymans var. lacrymans S7.3
VVO_00812	conserved hypothetical protein	Serpula lacrymans var. lacrymans S7.9
VVO_00813	conserved hypothetical protein	Postia placenta Mad-698-R
VVO_00814	conserved hypothetical protein	Schizophyllum commune H4-8
VVO_00815	conserved hypothetical protein	Laccaria bicolor S238N-H82
VVO_00816	conserved hypothetical protein	Laccaria bicolor S238N-H82
VVO_00817	conserved hypothetical protein	Coprinopsis cinerea okayama7#130
VVO_00818	cellobiohydrolase	Coprinopsis cinerea okayama7#130
VVO_00819	conserved hypothetical protein	Laccaria bicolor S238N-H82
VVO_00820	aspartyl aminopeptidase	Coprinopsis cinerea okayama7#130
VVO_00821	WD-repeat-containing protein	Coprinopsis cinerea okayama7#130
VVO_00822	conserved hypothetical protein	Postia placenta Mad-698-R
VVO_00823	conserved hypothetical protein	Laccaria bicolor S238N-H82
VVO_00824	conserved hypothetical protein	Laccaria bicolor S238N-H82
VVO_00825	conserved hypothetical protein	Coprinopsis cinerea okayama7#130
VVO_00826	conserved hypothetical protein	Coprinopsis cinerea okayama7#130
VVO_00827	SNARE protein syntaxin 18/UFE1	Laccaria bicolor S238N-H82
VVO_00828	conserved hypothetical protein	Schizophyllum commune H4-8
VVO_00829	conserved hypothetical protein	Serpula lacrymans var. lacrymans S7.3
VVO_00830	sodium transport ATPase	Coprinopsis cinerea okayama7#130
VVO_00831	conserved hypothetical protein	Laccaria bicolor S238N-H82
VVO_00832	conserved hypothetical protein	Serpula lacrymans var. lacrymans S7.3
VVO_00833	conserved hypothetical protein	Coprinopsis cinerea okayama7#130
VVO_00834	conserved hypothetical protein	Postia placenta Mad-698-R
VVO_00835	conserved hypothetical protein	Laccaria bicolor S238N-H82
VVO_00836	alpha mannosidase-like protein	Laccaria bicolor S238N-H82
VVO_00837	adenine phosphoribosyltransferase	Coprinopsis cinerea okayama7#130
VVO_00838	40S ribosomal protein S1
VVO_00839	3-ketoacyl-CoA-thiolase, peroxisomal	Laccaria bicolor S238N-H82
VVO_00840	conserved hypothetical protein	Laccaria bicolor S238N-H82
VVO_00841	conserved hypothetical protein	Laccaria bicolor S238N-H82
VVO_00842	conserved hypothetical protein	Laccaria bicolor S238N-H82
VVO_00843	conserved hypothetical protein	Laccaria bicolor S238N-H82
VVO_00844	conserved hypothetical protein	Laccaria bicolor S238N-H82
VVO_00845	conserved hypothetical protein	Serpula lacrymans var. lacrymans S7.9
VVO_00846	translation initiation factor	Coprinopsis cinerea okayama7#130
VVO_00847	conserved hypothetical protein	Postia placenta Mad-698-R
VVO_00848	conserved hypothetical protein	Laccaria bicolor S238N-H82
VVO_00849	conserved hypothetical protein	Laccaria bicolor S238N-H82
VVO_00850	beta-mannosidase	Coprinopsis cinerea okayama7#130
VVO_00851	conserved hypothetical protein	Schizophyllum commune H4-8
VVO_00852	conserved hypothetical protein	Postia placenta Mad-698-R
VVO_00853	sugar transporter	Coprinopsis cinerea okayama7#130
VVO_00854	vacuolar-sorting protein SNF7	Coprinopsis cinerea okayama7#130
VVO_00855	conserved hypothetical protein	Laccaria bicolor S238N-H82
VVO_00856	conserved hypothetical protein	Serpula lacrymans var. lacrymans S7.3
VVO_00857	conserved hypothetical protein	Serpula lacrymans var. lacrymans S7.3
VVO_00858	conserved hypothetical protein	Laccaria bicolor S238N-H82
VVO_00859	conserved hypothetical protein	Serpula lacrymans var. lacrymans S7.9
VVO_00860	conserved hypothetical protein	Serpula lacrymans var. lacrymans S7.9
VVO_00861	conserved hypothetical protein	Laccaria bicolor S238N-H82
VVO_00862	conserved hypothetical protein	Laccaria bicolor S238N-H82
VVO_00863	conserved hypothetical protein	Schizophyllum commune H4-8
VVO_00864	glycosyltransferase family 2 protein	Serpula lacrymans var. lacrymans S7.3
VVO_00865	conserved hypothetical protein	Coprinopsis cinerea okayama7#130
VVO_00866	conserved hypothetical protein	Serpula lacrymans var. lacrymans S7.3
VVO_00867	conserved hypothetical protein	Moniliophthora perniciosa FA553
VVO_00868	conserved hypothetical protein	Serpula lacrymans var. lacrymans S7.3
VVO_00869	conserved hypothetical protein	Moniliophthora perniciosa FA553
VVO_00870	conserved hypothetical protein	Serpula lacrymans var. lacrymans S7.3
VVO_00871	sec7 guanine nucleotide exchange factor	Laccaria bicolor S238N-H82
VVO_00872	conserved hypothetical protein	Serpula lacrymans var. lacrymans S7.3
VVO_00873	conserved hypothetical protein	Serpula lacrymans var. lacrymans S7.9
VVO_00874	conserved hypothetical protein	Schizophyllum commune H4-8
VVO_00875	ubiquitin conjugating enzyme family protein	Coprinopsis cinerea okayama7#130
VVO_00876	conserved hypothetical protein	Laccaria bicolor S238N-H82
VVO_00877	conserved hypothetical protein	Serpula lacrymans var. lacrymans S7.3
VVO_00878	ras GTPase-activating protein	Serpula lacrymans var. lacrymans S7.9
VVO_00879	conserved hypothetical protein	Laccaria bicolor S238N-H82
VVO_00880	cortical actin cytoskeleton protein asp1	Coprinopsis cinerea okayama7#130
VVO_00881	conserved hypothetical protein	Laccaria bicolor S238N-H82
VVO_00882	conserved hypothetical protein	Postia placenta Mad-698-R
VVO_00883	conserved hypothetical protein	Schizophyllum commune H4-8
VVO_00884	heat shock protein Hsp90	Laccaria bicolor S238N-H82
VVO_00885	conserved hypothetical protein	Laccaria bicolor S238N-H82
VVO_00886	conserved hypothetical protein	Coprinopsis cinerea okayama7#130
VVO_00887	conserved hypothetical protein	Laccaria bicolor S238N-H82
VVO_00888	conserved hypothetical protein	Laccaria bicolor S238N-H82
VVO_00889	oligosaccharyl transferase alpha subunit	Laccaria bicolor S238N-H82
VVO_00890	conserved hypothetical protein	Serpula lacrymans var. lacrymans S7.3
VVO_00891	pentatricopeptide repeat-containing protein	Laccaria bicolor S238N-H82
VVO_00892	aspartic peptidase A1	Laccaria bicolor S238N-H82
VVO_00893	alcohol dehydrogenase	Coprinopsis cinerea okayama7#130
VVO_00894	conserved hypothetical protein	Schizophyllum commune H4-8
VVO_00895	ribosomal protein L35	Coprinopsis cinerea okayama7#130
VVO_00896	Ste20-like serine/threonine kinase	Laccaria bicolor S238N-H82
VVO_00897	chitin deacetylase	Coprinopsis cinerea okayama7#130
VVO_00898	transcription initiation factor	Laccaria bicolor S238N-H82
VVO_00899	conserved hypothetical protein	Laccaria bicolor S238N-H82
VVO_00900	conserved hypothetical protein	Serpula lacrymans var. lacrymans S7.3
VVO_00901	conserved hypothetical protein	Schizophyllum commune H4-8
VVO_00902	conserved hypothetical protein	Laccaria bicolor S238N-H82
VVO_00903	conserved hypothetical protein	Serpula lacrymans var. lacrymans S7.9
VVO_00904	conserved hypothetical protein	Laccaria bicolor S238N-H82
VVO_00905	acetoacyl-CoA synthetase	Amanita muscaria
VVO_00906	acetoacetyl-coa synthetase	Laccaria bicolor S238N-H82
VVO_00907	ubiquitin--protein ligase	Agaricus bisporus
VVO_00908	conserved hypothetical protein	Coprinopsis cinerea okayama7#130
VVO_00909	glucose-6-phosphate 1-dehydrogenase	Coprinopsis cinerea okayama7#130
VVO_00910	conserved hypothetical protein	Serpula lacrymans var. lacrymans S7.3
VVO_00911	conserved hypothetical protein	Laccaria bicolor S238N-H82
VVO_00912	conserved hypothetical protein	Laccaria bicolor S238N-H82
VVO_00913	conserved hypothetical protein	Serpula lacrymans var. lacrymans S7.3
VVO_00914	conserved hypothetical protein	Laccaria bicolor S238N-H82
VVO_00915	ATP-dependent rRNA helicase spb4	Coprinopsis cinerea okayama7#130
VVO_00916	conserved hypothetical protein	Schizophyllum commune H4-8
VVO_00917	phosphoglycerate mutase family protein, putative	Metarhizium anisopliae ARSEF 23
VVO_00918	ste7-like protein kinase	Volvariella volvacea
VVO_00919	conserved hypothetical protein	Laccaria bicolor S238N-H82
VVO_00920	conserved hypothetical protein	Laccaria bicolor S238N-H82
VVO_00921	conserved hypothetical protein	Serpula lacrymans var. lacrymans S7.3
VVO_00922	conserved hypothetical protein	Laccaria bicolor S238N-H82
VVO_00923	conserved hypothetical protein	Schizophyllum commune H4-8
VVO_00924	conserved hypothetical protein	Serpula lacrymans var. lacrymans S7.3
VVO_00925	conserved hypothetical protein	Serpula lacrymans var. lacrymans S7.9
VVO_00926	COP8	Coprinopsis cinerea okayama7#130
VVO_00927	aspartic peptidase A1	Laccaria bicolor S238N-H82
VVO_00928	bromodomain containing protein	Laccaria bicolor S238N-H82
VVO_00929	conserved hypothetical protein	Serpula lacrymans var. lacrymans S7.3
VVO_00930	conserved hypothetical protein	Serpula lacrymans var. lacrymans S7.3
VVO_00931	conserved hypothetical protein	Coprinopsis cinerea okayama7#130
VVO_00932	conserved hypothetical protein	Serpula lacrymans var. lacrymans S7.3
VVO_00933	conserved hypothetical protein	Serpula lacrymans var. lacrymans S7.3
VVO_00934	conserved hypothetical protein	Schizophyllum commune H4-8
VVO_00935	conserved hypothetical protein	Laccaria bicolor S238N-H82
VVO_00936	conserved hypothetical protein	Serpula lacrymans var. lacrymans S7.3
VVO_00937	conserved hypothetical protein	Laccaria bicolor S238N-H82
VVO_00938	conserved hypothetical protein	Laccaria bicolor S238N-H82
VVO_00939	conserved hypothetical protein	Serpula lacrymans var. lacrymans S7.9
VVO_00940	conserved hypothetical protein	Laccaria bicolor S238N-H82
VVO_00941	mitochondrial NAD-dependent isocitrate dehydrogenase subunit 2 precursor	Laccaria bicolor S238N-H82
VVO_00942	SSD1 protein	Coprinopsis cinerea okayama7#130
VVO_00943	conserved hypothetical protein	Coprinopsis cinerea okayama7#130
VVO_00944	conserved hypothetical protein	Serpula lacrymans var. lacrymans S7.3
VVO_00945	conserved hypothetical protein	Serpula lacrymans var. lacrymans S7.3
VVO_00946	conserved hypothetical protein	Serpula lacrymans var. lacrymans S7.3
VVO_00947	casein kinase subunit II beta	Coprinopsis cinerea okayama7#130
VVO_00948	60S ribosomal protein L36	Coprinopsis cinerea okayama7#130
VVO_00949	conserved hypothetical protein	Laccaria bicolor S238N-H82
VVO_00950	mitochondrial carrier protein	Coprinopsis cinerea okayama7#130
VVO_00951	HIS4	Coprinopsis cinerea okayama7#130
VVO_00952	pyruvate dehydrogenase e1 component beta subunit	Coprinopsis cinerea okayama7#130
VVO_00953	conserved hypothetical protein	Laccaria bicolor S238N-H82
VVO_00954	Glutamine synthetase	Hebeloma cylindrosporum
VVO_00955	conserved hypothetical protein	Laccaria bicolor S238N-H82
VVO_00956	conserved hypothetical protein	Laccaria bicolor S238N-H82
VVO_00957	conserved hypothetical protein	Laccaria bicolor S238N-H82
VVO_00958	conserved hypothetical protein	Schizophyllum commune H4-8
VVO_00959	conserved hypothetical protein	Serpula lacrymans var. lacrymans S7.3
VVO_00960	conserved hypothetical protein	Serpula lacrymans var. lacrymans S7.9
VVO_00961	conserved hypothetical protein	Schizophyllum commune H4-8
VVO_00962	conserved hypothetical protein	Laccaria bicolor S238N-H82
VVO_00963	conserved hypothetical protein	Serpula lacrymans var. lacrymans S7.3
VVO_00964	conserved hypothetical protein	Serpula lacrymans var. lacrymans S7.3
VVO_00965	conserved hypothetical protein	Laccaria bicolor S238N-H82
VVO_00966	conserved hypothetical protein	Schizophyllum commune H4-8
VVO_00967	conserved hypothetical protein	Coprinopsis cinerea okayama7#130
VVO_00968	histone H3	Laccaria bicolor S238N-H82
VVO_00969	conserved hypothetical protein	Laccaria bicolor S238N-H82
VVO_00970	conserved hypothetical protein	Serpula lacrymans var. lacrymans S7.9
VVO_00971	conserved hypothetical protein	Laccaria bicolor S238N-H82
VVO_00972	conserved hypothetical protein	Laccaria bicolor S238N-H82
VVO_00973	conserved hypothetical protein	Laccaria bicolor S238N-H82
VVO_00974	orotidine-5'-monophosphate decarboxylase	Volvariella volvacea
VVO_00975	pseudouridine synthase	Coprinopsis cinerea okayama7#130
VVO_00976	conserved hypothetical protein	Serpula lacrymans var. lacrymans S7.3
VVO_00977	glycosyltransferase family 32 protein	Laccaria bicolor S238N-H82
VVO_00978	conserved hypothetical protein	Serpula lacrymans var. lacrymans S7.3
VVO_00979	conserved hypothetical protein	Laccaria bicolor S238N-H82
VVO_00980	conserved hypothetical protein	Laccaria bicolor S238N-H82
VVO_00981	conserved hypothetical protein	Laccaria bicolor S238N-H82
VVO_00982	conserved hypothetical protein	Coprinopsis cinerea okayama7#130
VVO_00983	xylitol dehydrogenase	Coprinopsis cinerea okayama7#130
VVO_00984	conserved hypothetical protein	Serpula lacrymans var. lacrymans S7.3
VVO_00985	conserved hypothetical protein	Laccaria bicolor S238N-H82
VVO_00986	conserved hypothetical protein	Serpula lacrymans var. lacrymans S7.3
VVO_00987	conserved hypothetical protein	Schizophyllum commune H4-8
VVO_00988	conserved hypothetical protein	Serpula lacrymans var. lacrymans S7.3
VVO_00989	glycoside hydrolase family 18 protein	Schizophyllum commune H4-8
VVO_00990	hypothetical protein
VVO_00991	conserved hypothetical protein	Laccaria bicolor S238N-H82
VVO_00992	conserved hypothetical protein	Serpula lacrymans var. lacrymans S7.3
VVO_00993	conserved hypothetical protein	Laccaria bicolor S238N-H82
VVO_00994	conserved hypothetical protein	Serpula lacrymans var. lacrymans S7.9
VVO_00995	conserved hypothetical protein	Laccaria bicolor S238N-H82
VVO_00996	conserved hypothetical protein	Coprinopsis cinerea okayama7#130
VVO_00997	conserved hypothetical protein	Coprinopsis cinerea okayama7#130
VVO_00998	conserved hypothetical protein	Laccaria bicolor S238N-H82
VVO_00999	conserved hypothetical protein	Coprinopsis cinerea okayama7#130
VVO_01000	DUF1212 domain membrane protein	Coprinopsis cinerea okayama7#130
VVO_01001	conserved hypothetical protein	Serpula lacrymans var. lacrymans S7.3
VVO_01002	conserved hypothetical protein	Serpula lacrymans var. lacrymans S7.3
VVO_01003	conserved hypothetical protein	Laccaria bicolor S238N-H82
VVO_01004	conserved hypothetical protein	Postia placenta Mad-698-R
VVO_01005	conserved hypothetical protein	Schizophyllum commune H4-8
VVO_01006	conserved hypothetical protein	Laccaria bicolor S238N-H82
VVO_01007	conserved hypothetical protein	Laccaria bicolor S238N-H82
VVO_01008	vacuolar sorting protein	Laccaria bicolor S238N-H82
VVO_01009	conserved hypothetical protein	Serpula lacrymans var. lacrymans S7.3
VVO_01010	conserved hypothetical protein	Laccaria bicolor S238N-H82
VVO_01011	conserved hypothetical protein	Laccaria bicolor S238N-H82
VVO_01012	conserved hypothetical protein	Coprinopsis cinerea okayama7#130
VVO_01013	conserved hypothetical protein	Serpula lacrymans var. lacrymans S7.3
VVO_01014	conserved hypothetical protein	Serpula lacrymans var. lacrymans S7.9
VVO_01015	conserved hypothetical protein	Laccaria bicolor S238N-H82
VVO_01016	conserved hypothetical protein	Laccaria bicolor S238N-H82
VVO_01017	conserved hypothetical protein	Laccaria bicolor S238N-H82
VVO_01018	conserved hypothetical protein	Laccaria bicolor S238N-H82
VVO_01019	conserved hypothetical protein	Coprinopsis cinerea okayama7#130
VVO_01020	nucleolar protein	Coprinopsis cinerea okayama7#130
VVO_01021	conserved hypothetical protein	Coprinopsis cinerea okayama7#130
VVO_01022	conserved hypothetical protein	Laccaria bicolor S238N-H82
VVO_01023	conserved hypothetical protein	Laccaria bicolor S238N-H82
VVO_01024	conserved hypothetical protein	Serpula lacrymans var. lacrymans S7.3
VVO_01025	conserved hypothetical protein	Laccaria bicolor S238N-H82
VVO_01026	conserved hypothetical protein	Coprinopsis cinerea okayama7#130
VVO_01027	conserved hypothetical protein	Coprinopsis cinerea okayama7#130
VVO_01028	vacuolar transporter chaperone 1	Coprinopsis cinerea okayama7#130
VVO_01029	conserved hypothetical protein	Laccaria bicolor S238N-H82
VVO_01030	conserved hypothetical protein	Laccaria bicolor S238N-H82
VVO_01031	glutamine-tRNA ligase	Coprinopsis cinerea okayama7#130
VVO_01032	alpha-tubulin	Coprinopsis cinerea okayama7#130
VVO_01033	tubulin alpha	Laccaria bicolor S238N-H82
VVO_01034	phosphatase	Coprinopsis cinerea okayama7#130
VVO_01035	rsec15	Coprinopsis cinerea okayama7#130
VVO_01036	conserved hypothetical protein	Laccaria bicolor S238N-H82
VVO_01037	conserved hypothetical protein	Laccaria bicolor S238N-H82
VVO_01038	conserved hypothetical protein	Serpula lacrymans var. lacrymans S7.3
VVO_01039	conserved hypothetical protein	Coprinopsis cinerea okayama7#130
VVO_01040	conserved hypothetical protein	Laccaria bicolor S238N-H82
VVO_01041	conserved hypothetical protein	Schizophyllum commune H4-8
VVO_01042	conserved hypothetical protein	Laccaria bicolor S238N-H82
VVO_01043	conserved hypothetical protein	Laccaria bicolor S238N-H82
VVO_01044	enoyl-CoA hydratase	Laccaria bicolor S238N-H82
VVO_01045	conserved hypothetical protein	Serpula lacrymans var. lacrymans S7.3
VVO_01046	conserved hypothetical protein	Coprinopsis cinerea okayama7#130
VVO_01047	conserved hypothetical protein	Laccaria bicolor S238N-H82
VVO_01048	conserved hypothetical protein	Postia placenta Mad-698-R
VVO_01049	chitinase	Coprinellus congregatus
VVO_01050	conserved hypothetical protein	Schizophyllum commune H4-8
VVO_01051	conserved hypothetical protein	Serpula lacrymans var. lacrymans S7.9
VVO_01052	glycoside hydrolase family 3 protein	Serpula lacrymans var. lacrymans S7.3
VVO_01053	conserved hypothetical protein	Schizophyllum commune H4-8
VVO_01054	conserved hypothetical protein	Laccaria bicolor S238N-H82
VVO_01055	conserved hypothetical protein	Serpula lacrymans var. lacrymans S7.3
VVO_01056	conserved hypothetical protein	Serpula lacrymans var. lacrymans S7.3
VVO_01057	conserved hypothetical protein	Laccaria bicolor S238N-H82
VVO_01058	conserved hypothetical protein	Serpula lacrymans var. lacrymans S7.3
VVO_01059	conserved hypothetical protein	Laccaria bicolor S238N-H82
VVO_01060	conserved hypothetical protein	Laccaria bicolor S238N-H82
VVO_01061	conserved hypothetical protein	Laccaria bicolor S238N-H82
VVO_01062	conserved hypothetical protein	Laccaria bicolor S238N-H82
VVO_01063	conserved hypothetical protein	Laccaria bicolor S238N-H82
VVO_01064	B16.6 subunit of GRIM-19, NADH:ubiquinone oxidoreductase	Serpula lacrymans var. lacrymans S7.3
VVO_01065	conserved hypothetical protein	Laccaria bicolor S238N-H82
VVO_01066	Ndufs8, NADH:ubiquinone oxidoreductase 23 kd subunit	Serpula lacrymans var. lacrymans S7.3
VVO_01067	conserved hypothetical protein	Laccaria bicolor S238N-H82
VVO_01068	hypothetical protein
VVO_01069	retinal short-chain dehydrogenase/reductase	Coprinopsis cinerea okayama7#130
VVO_01070	conserved hypothetical protein	Coprinopsis cinerea okayama7#130
VVO_01071	conserved hypothetical protein	Schizophyllum commune H4-8
VVO_01072	conserved hypothetical protein	Laccaria bicolor S238N-H82
VVO_01073	conserved hypothetical protein	Serpula lacrymans var. lacrymans S7.9
VVO_01074	Usp36 protein	Coprinopsis cinerea okayama7#130
VVO_01075	glucosidase	Coprinopsis cinerea okayama7#130
VVO_01076	conserved hypothetical protein	Laccaria bicolor S238N-H82
VVO_01077	conserved hypothetical protein	Laccaria bicolor S238N-H82
VVO_01078	calcium activated cation channel	Coprinopsis cinerea okayama7#130
VVO_01079	actin-related protein ARPC3	Laccaria bicolor S238N-H82
VVO_01080	conserved hypothetical protein	Schizophyllum commune H4-8
VVO_01081	3-isopropylmalate dehydrogenase	Coprinopsis cinerea okayama7#130
VVO_01082	conserved hypothetical protein	Serpula lacrymans var. lacrymans S7.3
VVO_01083	glycoside hydrolase family 13 protein	Laccaria bicolor S238N-H82
VVO_01084	conserved hypothetical protein	Serpula lacrymans var. lacrymans S7.3
VVO_01085	conserved hypothetical protein	Laccaria bicolor S238N-H82
VVO_01086	conserved hypothetical protein	Laccaria bicolor S238N-H82
VVO_01087	conserved hypothetical protein	Schizophyllum commune H4-8
VVO_01088	conserved hypothetical protein	Serpula lacrymans var. lacrymans S7.9
VVO_01089	conserved hypothetical protein	Serpula lacrymans var. lacrymans S7.3
VVO_01090	conserved hypothetical protein	Laccaria bicolor S238N-H82
VVO_01091	conserved hypothetical protein	Laccaria bicolor S238N-H82
VVO_01092	conserved hypothetical protein	Schizophyllum commune H4-8
VVO_01093	vacuolar protein sorting-associated protein 60	Laccaria bicolor S238N-H82
VVO_01094	homoserine O-acetyltransferase	Coprinopsis cinerea okayama7#130
VVO_01095	conserved hypothetical protein	Laccaria bicolor S238N-H82
VVO_01096	conserved hypothetical protein	Serpula lacrymans var. lacrymans S7.3
VVO_01097	phosphatidylinositol phosphate phosphatase	Coprinopsis cinerea okayama7#130
VVO_01098	conserved hypothetical protein	Serpula lacrymans var. lacrymans S7.3
VVO_01099	conserved hypothetical protein	Serpula lacrymans var. lacrymans S7.3
VVO_01100	conserved hypothetical protein	Laccaria bicolor S238N-H82
VVO_01101	conserved hypothetical protein	Serpula lacrymans var. lacrymans S7.3
VVO_01102	conserved hypothetical protein	Schizophyllum commune H4-8
VVO_01103	conserved hypothetical protein	Laccaria bicolor S238N-H82
VVO_01104	conserved hypothetical protein	Serpula lacrymans var. lacrymans S7.3
VVO_01105	conserved hypothetical protein	Serpula lacrymans var. lacrymans S7.3
VVO_01106	conserved hypothetical protein	Laccaria bicolor S238N-H82
VVO_01107	SNARE binding protein	Coprinopsis cinerea okayama7#130
VVO_01108	spt3	Coprinopsis cinerea okayama7#130
VVO_01109	nuclear elongation and deformation protein 1	Coprinopsis cinerea okayama7#130
VVO_01110	NDUFB9, NADH-ubiquinone oxidoreductase	Serpula lacrymans var. lacrymans S7.9
VVO_01111	conserved hypothetical protein	Serpula lacrymans var. lacrymans S7.3
VVO_01112	conserved hypothetical protein	Laccaria bicolor S238N-H82
VVO_01113	conserved hypothetical protein	Laccaria bicolor S238N-H82
VVO_01114	conserved hypothetical protein	Laccaria bicolor S238N-H82
VVO_01115	conserved hypothetical protein	Tuber melanosporum Mel28
VVO_01116	conserved hypothetical protein	Laccaria bicolor S238N-H82
VVO_01117	conserved hypothetical protein	Serpula lacrymans var. lacrymans S7.3
VVO_01118	conserved hypothetical protein	Laccaria bicolor S238N-H82
VVO_01119	conserved hypothetical protein	Laccaria bicolor S238N-H82
VVO_01120	conserved hypothetical protein	Laccaria bicolor S238N-H82
VVO_01121	conserved hypothetical protein	Laccaria bicolor S238N-H82
VVO_01122	conserved hypothetical protein	Schizophyllum commune H4-8
VVO_01123	conserved hypothetical protein	Laccaria bicolor S238N-H82
VVO_01124	conserved hypothetical protein	Laccaria bicolor S238N-H82
VVO_01125	conserved hypothetical protein	Coprinopsis cinerea okayama7#130
VVO_01126	conserved hypothetical protein	Schizophyllum commune H4-8
VVO_01127	conserved hypothetical protein	Laccaria bicolor S238N-H82
VVO_01128	conserved hypothetical protein	Laccaria bicolor S238N-H82
VVO_01129	conserved hypothetical protein	Laccaria bicolor S238N-H82
VVO_01130	DNA-directed RNA polymerase I polypeptide 2	Coprinopsis cinerea okayama7#130
VVO_01131	conserved hypothetical protein	Laccaria bicolor S238N-H82
VVO_01132	conserved hypothetical protein	Laccaria bicolor S238N-H82
VVO_01133	conserved hypothetical protein	Serpula lacrymans var. lacrymans S7.3
VVO_01134	tRNA (guanine-N(1)-)-methyltransferase	Coprinopsis cinerea okayama7#130
VVO_01135	conserved hypothetical protein	Laccaria bicolor S238N-H82
VVO_01136	conserved hypothetical protein	Coprinopsis cinerea okayama7#130
VVO_01137	conserved hypothetical protein	Schizophyllum commune H4-8
VVO_01138	conserved hypothetical protein	Laccaria bicolor S238N-H82
VVO_01139	conserved hypothetical protein	Coprinopsis cinerea okayama7#130
VVO_01140	conserved hypothetical protein	Schizophyllum commune H4-8
VVO_01141	conserved hypothetical protein	Serpula lacrymans var. lacrymans S7.9
VVO_01142	conserved hypothetical protein	Serpula lacrymans var. lacrymans S7.3
VVO_01143	cleft lip and palate associated transmembrane protein	Coprinopsis cinerea okayama7#130
VVO_01144	14-3-3 protein	Laccaria bicolor S238N-H82
VVO_01145	jumonji superfamily protein	Laccaria bicolor S238N-H82
VVO_01146	hypothetical magnesium transporter, CorA-like protein	Laccaria bicolor S238N-H82
VVO_01147	conserved hypothetical protein	Serpula lacrymans var. lacrymans S7.3
VVO_01148	conserved hypothetical protein	Serpula lacrymans var. lacrymans S7.3
VVO_01149	conserved hypothetical protein	Serpula lacrymans var. lacrymans S7.9
VVO_01150	conserved hypothetical protein	Serpula lacrymans var. lacrymans S7.9
VVO_01151	conserved hypothetical protein	Schizophyllum commune H4-8
VVO_01152	conserved hypothetical protein	Laccaria bicolor S238N-H82
VVO_01153	vesicular-fusion protein SEC18	Laccaria bicolor S238N-H82
VVO_01154	hypothetical protein
VVO_01155	hypothetical protein
VVO_01156	hypothetical protein
VVO_01157	multidrug resistance-associated ABC transporter	Laccaria bicolor S238N-H82
VVO_01158	conserved hypothetical protein	Laccaria bicolor S238N-H82
VVO_01159	conserved hypothetical protein	Laccaria bicolor S238N-H82
VVO_01160	conserved hypothetical protein	Serpula lacrymans var. lacrymans S7.3
VVO_01161	conserved hypothetical protein	Laccaria bicolor S238N-H82
VVO_01162	conserved hypothetical protein	Serpula lacrymans var. lacrymans S7.3
VVO_01163	conserved hypothetical protein	Serpula lacrymans var. lacrymans S7.9
VVO_01164	conserved hypothetical protein	Laccaria bicolor S238N-H82
VVO_01165	conserved hypothetical protein	Coprinopsis cinerea okayama7#130
VVO_01166	conserved hypothetical protein	Laccaria bicolor S238N-H82
VVO_01167	glycosyltransferase 2	Coprinopsis cinerea okayama7#130
VVO_01168	conserved hypothetical protein	Laccaria bicolor S238N-H82
VVO_01169	glycoside hydrolase family 13 protein	Schizophyllum commune H4-8
VVO_01170	conserved hypothetical protein	Schizophyllum commune H4-8
VVO_01171	conserved hypothetical protein	Laccaria bicolor S238N-H82
VVO_01172	conserved hypothetical protein	Dictyostelium discoideum AX4
VVO_01173	zinc finger protein 169	Coprinopsis cinerea okayama7#130
VVO_01174	conserved hypothetical protein	Serpula lacrymans var. lacrymans S7.3
VVO_01175	pentachlorophenol 4-monooxygenase	Coprinopsis cinerea okayama7#130
VVO_01176	conserved hypothetical protein	Coprinopsis cinerea okayama7#130
VVO_01177	conserved hypothetical protein	Serpula lacrymans var. lacrymans S7.3
VVO_01178	conserved hypothetical protein	Coprinopsis cinerea okayama7#130
VVO_01179	DNA ligase IV	Coprinopsis cinerea
VVO_01180	conserved hypothetical protein	Laccaria bicolor S238N-H82
VVO_01181	small nuclear ribonucleoprotein	Coprinopsis cinerea okayama7#130
VVO_01182	gamma-adaptin	Coprinopsis cinerea okayama7#130
VVO_01183	conserved hypothetical protein	Coprinopsis cinerea okayama7#130
VVO_01184	succinate semialdehyde dehydrogenase	Coprinopsis cinerea okayama7#130
VVO_01185	conserved hypothetical protein	Laccaria bicolor S238N-H82
VVO_01186	conserved hypothetical protein	Schizophyllum commune H4-8
VVO_01187	conserved hypothetical protein	Schizophyllum commune H4-8
VVO_01188	conserved hypothetical protein	Coprinopsis cinerea okayama7#130
VVO_01189	conserved hypothetical protein	Coprinopsis cinerea okayama7#130
VVO_01190	S-adenosyl-L-homocysteine hydrolase	Volvariella volvacea
VVO_01191	conserved hypothetical protein	Serpula lacrymans var. lacrymans S7.3
VVO_01192	conserved hypothetical protein	Serpula lacrymans var. lacrymans S7.3
VVO_01193	conserved hypothetical protein	Serpula lacrymans var. lacrymans S7.3
VVO_01194	conserved hypothetical protein	Laccaria bicolor S238N-H82
VVO_01195	glycoside hydrolase family 16 protein	Laccaria bicolor S238N-H82
VVO_01196	conserved hypothetical protein	Postia placenta Mad-698-R
VVO_01197	conserved hypothetical protein	Laccaria bicolor S238N-H82
VVO_01198	conserved hypothetical protein	Moniliophthora perniciosa FA553
VVO_01199	conserved hypothetical protein	Serpula lacrymans var. lacrymans S7.3
VVO_01200	conserved hypothetical protein	Schizophyllum commune H4-8
VVO_01201	conserved hypothetical protein	Serpula lacrymans var. lacrymans S7.9
VVO_01202	conserved hypothetical protein	Laccaria bicolor S238N-H82
VVO_01203	hypothetical protein
VVO_01204	conserved hypothetical protein	Laccaria bicolor S238N-H82
VVO_01205	hypothetical protein
VVO_01206	conserved hypothetical protein	Schizophyllum commune H4-8
VVO_01207	hypothetical protein
VVO_01208	conserved hypothetical protein	Laccaria bicolor S238N-H82
VVO_01209	conserved hypothetical protein	Laccaria bicolor S238N-H82
VVO_01210	delta 9-fatty acid desaturase protein	Laccaria bicolor S238N-H82
VVO_01211	hypothetical protein
VVO_01212	nime/cyclinb	Coprinopsis cinerea okayama7#130
VVO_01213	conserved hypothetical protein	Talaromyces stipitatus ATCC 10500
VVO_01214	rhamnogalacturonase B	Coprinopsis cinerea okayama7#130
VVO_01215	conserved hypothetical protein	Laccaria bicolor S238N-H82
VVO_01216	conserved hypothetical protein	Laccaria bicolor S238N-H82
VVO_01217	conserved hypothetical protein	Laccaria bicolor S238N-H82
VVO_01218	conserved hypothetical protein	Laccaria bicolor S238N-H82
VVO_01219	ZipA	Dictyostelium discoideum
VVO_01220	hypothetical protein
VVO_01221	conserved hypothetical protein	Talaromyces stipitatus ATCC 10500
VVO_01222	conserved hypothetical protein	Tuber melanosporum Mel28
VVO_01223	conserved hypothetical protein	Talaromyces stipitatus ATCC 10500
VVO_01224	conserved hypothetical protein	Talaromyces stipitatus ATCC 10500
VVO_01225	oxidoreductase	Coprinopsis cinerea okayama7#130
VVO_01226	xylanase	Volvariella volvacea
VVO_01227	xylanase	Volvariella volvacea
VVO_01228	xylanase	Volvariella volvacea
VVO_01229	xylanase	Volvariella volvacea
VVO_01230	xylanase	Volvariella volvacea
VVO_01231	xylanase	Volvariella volvacea
VVO_01232	conserved hypothetical protein	Serpula lacrymans var. lacrymans S7.3
VVO_01233	hypothetical protein
VVO_01234	exocyst complex component sec5	Laccaria bicolor S238N-H82
VVO_01235	conserved hypothetical protein	Laccaria bicolor S238N-H82
VVO_01236	conserved hypothetical protein	Ustilago maydis 521
VVO_01237	conserved hypothetical protein	Laccaria bicolor S238N-H82
VVO_01238	conserved hypothetical protein	Laccaria bicolor S238N-H82
VVO_01239	conserved hypothetical protein	Laccaria bicolor S238N-H82
VVO_01240	conserved hypothetical protein	Laccaria bicolor S238N-H82
VVO_01241	NUC153 and WD40 repeat-containing nucleolar rRNA processing-related protein	Laccaria bicolor S238N-H82
VVO_01242	alpha-aminoadipate reductase Lys1p	Laccaria bicolor S238N-H82
VVO_01243	conserved hypothetical protein	Laccaria bicolor S238N-H82
VVO_01244	conserved hypothetical protein	Pyrenophora teres f. teres 0-1
VVO_01245	hypothetical protein
VVO_01246	conserved hypothetical protein	Serpula lacrymans var. lacrymans S7.3
VVO_01247	hypothetical protein
VVO_01248	glycoside hydrolase family 18 protein	Laccaria bicolor S238N-H82
VVO_01249	L-ornithine transporter	Coprinopsis cinerea okayama7#130
VVO_01250	conserved hypothetical protein	Laccaria bicolor S238N-H82
VVO_01251	conserved hypothetical protein	Talaromyces stipitatus ATCC 10500
VVO_01252	conserved hypothetical protein	Talaromyces stipitatus ATCC 10500
VVO_01253	conserved hypothetical protein	Schizophyllum commune H4-8
VVO_01254	conserved hypothetical protein	Laccaria bicolor S238N-H82
VVO_01255	conserved hypothetical protein	Laccaria bicolor S238N-H82
VVO_01256	conserved hypothetical protein	Laccaria bicolor S238N-H82
VVO_01257	conserved hypothetical protein	Laccaria bicolor S238N-H82
VVO_01258	conserved hypothetical protein	Laccaria bicolor S238N-H82
VVO_01259	conserved hypothetical protein	Laccaria bicolor S238N-H82
VVO_01260	conserved hypothetical protein	Laccaria bicolor S238N-H82
VVO_01261	conserved hypothetical protein	Serpula lacrymans var. lacrymans S7.3
VVO_01262	conserved hypothetical protein	Laccaria bicolor S238N-H82
VVO_01263	hypothetical protein
VVO_01264	xylanase	Volvariella volvacea
VVO_01265	L-ornithine transporter	Coprinopsis cinerea okayama7#130
VVO_01266	conserved hypothetical protein	Talaromyces stipitatus ATCC 10500
VVO_01267	conserved hypothetical protein	Talaromyces stipitatus ATCC 10500
VVO_01268	conserved hypothetical protein	Laccaria bicolor S238N-H82
VVO_01269	conserved hypothetical protein	Laccaria bicolor S238N-H82
VVO_01270	conserved hypothetical protein	Laccaria bicolor S238N-H82
VVO_01271	conserved hypothetical protein	Laccaria bicolor S238N-H82
VVO_01272	conserved hypothetical protein	Laccaria bicolor S238N-H82
VVO_01273	conserved hypothetical protein	Serpula lacrymans var. lacrymans S7.9
VVO_01274	g2/mitotic-specific cyclin cdc13	Coprinopsis cinerea okayama7#130
VVO_01275	hypothetical protein
VVO_01276	conserved hypothetical protein	Coprinopsis cinerea okayama7#130
VVO_01277	RNA helicase	Coprinopsis cinerea okayama7#130
VVO_01278	conserved hypothetical protein	Serpula lacrymans var. lacrymans S7.9
VVO_01279	conserved hypothetical protein	Serpula lacrymans var. lacrymans S7.9
VVO_01280	orotate phosphoribosyltransferase	Coprinopsis cinerea okayama7#130
VVO_01281	other/AgaK1 protein kinase	Coprinopsis cinerea okayama7#130
VVO_01282	conserved hypothetical protein	Serpula lacrymans var. lacrymans S7.3
VVO_01283	conserved hypothetical protein	Laccaria bicolor S238N-H82
VVO_01284	conserved hypothetical protein	Laccaria bicolor S238N-H82
VVO_01285	conserved hypothetical protein	Laccaria bicolor S238N-H82
VVO_01286	conserved hypothetical protein	Schizophyllum commune H4-8
VVO_01287	conserved hypothetical protein	Schizophyllum commune H4-8
VVO_01288	conserved hypothetical protein	Serpula lacrymans var. lacrymans S7.3
VVO_01289	carboxylase:pyruvate/acetyl-CoA/propionyl-CoA	Coprinopsis cinerea okayama7#130
VVO_01290	propionyl-CoA carboxylase	Coprinopsis cinerea okayama7#130
VVO_01291	conserved hypothetical protein	Serpula lacrymans var. lacrymans S7.9
VVO_01292	conserved hypothetical protein	Laccaria bicolor S238N-H82
VVO_01293	conserved hypothetical protein	Laccaria bicolor S238N-H82
VVO_01294	hypothetical protein
VVO_01295	conserved hypothetical protein	Serpula lacrymans var. lacrymans S7.3
VVO_01296	hypothetical protein
VVO_01297	hypothetical protein
VVO_01298	conserved hypothetical protein	Schizophyllum commune H4-8
VVO_01299	conserved hypothetical protein	Laccaria bicolor S238N-H82
VVO_01300	conserved hypothetical protein	Moniliophthora perniciosa FA553
VVO_01301	conserved hypothetical protein	Laccaria bicolor S238N-H82
VVO_01302	conserved hypothetical protein	Laccaria bicolor S238N-H82
VVO_01303	conserved hypothetical protein	Coprinopsis cinerea okayama7#130
VVO_01304	ATP citrate lyase isoform 2	Coprinopsis cinerea okayama7#130
VVO_01305	conserved hypothetical protein	Coprinopsis cinerea okayama7#130
VVO_01306	conserved hypothetical protein	Laccaria bicolor S238N-H82
VVO_01307	conserved hypothetical protein	Laccaria bicolor S238N-H82
VVO_01308	conserved hypothetical protein	Postia placenta Mad-698-R
VVO_01309	conserved hypothetical protein	Coprinopsis cinerea okayama7#130
VVO_01310	NAD+ diphosphatase	Coprinopsis cinerea okayama7#130
VVO_01311	conserved hypothetical protein	Serpula lacrymans var. lacrymans S7.3
VVO_01312	small nuclear ribonucleoprotein hPrp3	Coprinopsis cinerea okayama7#130
VVO_01313	conserved hypothetical protein	Laccaria bicolor S238N-H82
VVO_01314	conserved hypothetical protein	Serpula lacrymans var. lacrymans S7.3
VVO_01315	glutamate decarboxylase	Coprinopsis cinerea okayama7#130
VVO_01316	conserved hypothetical protein	Schizophyllum commune H4-8
VVO_01317	conserved hypothetical protein	Laccaria bicolor S238N-H82
VVO_01318	conserved hypothetical protein	Laccaria bicolor S238N-H82
VVO_01319	conserved hypothetical protein	Laccaria bicolor S238N-H82
VVO_01320	conserved hypothetical protein	Serpula lacrymans var. lacrymans S7.9
VVO_01321	conserved hypothetical protein	Laccaria bicolor S238N-H82
VVO_01322	hypothetical protein
VVO_01323	conserved hypothetical protein	Laccaria bicolor S238N-H82
VVO_01324	small heat shock protein	Coprinopsis cinerea okayama7#130
VVO_01325	hypothetical protein
VVO_01326	conserved hypothetical protein	Coprinopsis cinerea okayama7#130
VVO_01327	conserved hypothetical protein	Laccaria bicolor S238N-H82
VVO_01328	conserved hypothetical protein	Laccaria bicolor S238N-H82
VVO_01329	conserved hypothetical protein	Laccaria bicolor S238N-H82
VVO_01330	conserved hypothetical protein	Coprinopsis cinerea okayama7#130
VVO_01331	conserved hypothetical protein	Serpula lacrymans var. lacrymans S7.9
VVO_01332	conserved hypothetical protein	Serpula lacrymans var. lacrymans S7.9
VVO_01333	hypothetical protein
VVO_01334	conserved hypothetical protein	Serpula lacrymans var. lacrymans S7.3
VVO_01335	EstA protein	Coprinopsis cinerea okayama7#130
VVO_01336	conserved hypothetical protein	Laccaria bicolor S238N-H82
VVO_01337	conserved hypothetical protein	Dictyostelium discoideum AX4
VVO_01338	conserved hypothetical protein	Laccaria bicolor S238N-H82
VVO_01339	mitochondrial genome maintenance protein	Coprinopsis cinerea okayama7#130
VVO_01340	conserved hypothetical protein	Laccaria bicolor S238N-H82
VVO_01341	conserved hypothetical protein	Schizophyllum commune H4-8
VVO_01342	dynein 1 light intermediate chain	Laccaria bicolor S238N-H82
VVO_01343	conserved hypothetical protein	Serpula lacrymans var. lacrymans S7.3
VVO_01344	tripeptidyl peptidase A	Coprinopsis cinerea okayama7#130
VVO_01345	conserved hypothetical protein	Laccaria bicolor S238N-H82
VVO_01346	conserved hypothetical protein	Laccaria bicolor S238N-H82
VVO_01347	hypothetical protein
VVO_01348	conserved hypothetical protein	Laccaria bicolor S238N-H82
VVO_01349	conserved hypothetical protein	Laccaria bicolor S238N-H82
VVO_01350	conserved hypothetical protein	Laccaria bicolor S238N-H82
VVO_01351	tripeptidyl peptidase A	Coprinopsis cinerea okayama7#130
VVO_01352	PCI domain-containing protein	Coprinopsis cinerea okayama7#130
VVO_01353	conserved hypothetical protein	Laccaria bicolor S238N-H82
VVO_01354	conserved hypothetical protein	Laccaria bicolor S238N-H82
VVO_01355	conserved hypothetical protein	Laccaria bicolor S238N-H82
VVO_01356	hypothetical protein
VVO_01357	hypothetical protein
VVO_01358	conserved hypothetical protein	Laccaria bicolor S238N-H82
VVO_01359	conserved hypothetical protein	Laccaria bicolor S238N-H82
VVO_01360	conserved hypothetical protein	Laccaria bicolor S238N-H82
VVO_01361	hypothetical protein
VVO_01362	ankyrin repeat protein	Coprinopsis cinerea okayama7#130
VVO_01363	ATPase with bromodomain-containing protein	Coprinopsis cinerea okayama7#130
VVO_01364	conserved hypothetical protein	Serpula lacrymans var. lacrymans S7.3
VVO_01365	hypothetical protein
VVO_01366	heterogeneous nuclear ribonucleoprotein HRP1	Coprinopsis cinerea okayama7#130
VVO_01367	conserved hypothetical protein	Laccaria bicolor S238N-H82
VVO_01368	glycoside hydrolase family 85 protein	Laccaria bicolor S238N-H82
VVO_01369	glycoside hydrolase family 85 protein	Serpula lacrymans var. lacrymans S7.3
VVO_01370	heterotrimeric G-protein alpha subunit, GPA3-like protein	Laccaria bicolor S238N-H82
VVO_01371	mRNA 3'-end-processing protein RNA14	Coprinopsis cinerea okayama7#130
VVO_01372	conserved hypothetical protein	Serpula lacrymans var. lacrymans S7.9
VVO_01373	conserved hypothetical protein	Serpula lacrymans var. lacrymans S7.3
VVO_01374	conserved hypothetical protein	Serpula lacrymans var. lacrymans S7.3
VVO_01375	conserved hypothetical protein	Serpula lacrymans var. lacrymans S7.9
VVO_01376	prefoldin	Coprinopsis cinerea okayama7#130
VVO_01377	conserved hypothetical protein	Serpula lacrymans var. lacrymans S7.3
VVO_01378	conserved hypothetical protein	Schizophyllum commune H4-8
VVO_01379	conserved hypothetical protein	Schizophyllum commune H4-8
VVO_01380	putative E2-like enzyme that plays a role in formation of Atg8p-phosphatidylethanolamine conjugates	Serpula lacrymans var. lacrymans S7.3
VVO_01381	conserved hypothetical protein	Laccaria bicolor S238N-H82
VVO_01382	conserved hypothetical protein	Serpula lacrymans var. lacrymans S7.3
VVO_01383	conserved hypothetical protein	Postia placenta Mad-698-R
VVO_01384	conserved hypothetical protein	Coprinopsis cinerea okayama7#130
VVO_01385	proteasome subunit alpha type 4	Coprinopsis cinerea okayama7#130
VVO_01386	conserved hypothetical protein	Schizophyllum commune H4-8
VVO_01387	conserved hypothetical protein	Laccaria bicolor S238N-H82
VVO_01388	conserved hypothetical protein	Laccaria bicolor S238N-H82
VVO_01389	conserved hypothetical protein	Serpula lacrymans var. lacrymans S7.9
VVO_01390	conserved hypothetical protein	Serpula lacrymans var. lacrymans S7.3
VVO_01391	phytanoyl-CoA dioxygenase	Coprinopsis cinerea okayama7#130
VVO_01392	conserved hypothetical protein	Serpula lacrymans var. lacrymans S7.3
VVO_01393	conserved hypothetical protein	Laccaria bicolor S238N-H82
VVO_01394	glycoside hydrolase family 63 protein	Laccaria bicolor S238N-H82
VVO_01395	conserved hypothetical protein	Laccaria bicolor S238N-H82
VVO_01396	conserved hypothetical protein	Coprinopsis cinerea okayama7#130
VVO_01397	thiamine biosynthetic bifunctional enzyme Thi4	Laccaria bicolor S238N-H82
VVO_01398	conserved hypothetical protein	Serpula lacrymans var. lacrymans S7.3
VVO_01399	conserved hypothetical protein	Serpula lacrymans var. lacrymans S7.3
VVO_01400	hypothetical protein
VVO_01401	conserved hypothetical protein	Laccaria bicolor S238N-H82
VVO_01402	conserved hypothetical protein	Serpula lacrymans var. lacrymans S7.9
VVO_01403	conserved hypothetical protein	Coprinopsis cinerea okayama7#130
VVO_01404	hypothetical protein
VVO_01405	mRNA 3'-end-processing protein YSH1	Coprinopsis cinerea okayama7#130
VVO_01406	hypothetical protein
VVO_01407	conserved hypothetical protein	Laccaria bicolor S238N-H82
VVO_01408	sec7-like domain belongs to guanine nucleotide exchange factors	Laccaria bicolor S238N-H82
VVO_01409	conserved hypothetical protein	Schizophyllum commune H4-8
VVO_01410	conserved hypothetical protein	Laccaria bicolor S238N-H82
VVO_01411	conserved hypothetical protein	Schizophyllum commune H4-8
VVO_01412	conserved hypothetical protein	Serpula lacrymans var. lacrymans S7.3
VVO_01413	NUZM, NADH-ubiquinone oxidoreductase 21.3 kDa subunit	Serpula lacrymans var. lacrymans S7.3
VVO_01414	conserved hypothetical protein	Serpula lacrymans var. lacrymans S7.3
VVO_01415	conserved hypothetical protein	Laccaria bicolor S238N-H82
VVO_01416	conserved hypothetical protein	Laccaria bicolor S238N-H82
VVO_01417	conserved hypothetical protein	Serpula lacrymans var. lacrymans S7.3
VVO_01418	conserved hypothetical protein	Melampsora larici-populina 98AG31
VVO_01419	conserved hypothetical protein	Laccaria bicolor S238N-H82
VVO_01420	conserved hypothetical protein	Laccaria bicolor S238N-H82
VVO_01421	conserved hypothetical protein	Serpula lacrymans var. lacrymans S7.3
VVO_01422	conserved hypothetical protein	Laccaria bicolor S238N-H82
VVO_01423	conserved hypothetical protein	Laccaria bicolor S238N-H82
VVO_01424	conserved hypothetical protein	Laccaria bicolor S238N-H82
VVO_01425	conserved hypothetical protein	Laccaria bicolor S238N-H82
VVO_01426	Ptc1p	Coprinopsis cinerea okayama7#130
VVO_01427	conserved hypothetical protein	Laccaria bicolor S238N-H82
VVO_01428	conserved hypothetical protein	Coprinopsis cinerea okayama7#130
VVO_01429	glycoside hydrolase family 18 protein	Serpula lacrymans var. lacrymans S7.3
VVO_01430	beta-glucan synthesis-associated protein	Coprinopsis cinerea okayama7#130
VVO_01431	GTP-binding protein 1	Coprinopsis cinerea okayama7#130
VVO_01432	conserved hypothetical protein	Laccaria bicolor S238N-H82
VVO_01433	conserved hypothetical protein	Laccaria bicolor S238N-H82
VVO_01434	conserved hypothetical protein	Laccaria bicolor S238N-H82
VVO_01435	phosphomevalonate kinase	Coprinopsis cinerea okayama7#130
VVO_01436	amino acid transporter	Coprinopsis cinerea okayama7#130
VVO_01437	polysaccharide lyase family 14 protein	Laccaria bicolor S238N-H82
VVO_01438	conserved hypothetical protein	Serpula lacrymans var. lacrymans S7.3
VVO_01439	nuclear prelamin A recognition factor-like protein	Coprinopsis cinerea okayama7#130
VVO_01440	syntaxin-like t-SNARE protein TLG2	Laccaria bicolor S238N-H82
VVO_01441	conserved hypothetical protein	Coprinopsis cinerea okayama7#130
VVO_01442	conserved hypothetical protein	Serpula lacrymans var. lacrymans S7.3
VVO_01443	conserved hypothetical protein	Coprinopsis cinerea okayama7#130
VVO_01444	conserved hypothetical protein	Laccaria bicolor S238N-H82
VVO_01445	conserved hypothetical protein	Laccaria bicolor S238N-H82
VVO_01446	conserved hypothetical protein	Serpula lacrymans var. lacrymans S7.3
VVO_01447	conserved hypothetical protein	Serpula lacrymans var. lacrymans S7.9
VVO_01448	conserved hypothetical protein	Laccaria bicolor S238N-H82
VVO_01449	conserved hypothetical protein	Serpula lacrymans var. lacrymans S7.3
VVO_01450	conserved hypothetical protein	Laccaria bicolor S238N-H82
VVO_01451	machado-Joseph disease 1	Coprinopsis cinerea okayama7#130
VVO_01452	conserved hypothetical protein	Laccaria bicolor S238N-H82
VVO_01453	conserved hypothetical protein	Laccaria bicolor S238N-H82
VVO_01454	conserved hypothetical protein	Coprinopsis cinerea okayama7#130
VVO_01455	conserved hypothetical protein	Serpula lacrymans var. lacrymans S7.3
VVO_01456	conserved hypothetical protein	Serpula lacrymans var. lacrymans S7.3
VVO_01457	conserved hypothetical protein	Laccaria bicolor S238N-H82
VVO_01458	endosomal P24A protein	Coprinopsis cinerea okayama7#130
VVO_01459	conserved hypothetical protein	Laccaria bicolor S238N-H82
VVO_01460	conserved hypothetical protein	Serpula lacrymans var. lacrymans S7.3
VVO_01461	conserved hypothetical protein	Schizophyllum commune H4-8
VVO_01462	conserved hypothetical protein	Serpula lacrymans var. lacrymans S7.3
VVO_01463	topoisomerase I	Coprinopsis cinerea okayama7#130
VVO_01464	conserved hypothetical protein	Laccaria bicolor S238N-H82
VVO_01465	conserved hypothetical protein	Laccaria bicolor S238N-H82
VVO_01466	conserved hypothetical protein	Coprinopsis cinerea okayama7#130
VVO_01467	lateendosome to vacuole transport-family protein	Coprinopsis cinerea okayama7#130
VVO_01468	conserved hypothetical protein	Serpula lacrymans var. lacrymans S7.3
VVO_01469	conserved hypothetical protein	Coprinopsis cinerea okayama7#130
VVO_01470	conserved hypothetical protein	Schizophyllum commune H4-8
VVO_01471	conserved hypothetical protein	Serpula lacrymans var. lacrymans S7.3
VVO_01472	conserved hypothetical protein	Laccaria bicolor S238N-H82
VVO_01473	carbohydrate esterase family 9 protein	Laccaria bicolor S238N-H82
VVO_01474	conserved hypothetical protein	Laccaria bicolor S238N-H82
VVO_01475	expressed protein	Schizophyllum commune H4-8
VVO_01476	conserved hypothetical protein	Serpula lacrymans var. lacrymans S7.3
VVO_01477	DNA excision repair protein ERCC-1	Coprinopsis cinerea okayama7#130
VVO_01478	carbohydrate esterase family 9 protein	Laccaria bicolor S238N-H82
VVO_01479	histone deacetylase complex protein	Laccaria bicolor S238N-H82
VVO_01480	conserved hypothetical protein	Coprinopsis cinerea okayama7#130
VVO_01481	conserved hypothetical protein	Laccaria bicolor S238N-H82
VVO_01482	conserved hypothetical protein	Serpula lacrymans var. lacrymans S7.3
VVO_01483	conserved hypothetical protein	Laccaria bicolor S238N-H82
VVO_01484	conserved hypothetical protein	Moniliophthora perniciosa FA553
VVO_01485	conserved hypothetical protein	Laccaria bicolor S238N-H82
VVO_01486	conserved hypothetical protein	Serpula lacrymans var. lacrymans S7.3
VVO_01487	conserved hypothetical protein	Laccaria bicolor S238N-H82
VVO_01488	conserved hypothetical protein	Laccaria bicolor S238N-H82
VVO_01489	splicing factor U2AF 26 kDa subunit	Coprinopsis cinerea okayama7#130
VVO_01490	conserved hypothetical protein	Laccaria bicolor S238N-H82
VVO_01491	conserved hypothetical protein	Laccaria bicolor S238N-H82
VVO_01492	conserved hypothetical protein	Serpula lacrymans var. lacrymans S7.9
VVO_01493	conserved hypothetical protein	Schizophyllum commune H4-8
VVO_01494	conserved hypothetical protein	Coprinopsis cinerea okayama7#130
VVO_01495	guanine nucleotide binding protein beta subunit	Coprinopsis cinerea okayama7#130
VVO_01496	conserved hypothetical protein	Laccaria bicolor S238N-H82
VVO_01497	conserved hypothetical protein	Laccaria bicolor S238N-H82
VVO_01498	conserved hypothetical protein	Serpula lacrymans var. lacrymans S7.3
VVO_01499	conserved hypothetical protein	Laccaria bicolor S238N-H82
VVO_01500	conserved hypothetical protein	Laccaria bicolor S238N-H82
VVO_01501	CAMK/CAMK-Unique protein kinase	Coprinopsis cinerea okayama7#130
VVO_01502	conserved hypothetical protein	Laccaria bicolor S238N-H82
VVO_01503	ribosomal protein L12	Coprinopsis cinerea okayama7#130
VVO_01504	conserved hypothetical protein	Laccaria bicolor S238N-H82
VVO_01505	conserved hypothetical protein	Moniliophthora perniciosa FA553
VVO_01506	conserved hypothetical protein	Laccaria bicolor S238N-H82
VVO_01507	palmitoyl-protein thioesterase	Coprinopsis cinerea okayama7#130
VVO_01508	H+/nucleoside cotransporter	Coprinopsis cinerea okayama7#130
VVO_01509	conserved hypothetical protein	Serpula lacrymans var. lacrymans S7.3
VVO_01510	conserved hypothetical protein	Laccaria bicolor S238N-H82
VVO_01511	conserved hypothetical protein	Postia placenta Mad-698-R
VVO_01512	conserved hypothetical protein	Coprinopsis cinerea okayama7#130
VVO_01513	carbohydrate-binding module family 12 protein	Schizophyllum commune H4-8
VVO_01514	conserved hypothetical protein	Serpula lacrymans var. lacrymans S7.3
VVO_01515	conserved hypothetical protein	Serpula lacrymans var. lacrymans S7.9
VVO_01516	conserved hypothetical protein	Serpula lacrymans var. lacrymans S7.3
VVO_01517	conserved hypothetical protein	Laccaria bicolor S238N-H82
VVO_01518	conserved hypothetical protein	Laccaria bicolor S238N-H82
VVO_01519	conserved hypothetical protein	Laccaria bicolor S238N-H82
VVO_01520	conserved hypothetical protein	Postia placenta Mad-698-R
VVO_01521	mitochondrial half-size ABC transporter	Coprinopsis cinerea okayama7#130
VVO_01522	conserved hypothetical protein	Gibberella zeae PH-1
VVO_01523	hypothetical protein
VVO_01524	pcc1	Coprinopsis cinerea okayama7#130
VVO_01525	conserved hypothetical protein	Serpula lacrymans var. lacrymans S7.3
VVO_01526	NAD+ kinase	Coprinopsis cinerea okayama7#130
VVO_01527	conserved hypothetical protein	Serpula lacrymans var. lacrymans S7.3
VVO_01528	conserved hypothetical protein	Serpula lacrymans var. lacrymans S7.9
VVO_01529	conserved hypothetical protein	Laccaria bicolor S238N-H82
VVO_01530	conserved hypothetical protein	Serpula lacrymans var. lacrymans S7.3
VVO_01531	RAD54B protein	Coprinopsis cinerea okayama7#130
VVO_01532	conserved hypothetical protein	Laccaria bicolor S238N-H82
VVO_01533	conserved hypothetical protein	Laccaria bicolor S238N-H82
VVO_01534	conserved hypothetical protein	Laccaria bicolor S238N-H82
VVO_01535	asparaginase	Laccaria bicolor S238N-H82
VVO_01536	pheromone B alpha 1 receptor	Coprinopsis cinerea okayama7#130
VVO_01537	conserved hypothetical protein	Laccaria bicolor S238N-H82
VVO_01538	conserved hypothetical protein	Phaeosphaeria nodorum SN15
VVO_01539	conserved hypothetical protein	Serpula lacrymans var. lacrymans S7.9
VVO_01540	conserved hypothetical protein	Laccaria bicolor S238N-H82
VVO_01541	conserved hypothetical protein	Laccaria bicolor S238N-H82
VVO_01542	hypothetical protein
VVO_01543	conserved hypothetical protein	Serpula lacrymans var. lacrymans S7.3
VVO_01544	conserved hypothetical protein	Schizophyllum commune H4-8
VVO_01545	glycosyltransferase family 2 protein	Laccaria bicolor S238N-H82
VVO_01546	hydrophobic surface binding protein	Laccaria bicolor S238N-H82
VVO_01547	superkiller protein 3	Serpula lacrymans var. lacrymans S7.9
VVO_01548	conserved hypothetical protein	Serpula lacrymans var. lacrymans S7.3
VVO_01549	conserved hypothetical protein	Coprinopsis cinerea okayama7#130
VVO_01550	digestive organ expansion factor	Coprinopsis cinerea okayama7#130
VVO_01551	conserved hypothetical protein	Serpula lacrymans var. lacrymans S7.3
VVO_01552	conserved hypothetical protein	Schizophyllum commune H4-8
VVO_01553	STE/STE20/YSK protein kinase	Coprinopsis cinerea okayama7#130
VVO_01554	UDP-3-O-[3-hydroxymyristoyl] glucosamine N-acyltransferase	Laccaria bicolor S238N-H82
VVO_01555	conserved hypothetical protein	Laccaria bicolor S238N-H82
VVO_01556	conserved hypothetical protein	Laccaria bicolor S238N-H82
VVO_01557	ribosomal protein S2	Coprinopsis cinerea okayama7#130
VVO_01558	conserved hypothetical protein	Serpula lacrymans var. lacrymans S7.3
VVO_01559	atypical/PIKK/PI3K protein kinase	Coprinopsis cinerea okayama7#130
VVO_01560	conserved hypothetical protein	Serpula lacrymans var. lacrymans S7.3
VVO_01561	conserved hypothetical protein	Serpula lacrymans var. lacrymans S7.3
VVO_01562	conserved hypothetical protein	Laccaria bicolor S238N-H82
VVO_01563	conserved hypothetical protein	Laccaria bicolor S238N-H82
VVO_01564	conserved hypothetical protein	Laccaria bicolor S238N-H82
VVO_01565	conserved hypothetical protein	Serpula lacrymans var. lacrymans S7.3
VVO_01566	conserved hypothetical protein	Coprinopsis cinerea okayama7#130
VVO_01567	conserved hypothetical protein	Laccaria bicolor S238N-H82
VVO_01568	signal transducer	Coprinopsis cinerea okayama7#130
VVO_01569	conserved hypothetical protein	Laccaria bicolor S238N-H82
VVO_01570	conserved hypothetical protein	Coprinopsis cinerea okayama7#130
VVO_01571	conserved hypothetical protein	Laccaria bicolor S238N-H82
VVO_01572	conserved hypothetical protein	Serpula lacrymans var. lacrymans S7.3
VVO_01573	conserved hypothetical protein	Serpula lacrymans var. lacrymans S7.9
VVO_01574	conserved hypothetical protein	Laccaria bicolor S238N-H82
VVO_01575	conserved hypothetical protein	Laccaria bicolor S238N-H82
VVO_01576	conserved hypothetical protein	Serpula lacrymans var. lacrymans S7.3
VVO_01577	conserved hypothetical protein	Laccaria bicolor S238N-H82
VVO_01578	conserved hypothetical protein	Serpula lacrymans var. lacrymans S7.3
VVO_01579	conserved hypothetical protein	Laccaria bicolor S238N-H82
VVO_01580	conserved hypothetical protein	Schizophyllum commune H4-8
VVO_01581	conserved hypothetical protein	Serpula lacrymans var. lacrymans S7.3
VVO_01582	conserved hypothetical protein	Serpula lacrymans var. lacrymans S7.3
VVO_01583	conserved hypothetical protein	Laccaria bicolor S238N-H82
VVO_01584	conserved hypothetical protein	Schizophyllum commune H4-8
VVO_01585	conserved hypothetical protein	Laccaria bicolor S238N-H82
VVO_01586	conserved hypothetical protein	Postia placenta Mad-698-R
VVO_01587	conserved hypothetical protein	Serpula lacrymans var. lacrymans S7.9
VVO_01588	conserved hypothetical protein	Serpula lacrymans var. lacrymans S7.3
VVO_01589	conserved hypothetical protein	Moniliophthora perniciosa FA553
VVO_01590	conserved hypothetical protein	Postia placenta Mad-698-R
VVO_01591	conserved hypothetical protein	Agaricus bisporus
VVO_01592	conserved hypothetical protein	Serpula lacrymans var. lacrymans S7.9
VVO_01593	conserved hypothetical protein	Serpula lacrymans var. lacrymans S7.9
VVO_01594	autophagy protein 5	Coprinopsis cinerea okayama7#130
VVO_01595	conserved hypothetical protein	Laccaria bicolor S238N-H82
VVO_01596	conserved hypothetical protein	Serpula lacrymans var. lacrymans S7.3
VVO_01597	hypothetical protein
VVO_01598	conserved hypothetical protein	Laccaria bicolor S238N-H82
VVO_01599	conserved hypothetical protein	Schizophyllum commune H4-8
VVO_01600	developmental regulator medusa	Coprinopsis cinerea okayama7#130
VVO_01601	hypothetical protein
VVO_01602	conserved hypothetical protein	Laccaria bicolor S238N-H82
VVO_01603	conserved hypothetical protein	Coprinopsis cinerea okayama7#130
VVO_01604	conserved hypothetical protein	Laccaria bicolor S238N-H82
VVO_01605	conserved hypothetical protein	Serpula lacrymans var. lacrymans S7.3
VVO_01606	conserved hypothetical protein	Coprinopsis cinerea okayama7#130
VVO_01607	hypothetical protein
VVO_01608	malate synthase	Laccaria bicolor S238N-H82
VVO_01609	conserved hypothetical protein	Serpula lacrymans var. lacrymans S7.3
VVO_01610	conserved hypothetical protein	Postia placenta Mad-698-R
VVO_01611	conserved hypothetical protein	Moniliophthora perniciosa FA553
VVO_01612	conserved hypothetical protein	Laccaria bicolor S238N-H82
VVO_01613	conserved hypothetical protein	Serpula lacrymans var. lacrymans S7.9
VVO_01614	conserved hypothetical protein	Postia placenta Mad-698-R
VVO_01615	conserved hypothetical protein	Serpula lacrymans var. lacrymans S7.3
VVO_01616	Plasma membrane fusion protein PRM1
VVO_01617	conserved hypothetical protein	Laccaria bicolor S238N-H82
VVO_01618	conserved hypothetical protein	Laccaria bicolor S238N-H82
VVO_01619	hypothetical protein
VVO_01620	conserved hypothetical protein	Serpula lacrymans var. lacrymans S7.3
VVO_01621	mitochondrial distribution and morphology protein 31	Coprinopsis cinerea okayama7#130
VVO_01622	SET-domain protein	Laccaria bicolor S238N-H82
VVO_01623	conserved hypothetical protein	Serpula lacrymans var. lacrymans S7.9
VVO_01624	conserved hypothetical protein	Laccaria bicolor S238N-H82
VVO_01625	hypothetical protein
VVO_01626	hypothetical protein
VVO_01627	hypothetical protein
VVO_01628	hypothetical protein
VVO_01629	conserved hypothetical protein	Laccaria bicolor S238N-H82
VVO_01630	Cl-channel protein	Laccaria bicolor S238N-H82
VVO_01631	conserved hypothetical protein	Serpula lacrymans var. lacrymans S7.3
VVO_01632	conserved hypothetical protein	Coprinopsis cinerea okayama7#130
VVO_01633	conserved hypothetical protein	Serpula lacrymans var. lacrymans S7.3
VVO_01634	conserved hypothetical protein	Laccaria bicolor S238N-H82
VVO_01635	conserved hypothetical protein	Postia placenta Mad-698-R
VVO_01636	conserved hypothetical protein	Laccaria bicolor S238N-H82
VVO_01637	peptidoglycan-binding LysM domain protein	Laccaria bicolor S238N-H82
VVO_01638	conserved hypothetical protein	Schizophyllum commune H4-8
VVO_01639	conserved hypothetical protein	Serpula lacrymans var. lacrymans S7.9
VVO_01640	conserved hypothetical protein	Serpula lacrymans var. lacrymans S7.9
VVO_01641	conserved hypothetical protein	Laccaria bicolor S238N-H82
VVO_01642	conserved hypothetical protein	Serpula lacrymans var. lacrymans S7.3
VVO_01643	conserved hypothetical protein	Schizophyllum commune H4-8
VVO_01644	conserved hypothetical protein	Laccaria bicolor S238N-H82
VVO_01645	conserved hypothetical protein	Laccaria bicolor S238N-H82
VVO_01646	conserved hypothetical protein	Laccaria bicolor S238N-H82
VVO_01647	conserved hypothetical protein	Laccaria bicolor S238N-H82
VVO_01648	hypothetical protein
VVO_01649	hypothetical protein
VVO_01650	hypothetical expressed protein	Laccaria bicolor S238N-H82
VVO_01651	conserved hypothetical protein	Coprinopsis cinerea okayama7#130
VVO_01652	acetyl xylan esterase	Volvariella volvacea
VVO_01653	acetyl xylan esterase	Volvariella volvacea
VVO_01654	acetyl xylan esterase	Volvariella volvacea
VVO_01655	acetyl xylan esterase	Volvariella volvacea
VVO_01656	conserved hypothetical protein	Serpula lacrymans var. lacrymans S7.3
VVO_01657	conserved hypothetical protein	Laccaria bicolor S238N-H82
VVO_01658	conserved hypothetical protein	Serpula lacrymans var. lacrymans S7.3
VVO_01659	conserved hypothetical protein	Laccaria bicolor S238N-H82
VVO_01660	conserved hypothetical protein	Laccaria bicolor S238N-H82
VVO_01661	conserved hypothetical protein	Laccaria bicolor S238N-H82
VVO_01662	conserved hypothetical protein	Laccaria bicolor S238N-H82
VVO_01663	conserved hypothetical protein	Laccaria bicolor S238N-H82
VVO_01664	conserved hypothetical protein	Laccaria bicolor S238N-H82
VVO_01665	glycoside hydrolase family 92 protein	Serpula lacrymans var. lacrymans S7.3
VVO_01666	conserved hypothetical protein	Schizophyllum commune H4-8
VVO_01667	hypothetical protein
VVO_01668	conserved hypothetical protein	Laccaria bicolor S238N-H82
VVO_01669	short-chain dehydrogenase/reductase SDR	Coprinopsis cinerea okayama7#130
VVO_01670	conserved hypothetical protein	Laccaria bicolor S238N-H82
VVO_01671	conserved hypothetical protein	Laccaria bicolor S238N-H82
VVO_01672	conserved hypothetical protein	Schizophyllum commune H4-8
VVO_01673	conserved hypothetical protein	Schizophyllum commune H4-8
VVO_01674	glyoxal oxidase	Laccaria bicolor S238N-H82
VVO_01675	conserved hypothetical protein	Serpula lacrymans var. lacrymans S7.3
VVO_01676	conserved hypothetical protein	Laccaria bicolor S238N-H82
VVO_01677	hypothetical protein
VVO_01678	conserved hypothetical protein	Schizophyllum commune H4-8
VVO_01679	conserved hypothetical protein	Laccaria bicolor S238N-H82
VVO_01680	conserved hypothetical protein	Laccaria bicolor S238N-H82
VVO_01681	conserved hypothetical protein	Laccaria bicolor S238N-H82
VVO_01682	conserved hypothetical protein	Coprinopsis cinerea okayama7#130
VVO_01683	hypothetical protein
VVO_01684	hypothetical protein
VVO_01685	hypothetical protein
VVO_01686	glycoside hydrolase family 18 protein	Serpula lacrymans var. lacrymans S7.9
VVO_01687	conserved hypothetical protein	Coprinopsis cinerea okayama7#130
VVO_01688	conserved hypothetical protein	Moniliophthora perniciosa FA553
VVO_01689	conserved hypothetical protein	Laccaria bicolor S238N-H82
VVO_01690	adenylate cyclase	Laccaria bicolor S238N-H82
VVO_01691	conserved hypothetical protein	Laccaria bicolor S238N-H82
VVO_01692	conserved hypothetical protein	Laccaria bicolor S238N-H82
VVO_01693	conserved hypothetical protein	Schizophyllum commune H4-8
VVO_01694	hypothetical protein
VVO_01695	phosphoglycerate kinase	Coprinopsis cinerea okayama7#130
VVO_01696	RNA polymerase II-associated protein	Laccaria bicolor S238N-H82
VVO_01697	septin	Coprinopsis cinerea okayama7#130
VVO_01698	conserved hypothetical protein	Coprinopsis cinerea okayama7#130
VVO_01699	conserved hypothetical protein	Laccaria bicolor S238N-H82
VVO_01700	conserved hypothetical protein	Laccaria bicolor S238N-H82
VVO_01701	conserved hypothetical protein	Postia placenta Mad-698-R
VVO_01702	conserved hypothetical protein	Laccaria bicolor S238N-H82
VVO_01703	conserved hypothetical protein	Laccaria bicolor S238N-H82
VVO_01704	conserved hypothetical protein	Serpula lacrymans var. lacrymans S7.9
VVO_01705	conserved hypothetical protein	Serpula lacrymans var. lacrymans S7.3
VVO_01706	conserved hypothetical protein	Coprinopsis cinerea okayama7#130
VVO_01707	DUF803 domain membrane protein	Coprinopsis cinerea okayama7#130
VVO_01708	conserved hypothetical protein	Schizophyllum commune H4-8
VVO_01709	conserved hypothetical protein	Serpula lacrymans var. lacrymans S7.9
VVO_01710	conserved hypothetical protein	Nectria haematococca mpVI 77-13-4
VVO_01711	conserved hypothetical protein	Serpula lacrymans var. lacrymans S7.3
VVO_01712	conserved hypothetical protein	Serpula lacrymans var. lacrymans S7.3
VVO_01713	conserved hypothetical protein	Coprinopsis cinerea okayama7#130
VVO_01714	hypothetical protein
VVO_01715	adenylate cyclase	Laccaria bicolor S238N-H82
VVO_01716	conserved hypothetical protein	Coprinopsis cinerea okayama7#130
VVO_01717	conserved hypothetical protein	Laccaria bicolor S238N-H82
VVO_01718	conserved hypothetical protein	Laccaria bicolor S238N-H82
VVO_01719	conserved hypothetical protein	Serpula lacrymans var. lacrymans S7.9
VVO_01720	conserved hypothetical protein	Laccaria bicolor S238N-H82
VVO_01721	conserved hypothetical protein	Serpula lacrymans var. lacrymans S7.3
VVO_01722	conserved hypothetical protein	Laccaria bicolor S238N-H82
VVO_01723	hypothetical protein
VVO_01724	conserved hypothetical protein	Schizophyllum commune H4-8
VVO_01725	hypothetical protein
VVO_01726	conserved hypothetical protein	Laccaria bicolor S238N-H82
VVO_01727	hypothetical protein
VVO_01728	conserved hypothetical protein	Laccaria bicolor S238N-H82
VVO_01729	hypothetical protein
VVO_01730	conserved hypothetical protein	Coprinopsis cinerea okayama7#130
VVO_01731	conserved hypothetical protein	Serpula lacrymans var. lacrymans S7.3
VVO_01732	conserved hypothetical protein	Laccaria bicolor S238N-H82
VVO_01733	conserved hypothetical protein	Serpula lacrymans var. lacrymans S7.3
VVO_01734	conserved hypothetical protein	Schizophyllum commune H4-8
VVO_01735	conserved hypothetical protein	Coprinopsis cinerea okayama7#130
VVO_01736	ubiquitin-carboxy extension protein fusion	Coprinopsis cinerea okayama7#130
VVO_01737	conserved hypothetical protein	Laccaria bicolor S238N-H82
VVO_01738	conserved hypothetical protein	Coprinopsis cinerea okayama7#130
VVO_01739	conserved hypothetical protein	Serpula lacrymans var. lacrymans S7.3
VVO_01740	conserved hypothetical protein	Chaetomium globosum CBS 148.51
VVO_01741	conserved hypothetical protein	Postia placenta Mad-698-R
VVO_01742	hypothetical protein
VVO_01743	glycosyltransferase family 22 protein	Serpula lacrymans var. lacrymans S7.3
VVO_01744	conserved hypothetical protein	Serpula lacrymans var. lacrymans S7.9
VVO_01745	exonuclease II	Coprinopsis cinerea okayama7#130
VVO_01746	hypothetical protein
VVO_01747	transposase putative	Albugo laibachii Nc14
VVO_01748	conserved hypothetical protein	Laccaria bicolor S238N-H82
VVO_01749	conserved hypothetical protein	Laccaria bicolor S238N-H82
VVO_01750	cell polarity protein	Coprinopsis cinerea okayama7#130
VVO_01751	medium-chain dehydrogenase/reductase like protein	Phanerochaete sordida
VVO_01752	hypothetical protein
VVO_01753	cellulose-growth-specific protein	Coprinopsis cinerea okayama7#130
VVO_01754	conserved hypothetical protein	Serpula lacrymans var. lacrymans S7.3
VVO_01755	acetyl xylan esterase II	Volvariella volvacea
VVO_01756	conserved hypothetical protein	Podospora anserina S mat+
VVO_01757	conserved hypothetical protein	Laccaria bicolor S238N-H82
VVO_01758	hypothetical protein
VVO_01759	conserved hypothetical protein	Postia placenta Mad-698-R
VVO_01760	hypothetical protein
VVO_01761	hypothetical protein
VVO_01762	hypothetical protein
VVO_01763	reverse transcriptase-RNase H-integrase	Tricholoma matsutake
VVO_01764	conserved hypothetical protein	Moniliophthora perniciosa FA553
VVO_01765	conserved hypothetical protein	Moniliophthora perniciosa FA553
VVO_01766	conserved hypothetical protein	Moniliophthora perniciosa FA553
VVO_01767	hypothetical protein
VVO_01768	hypothetical protein
VVO_01769	conserved hypothetical protein	Laccaria bicolor S238N-H82
VVO_01770	methylmalonate-semialdehyde dehydrogenase	Coprinopsis cinerea okayama7#130
VVO_01771	conserved hypothetical protein	Laccaria bicolor S238N-H82
VVO_01772	conserved hypothetical protein	Laccaria bicolor S238N-H82
VVO_01773	conserved hypothetical protein	Coprinopsis cinerea okayama7#130
VVO_01774	conserved hypothetical protein	Laccaria bicolor S238N-H82
VVO_01775	conserved hypothetical protein	Laccaria bicolor S238N-H82
VVO_01776	conserved hypothetical protein	Postia placenta Mad-698-R
VVO_01777	conserved hypothetical protein	Schizophyllum commune H4-8
VVO_01778	conserved hypothetical protein	Serpula lacrymans var. lacrymans S7.3
VVO_01779	conserved hypothetical protein	Laccaria bicolor S238N-H82
VVO_01780	conserved hypothetical protein	Serpula lacrymans var. lacrymans S7.3
VVO_01781	conserved hypothetical protein	Serpula lacrymans var. lacrymans S7.3
VVO_01782	conserved hypothetical protein	Serpula lacrymans var. lacrymans S7.3
VVO_01783	conserved hypothetical protein	Laccaria bicolor S238N-H82
VVO_01784	conserved hypothetical protein	Coprinopsis cinerea okayama7#130
VVO_01785	conserved hypothetical protein	Schizophyllum commune H4-8
VVO_01786	conserved hypothetical protein	Laccaria bicolor S238N-H82
VVO_01787	conserved hypothetical protein	Coprinopsis cinerea okayama7#130
VVO_01788	conserved hypothetical protein	Laccaria bicolor S238N-H82
VVO_01789	conserved hypothetical protein	Serpula lacrymans var. lacrymans S7.3
VVO_01790	conserved hypothetical protein	Coprinopsis cinerea okayama7#130
VVO_01791	conserved hypothetical protein	Coprinopsis cinerea okayama7#130
VVO_01792	conserved hypothetical protein	Postia placenta Mad-698-R
VVO_01793	conserved hypothetical protein	Serpula lacrymans var. lacrymans S7.3
VVO_01794	conserved hypothetical protein	Laccaria bicolor S238N-H82
VVO_01795	polyamine transporter 1	Coprinopsis cinerea okayama7#130
VVO_01796	conserved hypothetical protein	Laccaria bicolor S238N-H82
VVO_01797	conserved hypothetical protein	Serpula lacrymans var. lacrymans S7.3
VVO_01798	conserved hypothetical protein	Laccaria bicolor S238N-H82
VVO_01799	conserved hypothetical protein	Serpula lacrymans var. lacrymans S7.3
VVO_01800	conserved hypothetical protein	Serpula lacrymans var. lacrymans S7.3
VVO_01801	conserved hypothetical protein	Serpula lacrymans var. lacrymans S7.3
VVO_01802	conserved hypothetical protein	Laccaria bicolor S238N-H82
VVO_01803	conserved hypothetical protein	Moniliophthora perniciosa FA553
VVO_01804	conserved hypothetical protein	Laccaria bicolor S238N-H82
VVO_01805	pyruvate kinase	Laccaria bicolor S238N-H82
VVO_01806	glycosyltransferase family 32 protein	Laccaria bicolor S238N-H82
VVO_01807	conserved hypothetical protein	Schizophyllum commune H4-8
VVO_01808	helix-turn-helix transcription factor, AraC type	Laccaria bicolor S238N-H82
VVO_01809	conserved hypothetical protein	Coprinopsis cinerea okayama7#130
VVO_01810	conserved hypothetical protein	Laccaria bicolor S238N-H82
VVO_01811	conserved hypothetical protein	Schizophyllum commune H4-8
VVO_01812	conserved hypothetical protein	Laccaria bicolor S238N-H82
VVO_01813	conserved hypothetical protein	Serpula lacrymans var. lacrymans S7.3
VVO_01814	succinate-CoA ligase	Coprinopsis cinerea okayama7#130
VVO_01815	conserved hypothetical protein	Laccaria bicolor S238N-H82
VVO_01816	cell division control/GTP binding protein	Laccaria bicolor S238N-H82
VVO_01817	conserved hypothetical protein	Coprinopsis cinerea okayama7#130
VVO_01818	conserved hypothetical protein	Schizophyllum commune H4-8
VVO_01819	MAP kinase kinase kinase	Laccaria bicolor S238N-H82
VVO_01820	conserved hypothetical protein	Serpula lacrymans var. lacrymans S7.3
VVO_01821	conserved hypothetical protein	Laccaria bicolor S238N-H82
VVO_01822	conserved hypothetical protein	Serpula lacrymans var. lacrymans S7.3
VVO_01823	conserved hypothetical protein	Laccaria bicolor S238N-H82
VVO_01824	conserved hypothetical protein	Laccaria bicolor S238N-H82
VVO_01825	conserved hypothetical protein	Laccaria bicolor S238N-H82
VVO_01826	nucleoporin	Laccaria bicolor S238N-H82
VVO_01827	conserved hypothetical protein	Laccaria bicolor S238N-H82
VVO_01828	NADPH oxidase isoform 1	Coprinopsis cinerea okayama7#130
VVO_01829	spindle assembly checkpoint protein	Laccaria bicolor S238N-H82
VVO_01830	TFIID and SAGA subunit	Coprinopsis cinerea okayama7#130
VVO_01831	conserved hypothetical protein	Coprinopsis cinerea okayama7#130
VVO_01832	conserved hypothetical protein	Laccaria bicolor S238N-H82
VVO_01833	delta 8-sphingoloid desaturase protein	Laccaria bicolor S238N-H82
VVO_01834	conserved hypothetical protein	Laccaria bicolor S238N-H82
VVO_01835	conserved hypothetical protein	Laccaria bicolor S238N-H82
VVO_01836	conserved hypothetical protein	Laccaria bicolor S238N-H82
VVO_01837	conserved hypothetical protein	Schizophyllum commune H4-8
VVO_01838	conserved hypothetical protein	Laccaria bicolor S238N-H82
VVO_01839	ribosomal protein L4/L1	Coprinopsis cinerea okayama7#130
VVO_01840	conserved hypothetical protein	Laccaria bicolor S238N-H82
VVO_01841	conserved hypothetical protein	Laccaria bicolor S238N-H82
VVO_01842	conserved hypothetical protein	Laccaria bicolor S238N-H82
VVO_01843	conserved hypothetical protein	Laccaria bicolor S238N-H82
VVO_01844	pre-rRNA-processing protein ESF1	Coprinopsis cinerea okayama7#130
VVO_01845	nuclear movement protein nudC	Coprinopsis cinerea okayama7#130
VVO_01846	conserved hypothetical protein	Laccaria bicolor S238N-H82
VVO_01847	conserved hypothetical protein	Laccaria bicolor S238N-H82
VVO_01848	conserved hypothetical protein	Schizophyllum commune H4-8
VVO_01849	molybdenum cofactor synthesis 2	Coprinopsis cinerea okayama7#130
VVO_01850	glutamine amidotransferase	Laccaria bicolor S238N-H82
VVO_01851	phosphoacetylglucosamine mutase	Laccaria bicolor S238N-H82
VVO_01852	conserved hypothetical protein	Schizophyllum commune H4-8
VVO_01853	hyphal tip 1	Coprinopsis cinerea okayama7#130
VVO_01854	conserved hypothetical protein	Laccaria bicolor S238N-H82
VVO_01855	conserved hypothetical protein	Serpula lacrymans var. lacrymans S7.3
VVO_01856	conserved hypothetical protein	Serpula lacrymans var. lacrymans S7.3
VVO_01857	conserved hypothetical protein	Laccaria bicolor S238N-H82
VVO_01858	conserved hypothetical protein	Moniliophthora perniciosa FA553
VVO_01859	conserved hypothetical protein	Laccaria bicolor S238N-H82
VVO_01860	conserved hypothetical protein	Schizophyllum commune H4-8
VVO_01861	conserved hypothetical protein	Laccaria bicolor S238N-H82
VVO_01862	hypothetical protein
VVO_01863	conserved hypothetical protein	Postia placenta Mad-698-R
VVO_01864	conserved hypothetical protein	Laccaria bicolor S238N-H82
VVO_01865	conserved hypothetical protein	Laccaria bicolor S238N-H82
VVO_01866	glycosyltransferase family 31 protein	Laccaria bicolor S238N-H82
VVO_01867	conserved hypothetical protein	Coprinopsis cinerea okayama7#130
VVO_01868	Sgt1	Coprinopsis cinerea okayama7#130
VVO_01869	dihydrofolate reductase	Coprinopsis cinerea
VVO_01870	conserved hypothetical protein	Laccaria bicolor S238N-H82
VVO_01871	conserved hypothetical protein	Laccaria bicolor S238N-H82
VVO_01872	conserved hypothetical protein	Laccaria bicolor S238N-H82
VVO_01873	conserved hypothetical protein	Schizophyllum commune H4-8
VVO_01874	conserved hypothetical protein	Laccaria bicolor S238N-H82
VVO_01875	conserved hypothetical protein	Laccaria bicolor S238N-H82
VVO_01876	conserved hypothetical protein	Coprinopsis cinerea okayama7#130
VVO_01877	conserved hypothetical protein	Coprinopsis cinerea okayama7#130
VVO_01878	conserved hypothetical protein	Laccaria bicolor S238N-H82
VVO_01879	conserved hypothetical protein	Laccaria bicolor S238N-H82
VVO_01880	hypothetical ubiquinone oxidoreductase 20 kD subunit	Postia placenta Mad-698-R
VVO_01881	conserved hypothetical protein	Laccaria bicolor S238N-H82
VVO_01882	conserved hypothetical protein	Laccaria bicolor S238N-H82
VVO_01883	DENN domain-containing protein	Coprinopsis cinerea okayama7#130
VVO_01884	vacuolar protein sorting-associated protein vps13	Coprinopsis cinerea okayama7#130
VVO_01885	fatty acid elongase	Coprinopsis cinerea okayama7#130
VVO_01886	GTPase activating protein	Coprinopsis cinerea okayama7#130
VVO_01887	conserved hypothetical protein	Laccaria bicolor S238N-H82
VVO_01888	conserved hypothetical protein	Serpula lacrymans var. lacrymans S7.3
VVO_01889	conserved hypothetical protein	Coprinopsis cinerea okayama7#130
VVO_01890	conserved hypothetical protein	Coprinopsis cinerea okayama7#130
VVO_01891	conserved hypothetical protein	Serpula lacrymans var. lacrymans S7.3
VVO_01892	conserved hypothetical protein	Serpula lacrymans var. lacrymans S7.9
VVO_01893	conserved hypothetical protein	Serpula lacrymans var. lacrymans S7.9
VVO_01894	conserved hypothetical protein	Serpula lacrymans var. lacrymans S7.9
VVO_01895	conserved hypothetical protein	Laccaria bicolor S238N-H82
VVO_01896	conserved hypothetical protein	Laccaria bicolor S238N-H82
VVO_01897	conserved hypothetical protein	Schizophyllum commune H4-8
VVO_01898	actin-related protein	Laccaria bicolor S238N-H82
VVO_01899	conserved hypothetical protein	Serpula lacrymans var. lacrymans S7.3
VVO_01900	conserved hypothetical protein	Laccaria bicolor S238N-H82
VVO_01901	conserved hypothetical protein	Laccaria bicolor S238N-H82
VVO_01902	conserved hypothetical protein	Laccaria bicolor S238N-H82
VVO_01903	conserved hypothetical protein	Serpula lacrymans var. lacrymans S7.3
VVO_01904	conserved hypothetical protein	Schizophyllum commune H4-8
VVO_01905	conserved hypothetical protein	Coprinopsis cinerea okayama7#130
VVO_01906	conserved hypothetical protein	Laccaria bicolor S238N-H82
VVO_01907	glycoside hydrolase family 16 protein	Laccaria bicolor S238N-H82
VVO_01908	conserved hypothetical protein	Laccaria bicolor S238N-H82
VVO_01909	conserved hypothetical protein	Laccaria bicolor S238N-H82
VVO_01910	conserved hypothetical protein	Coprinopsis cinerea okayama7#130
VVO_01911	conserved hypothetical protein	Coprinopsis cinerea okayama7#130
VVO_01912	conserved hypothetical protein	Serpula lacrymans var. lacrymans S7.3
VVO_01913	polysaccharide lyase family 8 protein	Serpula lacrymans var. lacrymans S7.3
VVO_01914	conserved hypothetical protein	Laccaria bicolor S238N-H82
VVO_01915	3-ketoacyl-CoA thiolase	Laccaria bicolor S238N-H82
VVO_01916	Ndufa5, NADH-ubiquinone oxidoreductase subunit	Serpula lacrymans var. lacrymans S7.3
VVO_01917	conserved hypothetical protein	Laccaria bicolor S238N-H82
VVO_01918	conserved hypothetical protein	Laccaria bicolor S238N-H82
VVO_01919	conserved hypothetical protein	Laccaria bicolor S238N-H82
VVO_01920	conserved hypothetical protein	Serpula lacrymans var. lacrymans S7.3
VVO_01921	conserved hypothetical protein	Schizophyllum commune H4-8
VVO_01922	translation elongation factor 1a	Schizophyllum commune H4-8
VVO_01923	glutamic oxaloacetic transaminase AAT1	Laccaria bicolor S238N-H82
VVO_01924	conserved hypothetical protein	Serpula lacrymans var. lacrymans S7.3
VVO_01925	endosome protein	Coprinopsis cinerea okayama7#130
VVO_01926	conserved hypothetical protein	Serpula lacrymans var. lacrymans S7.9
VVO_01927	conserved hypothetical protein	Laccaria bicolor S238N-H82
VVO_01928	eukaryotic translation initiation factor 4E class I	Postia placenta Mad-698-R
VVO_01929	conserved hypothetical protein	Coprinopsis cinerea okayama7#130
VVO_01930	conserved hypothetical protein	Coprinopsis cinerea okayama7#130
VVO_01931	conserved hypothetical protein	Laccaria bicolor S238N-H82
VVO_01932	atypical/RIO/RIO2 protein kinase	Coprinopsis cinerea okayama7#130
VVO_01933	conserved hypothetical protein	Laccaria bicolor S238N-H82
VVO_01934	conserved hypothetical protein	Coprinopsis cinerea okayama7#130
VVO_01935	glycine dehydrogenase	Coprinopsis cinerea okayama7#130
VVO_01936	conserved hypothetical protein	Laccaria bicolor S238N-H82
VVO_01937	conserved hypothetical protein	Schizophyllum commune H4-8
VVO_01938	conserved hypothetical protein	Coprinopsis cinerea okayama7#130
VVO_01939	conserved hypothetical protein	Laccaria bicolor S238N-H82
VVO_01940	conserved hypothetical protein	Serpula lacrymans var. lacrymans S7.3
VVO_01941	conserved hypothetical protein	Laccaria bicolor S238N-H82
VVO_01942	riboflavin aldehyde-forming enzyme	Coprinopsis cinerea okayama7#130
VVO_01943	conserved hypothetical protein	Laccaria bicolor S238N-H82
VVO_01944	Man5C	Coprinopsis cinerea okayama7#130
VVO_01945	conserved hypothetical protein	Serpula lacrymans var. lacrymans S7.3
VVO_01946	conserved hypothetical protein	Laccaria bicolor S238N-H82
VVO_01947	ribosomal protein L17	Coprinopsis cinerea okayama7#130
VVO_01948	conserved hypothetical protein	Laccaria bicolor S238N-H82
VVO_01949	60S ribosomal protein L13a	Postia placenta Mad-698-R
VVO_01950	cytoplasmic protein	Coprinopsis cinerea okayama7#130
VVO_01951	conserved hypothetical protein	Coprinopsis cinerea okayama7#130
VVO_01952	conserved hypothetical protein	Serpula lacrymans var. lacrymans S7.3
VVO_01953	conserved hypothetical protein	Laccaria bicolor S238N-H82
VVO_01954	conserved hypothetical protein	Laccaria bicolor S238N-H82
VVO_01955	cytochrome P450	Postia placenta
VVO_01956	conserved hypothetical protein	Laccaria bicolor S238N-H82
VVO_01957	conserved hypothetical protein	Laccaria bicolor S238N-H82
VVO_01958	conserved hypothetical protein	Laccaria bicolor S238N-H82
VVO_01959	conserved hypothetical protein	Laccaria bicolor S238N-H82
VVO_01960	conserved hypothetical protein	Laccaria bicolor S238N-H82
VVO_01961	conserved hypothetical protein	Serpula lacrymans var. lacrymans S7.3
VVO_01962	conserved hypothetical protein	Serpula lacrymans var. lacrymans S7.3
VVO_01963	PRT1p	Coprinopsis cinerea okayama7#130
VVO_01964	conserved hypothetical protein	Coprinopsis cinerea okayama7#130
VVO_01965	conserved hypothetical protein	Laccaria bicolor S238N-H82
VVO_01966	conserved hypothetical protein	Laccaria bicolor S238N-H82
VVO_01967	conserved hypothetical protein	Postia placenta Mad-698-R
VVO_01968	conserved hypothetical protein	Laccaria bicolor S238N-H82
VVO_01969	conserved hypothetical protein	Schizophyllum commune H4-8
VVO_01970	conserved hypothetical protein	Coprinopsis cinerea okayama7#130
VVO_01971	conserved hypothetical protein	Laccaria bicolor S238N-H82
VVO_01972	conserved hypothetical protein	Laccaria bicolor S238N-H82
VVO_01973	conserved hypothetical protein	Laccaria bicolor S238N-H82
VVO_01974	conserved hypothetical protein	Schizophyllum commune H4-8
VVO_01975	dihydrolipoyllysine-residue acetyltransferase	Coprinopsis cinerea okayama7#130
VVO_01976	glycosyltransferase family 8 protein	Laccaria bicolor S238N-H82
VVO_01977	conserved hypothetical protein	Laccaria bicolor S238N-H82
VVO_01978	conserved hypothetical protein	Laccaria bicolor S238N-H82
VVO_01979	conserved hypothetical protein	Laccaria bicolor S238N-H82
VVO_01980	SNF2 family DNA-dependent ATPase	Laccaria bicolor S238N-H82
VVO_01981	conserved hypothetical protein	Serpula lacrymans var. lacrymans S7.3
VVO_01982	conserved hypothetical protein	Laccaria bicolor S238N-H82
VVO_01983	conserved hypothetical protein	Serpula lacrymans var. lacrymans S7.3
VVO_01984	conserved hypothetical protein	Laccaria bicolor S238N-H82
VVO_01985	conserved hypothetical protein	Coprinopsis cinerea okayama7#130
VVO_01986	conserved hypothetical protein	Laccaria bicolor S238N-H82
VVO_01987	conserved hypothetical protein	Coprinopsis cinerea okayama7#130
VVO_01988	conserved hypothetical protein	Laccaria bicolor S238N-H82
VVO_01989	conserved hypothetical protein	Laccaria bicolor S238N-H82
VVO_01990	conserved hypothetical protein	Schizophyllum commune H4-8
VVO_01991	hypothetical protein
VVO_01992	conserved hypothetical protein	Serpula lacrymans var. lacrymans S7.3
VVO_01993	conserved hypothetical protein	Coprinopsis cinerea okayama7#130
VVO_01994	conserved hypothetical protein	Coprinopsis cinerea okayama7#130
VVO_01995	conserved hypothetical protein	Serpula lacrymans var. lacrymans S7.3
VVO_01996	conserved hypothetical protein	Laccaria bicolor S238N-H82
VVO_01997	conserved hypothetical protein	Laccaria bicolor S238N-H82
VVO_01998	conserved hypothetical protein	Laccaria bicolor S238N-H82
[truncated: 9,086 more rows]
