# Supplementary material for: Sequencing and Comparative Analysis of the Straw Mushroom (Volvariella volvacea) Genome
Source: PLoS One. 2013 Mar 19;8(3):e58294. doi: 10.1371/journal.pone.0058294 (PMC3602538; doi:10.1371/journal.pone.0058294)
Supplement: Table S2 — V. volvacea gene KEGG analysis. (XLSX) [file pone.0058294.s011.xlsx]

## Sheet: Table S2
Table S2. V. volvacea gene KEGG analysis
Gene	ko	pathway	class
VVO_07905	K00002	Caprolactam degradation [PATH:ko00930]	Xenobiotics Biodegradation and Metabolism
VVO_07905	K00002	Glycolysis / Gluconeogenesis [PATH:ko00010]	Carbohydrate Metabolism
VVO_07905	K00002	Glycerolipid metabolism [PATH:ko00561]	Lipid Metabolism
VVO_03167	K00003	Glycine, serine and threonine metabolism [PATH:ko00260]	Amino Acid Metabolism
VVO_03167	K00003	Cysteine and methionine metabolism [PATH:ko00270]	Amino Acid Metabolism
VVO_03167	K00003	Lysine biosynthesis [PATH:ko00300]	Amino Acid Metabolism
VVO_04220	K00004	Butanoate metabolism [PATH:ko00650]	Carbohydrate Metabolism
VVO_08044	K00008	Fructose and mannose metabolism [PATH:ko00051]	Carbohydrate Metabolism
VVO_00983	K00008	Fructose and mannose metabolism [PATH:ko00051]	Carbohydrate Metabolism
VVO_03483	K00010	Streptomycin biosynthesis [PATH:ko00521]	Biosynthesis of Other Secondary Metabolites
VVO_03483	K00010	Inositol phosphate metabolism [PATH:ko00562]	Carbohydrate Metabolism
VVO_04443	K00011	Pentose and glucuronate interconversions [PATH:ko00040]	Carbohydrate Metabolism
VVO_04443	K00011	Glycerolipid metabolism [PATH:ko00561]	Lipid Metabolism
VVO_04443	K00011	Pyruvate metabolism [PATH:ko00620]	Carbohydrate Metabolism
VVO_04443	K00011	Fructose and mannose metabolism [PATH:ko00051]	Carbohydrate Metabolism
VVO_04443	K00011	Galactose metabolism [PATH:ko00052]	Carbohydrate Metabolism
VVO_06703	K00011	Pentose and glucuronate interconversions [PATH:ko00040]	Carbohydrate Metabolism
VVO_06703	K00011	Glycerolipid metabolism [PATH:ko00561]	Lipid Metabolism
VVO_06703	K00011	Pyruvate metabolism [PATH:ko00620]	Carbohydrate Metabolism
VVO_06703	K00011	Fructose and mannose metabolism [PATH:ko00051]	Carbohydrate Metabolism
VVO_06703	K00011	Galactose metabolism [PATH:ko00052]	Carbohydrate Metabolism
VVO_04878	K00011	Pentose and glucuronate interconversions [PATH:ko00040]	Carbohydrate Metabolism
VVO_04878	K00011	Glycerolipid metabolism [PATH:ko00561]	Lipid Metabolism
VVO_04878	K00011	Pyruvate metabolism [PATH:ko00620]	Carbohydrate Metabolism
VVO_04878	K00011	Fructose and mannose metabolism [PATH:ko00051]	Carbohydrate Metabolism
VVO_04878	K00011	Galactose metabolism [PATH:ko00052]	Carbohydrate Metabolism
VVO_05766	K00012	Pentose and glucuronate interconversions [PATH:ko00040]	Carbohydrate Metabolism
VVO_05766	K00012	Ascorbate and aldarate metabolism [PATH:ko00053]	Carbohydrate Metabolism
VVO_05766	K00012	Starch and sucrose metabolism [PATH:ko00500]	Carbohydrate Metabolism
VVO_05766	K00012	Amino sugar and nucleotide sugar metabolism [PATH:ko00520]	Carbohydrate Metabolism
VVO_04950	K00020	Valine, leucine and isoleucine degradation [PATH:ko00280]	Amino Acid Metabolism
VVO_02779	K00020	Valine, leucine and isoleucine degradation [PATH:ko00280]	Amino Acid Metabolism
VVO_01246	K00021	Terpenoid backbone biosynthesis [PATH:ko00900]	Metabolism of Terpenoids and Polyketides
VVO_01246	K00021	Bile secretion [PATH:ko04976]	Digestive System
VVO_00578	K00026	Citrate cycle (TCA cycle) [PATH:ko00020]	Carbohydrate Metabolism
VVO_00578	K00026	Pyruvate metabolism [PATH:ko00620]	Carbohydrate Metabolism
VVO_00578	K00026	Glyoxylate and dicarboxylate metabolism [PATH:ko00630]	Carbohydrate Metabolism
VVO_00578	K00026	Carbon fixation in photosynthetic organisms [PATH:ko00710]	Energy Metabolism
VVO_06969	K00026	Citrate cycle (TCA cycle) [PATH:ko00020]	Carbohydrate Metabolism
VVO_06969	K00026	Pyruvate metabolism [PATH:ko00620]	Carbohydrate Metabolism
VVO_06969	K00026	Glyoxylate and dicarboxylate metabolism [PATH:ko00630]	Carbohydrate Metabolism
VVO_06969	K00026	Carbon fixation in photosynthetic organisms [PATH:ko00710]	Energy Metabolism
VVO_05127	K00027	Two-component system [PATH:ko02020]	Signal Transduction
VVO_05127	K00027	Pyruvate metabolism [PATH:ko00620]	Carbohydrate Metabolism
VVO_00372	K00029	Pyruvate metabolism [PATH:ko00620]	Carbohydrate Metabolism
VVO_00372	K00029	Carbon fixation in photosynthetic organisms [PATH:ko00710]	Energy Metabolism
VVO_08040	K00029	Pyruvate metabolism [PATH:ko00620]	Carbohydrate Metabolism
VVO_08040	K00029	Carbon fixation in photosynthetic organisms [PATH:ko00710]	Energy Metabolism
VVO_00958	K00030	Citrate cycle (TCA cycle) [PATH:ko00020]	Carbohydrate Metabolism
VVO_00941	K00030	Citrate cycle (TCA cycle) [PATH:ko00020]	Carbohydrate Metabolism
VVO_09986	K00031	Citrate cycle (TCA cycle) [PATH:ko00020]	Carbohydrate Metabolism
VVO_09986	K00031	Carbon fixation pathways in prokaryotes [PATH:ko00720]	Energy Metabolism
VVO_09986	K00031	Peroxisome [PATH:ko04146]	Transport and Catabolism
VVO_09986	K00031	Glutathione metabolism [PATH:ko00480]	Metabolism of Other Amino Acids
VVO_02045	K00033	Pentose phosphate pathway [PATH:ko00030]	Carbohydrate Metabolism
VVO_02045	K00033	Glutathione metabolism [PATH:ko00480]	Metabolism of Other Amino Acids
VVO_00909	K00036	Pentose phosphate pathway [PATH:ko00030]	Carbohydrate Metabolism
VVO_00909	K00036	Glutathione metabolism [PATH:ko00480]	Metabolism of Other Amino Acids
VVO_10869	K00044	Steroid hormone biosynthesis [PATH:ko00140]	Lipid Metabolism
VVO_05760	K00044	Steroid hormone biosynthesis [PATH:ko00140]	Lipid Metabolism
VVO_10775	K00049	Pyruvate metabolism [PATH:ko00620]	Carbohydrate Metabolism
VVO_10775	K00049	Glyoxylate and dicarboxylate metabolism [PATH:ko00630]	Carbohydrate Metabolism
VVO_01081	K00052	Valine, leucine and isoleucine biosynthesis [PATH:ko00290]	Amino Acid Metabolism
VVO_05396	K00053	Valine, leucine and isoleucine biosynthesis [PATH:ko00290]	Amino Acid Metabolism
VVO_05396	K00053	Pantothenate and CoA biosynthesis [PATH:ko00770]	Metabolism of Cofactors and Vitamins
VVO_04816	K00057	Glycerophospholipid metabolism [PATH:ko00564]	Lipid Metabolism
VVO_01836	K00058	Glycine, serine and threonine metabolism [PATH:ko00260]	Amino Acid Metabolism
VVO_01836	K00058	Methane metabolism [PATH:ko00680]	Energy Metabolism
VVO_09897	K00059	Fatty acid biosynthesis [PATH:ko00061]	Lipid Metabolism
VVO_09897	K00059	Biosynthesis of unsaturated fatty acids [PATH:ko01040]	Lipid Metabolism
VVO_09899	K00059	Fatty acid biosynthesis [PATH:ko00061]	Lipid Metabolism
VVO_09899	K00059	Biosynthesis of unsaturated fatty acids [PATH:ko01040]	Lipid Metabolism
VVO_03618	K00059	Fatty acid biosynthesis [PATH:ko00061]	Lipid Metabolism
VVO_03618	K00059	Biosynthesis of unsaturated fatty acids [PATH:ko01040]	Lipid Metabolism
VVO_00127	K00059	Fatty acid biosynthesis [PATH:ko00061]	Lipid Metabolism
VVO_00127	K00059	Biosynthesis of unsaturated fatty acids [PATH:ko01040]	Lipid Metabolism
VVO_08043	K00065	Pentose and glucuronate interconversions [PATH:ko00040]	Carbohydrate Metabolism
VVO_04421	K00074	Butanoate metabolism [PATH:ko00650]	Carbohydrate Metabolism
VVO_04421	K00074	Benzoate degradation [PATH:ko00362]	Xenobiotics Biodegradation and Metabolism
VVO_04879	K00077	Pantothenate and CoA biosynthesis [PATH:ko00770]	Metabolism of Cofactors and Vitamins
VVO_03456	K00078	Pentose and glucuronate interconversions [PATH:ko00040]	Carbohydrate Metabolism
VVO_03456	K00078	Metabolism of xenobiotics by cytochrome P450 [PATH:ko00980]	Xenobiotics Biodegradation and Metabolism
VVO_07906	K00079	Arachidonic acid metabolism [PATH:ko00590]	Lipid Metabolism
VVO_07906	K00079	Metabolism of xenobiotics by cytochrome P450 [PATH:ko00980]	Xenobiotics Biodegradation and Metabolism
VVO_06706	K00088	Purine metabolism [PATH:ko00230]	Nucleotide Metabolism
VVO_06706	K00088	Drug metabolism - other enzymes [PATH:ko00983]	Xenobiotics Biodegradation and Metabolism
VVO_07774	K00100	Bisphenol degradation [PATH:ko00363]	Xenobiotics Biodegradation and Metabolism
VVO_07774	K00100	Chloroalkane and chloroalkene degradation [PATH:ko00625]	Xenobiotics Biodegradation and Metabolism
VVO_07774	K00100	Linoleic acid metabolism [PATH:ko00591]	Lipid Metabolism
VVO_07774	K00100	Butanoate metabolism [PATH:ko00650]	Carbohydrate Metabolism
VVO_07774	K00100	Fructose and mannose metabolism [PATH:ko00051]	Carbohydrate Metabolism
VVO_09162	K00100	Bisphenol degradation [PATH:ko00363]	Xenobiotics Biodegradation and Metabolism
VVO_09162	K00100	Chloroalkane and chloroalkene degradation [PATH:ko00625]	Xenobiotics Biodegradation and Metabolism
VVO_09162	K00100	Linoleic acid metabolism [PATH:ko00591]	Lipid Metabolism
VVO_09162	K00100	Butanoate metabolism [PATH:ko00650]	Carbohydrate Metabolism
VVO_09162	K00100	Fructose and mannose metabolism [PATH:ko00051]	Carbohydrate Metabolism
VVO_09227	K00100	Bisphenol degradation [PATH:ko00363]	Xenobiotics Biodegradation and Metabolism
VVO_09227	K00100	Chloroalkane and chloroalkene degradation [PATH:ko00625]	Xenobiotics Biodegradation and Metabolism
VVO_09227	K00100	Linoleic acid metabolism [PATH:ko00591]	Lipid Metabolism
VVO_09227	K00100	Butanoate metabolism [PATH:ko00650]	Carbohydrate Metabolism
VVO_09227	K00100	Fructose and mannose metabolism [PATH:ko00051]	Carbohydrate Metabolism
VVO_10213	K00100	Bisphenol degradation [PATH:ko00363]	Xenobiotics Biodegradation and Metabolism
VVO_10213	K00100	Chloroalkane and chloroalkene degradation [PATH:ko00625]	Xenobiotics Biodegradation and Metabolism
VVO_10213	K00100	Linoleic acid metabolism [PATH:ko00591]	Lipid Metabolism
VVO_10213	K00100	Butanoate metabolism [PATH:ko00650]	Carbohydrate Metabolism
VVO_10213	K00100	Fructose and mannose metabolism [PATH:ko00051]	Carbohydrate Metabolism
VVO_03820	K00100	Bisphenol degradation [PATH:ko00363]	Xenobiotics Biodegradation and Metabolism
VVO_03820	K00100	Chloroalkane and chloroalkene degradation [PATH:ko00625]	Xenobiotics Biodegradation and Metabolism
VVO_03820	K00100	Linoleic acid metabolism [PATH:ko00591]	Lipid Metabolism
VVO_03820	K00100	Butanoate metabolism [PATH:ko00650]	Carbohydrate Metabolism
VVO_03820	K00100	Fructose and mannose metabolism [PATH:ko00051]	Carbohydrate Metabolism
VVO_03740	K00101	Pyruvate metabolism [PATH:ko00620]	Carbohydrate Metabolism
VVO_07919	K00101	Pyruvate metabolism [PATH:ko00620]	Carbohydrate Metabolism
VVO_03743	K00101	Pyruvate metabolism [PATH:ko00620]	Carbohydrate Metabolism
VVO_05680	K00102	Pyruvate metabolism [PATH:ko00620]	Carbohydrate Metabolism
VVO_02725	K00102	Pyruvate metabolism [PATH:ko00620]	Carbohydrate Metabolism
VVO_06656	K00103	Ascorbate and aldarate metabolism [PATH:ko00053]	Carbohydrate Metabolism
VVO_03192	K00108	Glycine, serine and threonine metabolism [PATH:ko00260]	Amino Acid Metabolism
VVO_00566	K00108	Glycine, serine and threonine metabolism [PATH:ko00260]	Amino Acid Metabolism
VVO_08372	K00108	Glycine, serine and threonine metabolism [PATH:ko00260]	Amino Acid Metabolism
VVO_09920	K00108	Glycine, serine and threonine metabolism [PATH:ko00260]	Amino Acid Metabolism
VVO_00564	K00108	Glycine, serine and threonine metabolism [PATH:ko00260]	Amino Acid Metabolism
VVO_00572	K00108	Glycine, serine and threonine metabolism [PATH:ko00260]	Amino Acid Metabolism
VVO_07561	K00108	Glycine, serine and threonine metabolism [PATH:ko00260]	Amino Acid Metabolism
VVO_04345	K00108	Glycine, serine and threonine metabolism [PATH:ko00260]	Amino Acid Metabolism
VVO_00573	K00108	Glycine, serine and threonine metabolism [PATH:ko00260]	Amino Acid Metabolism
VVO_00565	K00108	Glycine, serine and threonine metabolism [PATH:ko00260]	Amino Acid Metabolism
VVO_00574	K00108	Glycine, serine and threonine metabolism [PATH:ko00260]	Amino Acid Metabolism
VVO_04123	K00108	Glycine, serine and threonine metabolism [PATH:ko00260]	Amino Acid Metabolism
VVO_00690	K00109	Butanoate metabolism [PATH:ko00650]	Carbohydrate Metabolism
VVO_05676	K00111	Glycerophospholipid metabolism [PATH:ko00564]	Lipid Metabolism
VVO_05511	K00119	Phosphonate and phosphinate metabolism [PATH:ko00440]	Metabolism of Other Amino Acids
VVO_09584	K00120	Bisphenol degradation [PATH:ko00363]	Xenobiotics Biodegradation and Metabolism
VVO_09584	K00120	Aminobenzoate degradation [PATH:ko00627]	Xenobiotics Biodegradation and Metabolism
VVO_09584	K00120	Naphthalene degradation [PATH:ko00626]	Xenobiotics Biodegradation and Metabolism
VVO_09584	K00120	Chloroalkane and chloroalkene degradation [PATH:ko00625]	Xenobiotics Biodegradation and Metabolism
VVO_09584	K00120	Limonene and pinene degradation [PATH:ko00903]	Metabolism of Terpenoids and Polyketides
VVO_09584	K00120	Polycyclic aromatic hydrocarbon degradation [PATH:ko00624]	Xenobiotics Biodegradation and Metabolism
VVO_07291	K00120	Bisphenol degradation [PATH:ko00363]	Xenobiotics Biodegradation and Metabolism
VVO_07291	K00120	Aminobenzoate degradation [PATH:ko00627]	Xenobiotics Biodegradation and Metabolism
VVO_07291	K00120	Naphthalene degradation [PATH:ko00626]	Xenobiotics Biodegradation and Metabolism
VVO_07291	K00120	Chloroalkane and chloroalkene degradation [PATH:ko00625]	Xenobiotics Biodegradation and Metabolism
VVO_07291	K00120	Limonene and pinene degradation [PATH:ko00903]	Metabolism of Terpenoids and Polyketides
VVO_07291	K00120	Polycyclic aromatic hydrocarbon degradation [PATH:ko00624]	Xenobiotics Biodegradation and Metabolism
VVO_00652	K00121	Tyrosine metabolism [PATH:ko00350]	Amino Acid Metabolism
VVO_00652	K00121	Glycolysis / Gluconeogenesis [PATH:ko00010]	Carbohydrate Metabolism
VVO_00652	K00121	Methane metabolism [PATH:ko00680]	Energy Metabolism
VVO_00652	K00121	Fatty acid metabolism [PATH:ko00071]	Lipid Metabolism
VVO_00652	K00121	Retinol metabolism [PATH:ko00830]	Metabolism of Cofactors and Vitamins
VVO_00652	K00121	Chloroalkane and chloroalkene degradation [PATH:ko00625]	Xenobiotics Biodegradation and Metabolism
VVO_00652	K00121	Naphthalene degradation [PATH:ko00626]	Xenobiotics Biodegradation and Metabolism
VVO_00652	K00121	Metabolism of xenobiotics by cytochrome P450 [PATH:ko00980]	Xenobiotics Biodegradation and Metabolism
VVO_00652	K00121	Drug metabolism - cytochrome P450 [PATH:ko00982]	Xenobiotics Biodegradation and Metabolism
VVO_03956	K00122	Glyoxylate and dicarboxylate metabolism [PATH:ko00630]	Carbohydrate Metabolism
VVO_03956	K00122	Methane metabolism [PATH:ko00680]	Energy Metabolism
VVO_06014	K00128	Ascorbate and aldarate metabolism [PATH:ko00053]	Carbohydrate Metabolism
VVO_06014	K00128	beta-Alanine metabolism [PATH:ko00410]	Metabolism of Other Amino Acids
VVO_06014	K00128	Glycerolipid metabolism [PATH:ko00561]	Lipid Metabolism
VVO_06014	K00128	Fatty acid metabolism [PATH:ko00071]	Lipid Metabolism
VVO_06014	K00128	Chloroalkane and chloroalkene degradation [PATH:ko00625]	Xenobiotics Biodegradation and Metabolism
VVO_06014	K00128	Pyruvate metabolism [PATH:ko00620]	Carbohydrate Metabolism
VVO_06014	K00128	Limonene and pinene degradation [PATH:ko00903]	Metabolism of Terpenoids and Polyketides
VVO_06014	K00128	Propanoate metabolism [PATH:ko00640]	Carbohydrate Metabolism
VVO_06014	K00128	Glycolysis / Gluconeogenesis [PATH:ko00010]	Carbohydrate Metabolism
VVO_06014	K00128	Tryptophan metabolism [PATH:ko00380]	Amino Acid Metabolism
VVO_06014	K00128	Histidine metabolism [PATH:ko00340]	Amino Acid Metabolism
VVO_06014	K00128	Arginine and proline metabolism [PATH:ko00330]	Amino Acid Metabolism
VVO_06014	K00128	Lysine degradation [PATH:ko00310]	Amino Acid Metabolism
VVO_06014	K00128	Valine, leucine and isoleucine degradation [PATH:ko00280]	Amino Acid Metabolism
VVO_06014	K00128	Pentose and glucuronate interconversions [PATH:ko00040]	Carbohydrate Metabolism
VVO_10274	K00128	Ascorbate and aldarate metabolism [PATH:ko00053]	Carbohydrate Metabolism
VVO_10274	K00128	beta-Alanine metabolism [PATH:ko00410]	Metabolism of Other Amino Acids
VVO_10274	K00128	Glycerolipid metabolism [PATH:ko00561]	Lipid Metabolism
VVO_10274	K00128	Fatty acid metabolism [PATH:ko00071]	Lipid Metabolism
VVO_10274	K00128	Chloroalkane and chloroalkene degradation [PATH:ko00625]	Xenobiotics Biodegradation and Metabolism
VVO_10274	K00128	Pyruvate metabolism [PATH:ko00620]	Carbohydrate Metabolism
VVO_10274	K00128	Limonene and pinene degradation [PATH:ko00903]	Metabolism of Terpenoids and Polyketides
VVO_10274	K00128	Propanoate metabolism [PATH:ko00640]	Carbohydrate Metabolism
VVO_10274	K00128	Glycolysis / Gluconeogenesis [PATH:ko00010]	Carbohydrate Metabolism
VVO_10274	K00128	Tryptophan metabolism [PATH:ko00380]	Amino Acid Metabolism
VVO_10274	K00128	Histidine metabolism [PATH:ko00340]	Amino Acid Metabolism
VVO_10274	K00128	Arginine and proline metabolism [PATH:ko00330]	Amino Acid Metabolism
VVO_10274	K00128	Lysine degradation [PATH:ko00310]	Amino Acid Metabolism
VVO_10274	K00128	Valine, leucine and isoleucine degradation [PATH:ko00280]	Amino Acid Metabolism
VVO_10274	K00128	Pentose and glucuronate interconversions [PATH:ko00040]	Carbohydrate Metabolism
VVO_06008	K00128	Ascorbate and aldarate metabolism [PATH:ko00053]	Carbohydrate Metabolism
VVO_06008	K00128	beta-Alanine metabolism [PATH:ko00410]	Metabolism of Other Amino Acids
VVO_06008	K00128	Glycerolipid metabolism [PATH:ko00561]	Lipid Metabolism
VVO_06008	K00128	Fatty acid metabolism [PATH:ko00071]	Lipid Metabolism
VVO_06008	K00128	Chloroalkane and chloroalkene degradation [PATH:ko00625]	Xenobiotics Biodegradation and Metabolism
VVO_06008	K00128	Pyruvate metabolism [PATH:ko00620]	Carbohydrate Metabolism
VVO_06008	K00128	Limonene and pinene degradation [PATH:ko00903]	Metabolism of Terpenoids and Polyketides
VVO_06008	K00128	Propanoate metabolism [PATH:ko00640]	Carbohydrate Metabolism
VVO_06008	K00128	Glycolysis / Gluconeogenesis [PATH:ko00010]	Carbohydrate Metabolism
VVO_06008	K00128	Tryptophan metabolism [PATH:ko00380]	Amino Acid Metabolism
VVO_06008	K00128	Histidine metabolism [PATH:ko00340]	Amino Acid Metabolism
VVO_06008	K00128	Arginine and proline metabolism [PATH:ko00330]	Amino Acid Metabolism
VVO_06008	K00128	Lysine degradation [PATH:ko00310]	Amino Acid Metabolism
VVO_06008	K00128	Valine, leucine and isoleucine degradation [PATH:ko00280]	Amino Acid Metabolism
VVO_06008	K00128	Pentose and glucuronate interconversions [PATH:ko00040]	Carbohydrate Metabolism
VVO_06007	K00128	Ascorbate and aldarate metabolism [PATH:ko00053]	Carbohydrate Metabolism
VVO_06007	K00128	beta-Alanine metabolism [PATH:ko00410]	Metabolism of Other Amino Acids
VVO_06007	K00128	Glycerolipid metabolism [PATH:ko00561]	Lipid Metabolism
VVO_06007	K00128	Fatty acid metabolism [PATH:ko00071]	Lipid Metabolism
VVO_06007	K00128	Chloroalkane and chloroalkene degradation [PATH:ko00625]	Xenobiotics Biodegradation and Metabolism
VVO_06007	K00128	Pyruvate metabolism [PATH:ko00620]	Carbohydrate Metabolism
VVO_06007	K00128	Limonene and pinene degradation [PATH:ko00903]	Metabolism of Terpenoids and Polyketides
VVO_06007	K00128	Propanoate metabolism [PATH:ko00640]	Carbohydrate Metabolism
VVO_06007	K00128	Glycolysis / Gluconeogenesis [PATH:ko00010]	Carbohydrate Metabolism
VVO_06007	K00128	Tryptophan metabolism [PATH:ko00380]	Amino Acid Metabolism
VVO_06007	K00128	Histidine metabolism [PATH:ko00340]	Amino Acid Metabolism
VVO_06007	K00128	Arginine and proline metabolism [PATH:ko00330]	Amino Acid Metabolism
VVO_06007	K00128	Lysine degradation [PATH:ko00310]	Amino Acid Metabolism
VVO_06007	K00128	Valine, leucine and isoleucine degradation [PATH:ko00280]	Amino Acid Metabolism
VVO_06007	K00128	Pentose and glucuronate interconversions [PATH:ko00040]	Carbohydrate Metabolism
VVO_05629	K00133	Cysteine and methionine metabolism [PATH:ko00270]	Amino Acid Metabolism
VVO_05629	K00133	Lysine biosynthesis [PATH:ko00300]	Amino Acid Metabolism
VVO_05629	K00133	Glycine, serine and threonine metabolism [PATH:ko00260]	Amino Acid Metabolism
VVO_06963	K00134	Glycolysis / Gluconeogenesis [PATH:ko00010]	Carbohydrate Metabolism
VVO_06963	K00134	Alzheimer's disease [PATH:ko05010]	Neurodegenerative Diseases
VVO_01117	K00135	Alanine, aspartate and glutamate metabolism [PATH:ko00250]	Amino Acid Metabolism
VVO_01117	K00135	Tyrosine metabolism [PATH:ko00350]	Amino Acid Metabolism
VVO_01117	K00135	Butanoate metabolism [PATH:ko00650]	Carbohydrate Metabolism
VVO_01770	K00140	Valine, leucine and isoleucine degradation [PATH:ko00280]	Amino Acid Metabolism
VVO_01770	K00140	Inositol phosphate metabolism [PATH:ko00562]	Carbohydrate Metabolism
VVO_01770	K00140	Propanoate metabolism [PATH:ko00640]	Carbohydrate Metabolism
VVO_01770	K00140	beta-Alanine metabolism [PATH:ko00410]	Metabolism of Other Amino Acids
VVO_01242	K00143	Lysine biosynthesis [PATH:ko00300]	Amino Acid Metabolism
VVO_01242	K00143	Lysine degradation [PATH:ko00310]	Amino Acid Metabolism
VVO_03466	K00147	Arginine and proline metabolism [PATH:ko00330]	Amino Acid Metabolism
VVO_04309	K00161	Valine, leucine and isoleucine biosynthesis [PATH:ko00290]	Amino Acid Metabolism
VVO_04309	K00161	Glycolysis / Gluconeogenesis [PATH:ko00010]	Carbohydrate Metabolism
VVO_04309	K00161	Citrate cycle (TCA cycle) [PATH:ko00020]	Carbohydrate Metabolism
VVO_04309	K00161	Pyruvate metabolism [PATH:ko00620]	Carbohydrate Metabolism
VVO_04309	K00161	Butanoate metabolism [PATH:ko00650]	Carbohydrate Metabolism
VVO_00952	K00162	Glycolysis / Gluconeogenesis [PATH:ko00010]	Carbohydrate Metabolism
VVO_00952	K00162	Butanoate metabolism [PATH:ko00650]	Carbohydrate Metabolism
VVO_00952	K00162	Valine, leucine and isoleucine biosynthesis [PATH:ko00290]	Amino Acid Metabolism
VVO_00952	K00162	Citrate cycle (TCA cycle) [PATH:ko00020]	Carbohydrate Metabolism
VVO_00952	K00162	Pyruvate metabolism [PATH:ko00620]	Carbohydrate Metabolism
VVO_06499	K00164	Citrate cycle (TCA cycle) [PATH:ko00020]	Carbohydrate Metabolism
VVO_06499	K00164	Lysine degradation [PATH:ko00310]	Amino Acid Metabolism
VVO_06499	K00164	Tryptophan metabolism [PATH:ko00380]	Amino Acid Metabolism
VVO_00354	K00166	Valine, leucine and isoleucine degradation [PATH:ko00280]	Amino Acid Metabolism
VVO_02428	K00167	Valine, leucine and isoleucine degradation [PATH:ko00280]	Amino Acid Metabolism
VVO_04364	K00211	Phenylalanine, tyrosine and tryptophan biosynthesis [PATH:ko00400]	Amino Acid Metabolism
VVO_10921	K00222	Steroid biosynthesis [PATH:ko00100]	Lipid Metabolism
VVO_07218	K00223	Steroid biosynthesis [PATH:ko00100]	Lipid Metabolism
VVO_09638	K00224	Propanoate metabolism [PATH:ko00640]	Carbohydrate Metabolism
VVO_09638	K00224	Polycyclic aromatic hydrocarbon degradation [PATH:ko00624]	Xenobiotics Biodegradation and Metabolism
VVO_09638	K00224	Chlorocyclohexane and chlorobenzene degradation [PATH:ko00361]	Xenobiotics Biodegradation and Metabolism
VVO_09638	K00224	1,1,1-Trichloro-2,2-bis(4-chlorophenyl)ethane (DDT) degradation [PATH:ko00351]	Xenobiotics Biodegradation and Metabolism
VVO_09489	K00226	Pyrimidine metabolism [PATH:ko00240]	Nucleotide Metabolism
VVO_06737	K00226	Pyrimidine metabolism [PATH:ko00240]	Nucleotide Metabolism
VVO_02906	K00227	Steroid biosynthesis [PATH:ko00100]	Lipid Metabolism
VVO_08312	K00228	Porphyrin and chlorophyll metabolism [PATH:ko00860]	Metabolism of Cofactors and Vitamins
VVO_00522	K00231	Porphyrin and chlorophyll metabolism [PATH:ko00860]	Metabolism of Cofactors and Vitamins
VVO_10334	K00232	Peroxisome [PATH:ko04146]	Transport and Catabolism
VVO_10334	K00232	Fatty acid metabolism [PATH:ko00071]	Lipid Metabolism
VVO_10334	K00232	alpha-Linolenic acid metabolism [PATH:ko00592]	Lipid Metabolism
VVO_10334	K00232	Biosynthesis of unsaturated fatty acids [PATH:ko01040]	Lipid Metabolism
VVO_10334	K00232	PPAR signaling pathway [PATH:ko03320]	Endocrine System
VVO_02665	K00234	Parkinson's disease [PATH:ko05012]	Neurodegenerative Diseases
VVO_02665	K00234	Oxidative phosphorylation [PATH:ko00190]	Energy Metabolism
VVO_02665	K00234	Huntington's disease [PATH:ko05016]	Neurodegenerative Diseases
VVO_02665	K00234	Alzheimer's disease [PATH:ko05010]	Neurodegenerative Diseases
VVO_02665	K00234	Citrate cycle (TCA cycle) [PATH:ko00020]	Carbohydrate Metabolism
VVO_03303	K00235	Alzheimer's disease [PATH:ko05010]	Neurodegenerative Diseases
VVO_03303	K00235	Parkinson's disease [PATH:ko05012]	Neurodegenerative Diseases
VVO_03303	K00235	Huntington's disease [PATH:ko05016]	Neurodegenerative Diseases
VVO_03303	K00235	Citrate cycle (TCA cycle) [PATH:ko00020]	Carbohydrate Metabolism
VVO_03303	K00235	Oxidative phosphorylation [PATH:ko00190]	Energy Metabolism
VVO_04705	K00236	Alzheimer's disease [PATH:ko05010]	Neurodegenerative Diseases
VVO_04705	K00236	Parkinson's disease [PATH:ko05012]	Neurodegenerative Diseases
VVO_04705	K00236	Huntington's disease [PATH:ko05016]	Neurodegenerative Diseases
VVO_04705	K00236	Citrate cycle (TCA cycle) [PATH:ko00020]	Carbohydrate Metabolism
VVO_04705	K00236	Oxidative phosphorylation [PATH:ko00190]	Energy Metabolism
VVO_07284	K00237	Citrate cycle (TCA cycle) [PATH:ko00020]	Carbohydrate Metabolism
VVO_07284	K00237	Oxidative phosphorylation [PATH:ko00190]	Energy Metabolism
VVO_07284	K00237	Parkinson's disease [PATH:ko05012]	Neurodegenerative Diseases
VVO_07284	K00237	Alzheimer's disease [PATH:ko05010]	Neurodegenerative Diseases
VVO_07284	K00237	Huntington's disease [PATH:ko05016]	Neurodegenerative Diseases
VVO_00731	K00249	Propanoate metabolism [PATH:ko00640]	Carbohydrate Metabolism
VVO_00731	K00249	Fatty acid metabolism [PATH:ko00071]	Lipid Metabolism
VVO_00731	K00249	beta-Alanine metabolism [PATH:ko00410]	Metabolism of Other Amino Acids
VVO_00731	K00249	PPAR signaling pathway [PATH:ko03320]	Endocrine System
VVO_00731	K00249	Valine, leucine and isoleucine degradation [PATH:ko00280]	Amino Acid Metabolism
VVO_03767	K00252	Benzoate degradation [PATH:ko00362]	Xenobiotics Biodegradation and Metabolism
VVO_03767	K00252	Fatty acid metabolism [PATH:ko00071]	Lipid Metabolism
VVO_03767	K00252	Lysine degradation [PATH:ko00310]	Amino Acid Metabolism
VVO_03767	K00252	Tryptophan metabolism [PATH:ko00380]	Amino Acid Metabolism
VVO_02562	K00253	Valine, leucine and isoleucine degradation [PATH:ko00280]	Amino Acid Metabolism
VVO_10631	K00262	Arginine and proline metabolism [PATH:ko00330]	Amino Acid Metabolism
VVO_10631	K00262	Nitrogen metabolism [PATH:ko00910]	Energy Metabolism
VVO_10631	K00262	Alanine, aspartate and glutamate metabolism [PATH:ko00250]	Amino Acid Metabolism
VVO_02741	K00264	Alanine, aspartate and glutamate metabolism [PATH:ko00250]	Amino Acid Metabolism
VVO_02741	K00264	Nitrogen metabolism [PATH:ko00910]	Energy Metabolism
VVO_01538	K00273	Penicillin and cephalosporin biosynthesis [PATH:ko00311]	Biosynthesis of Other Secondary Metabolites
VVO_01538	K00273	D-Arginine and D-ornithine metabolism [PATH:ko00472]	Metabolism of Other Amino Acids
VVO_01538	K00273	Glycine, serine and threonine metabolism [PATH:ko00260]	Amino Acid Metabolism
VVO_01538	K00273	Peroxisome [PATH:ko04146]	Transport and Catabolism
VVO_01538	K00273	Arginine and proline metabolism [PATH:ko00330]	Amino Acid Metabolism
VVO_08442	K00273	Penicillin and cephalosporin biosynthesis [PATH:ko00311]	Biosynthesis of Other Secondary Metabolites
VVO_08442	K00273	D-Arginine and D-ornithine metabolism [PATH:ko00472]	Metabolism of Other Amino Acids
VVO_08442	K00273	Glycine, serine and threonine metabolism [PATH:ko00260]	Amino Acid Metabolism
VVO_08442	K00273	Peroxisome [PATH:ko04146]	Transport and Catabolism
VVO_08442	K00273	Arginine and proline metabolism [PATH:ko00330]	Amino Acid Metabolism
VVO_00554	K00273	Penicillin and cephalosporin biosynthesis [PATH:ko00311]	Biosynthesis of Other Secondary Metabolites
VVO_00554	K00273	D-Arginine and D-ornithine metabolism [PATH:ko00472]	Metabolism of Other Amino Acids
VVO_00554	K00273	Glycine, serine and threonine metabolism [PATH:ko00260]	Amino Acid Metabolism
VVO_00554	K00273	Peroxisome [PATH:ko04146]	Transport and Catabolism
VVO_00554	K00273	Arginine and proline metabolism [PATH:ko00330]	Amino Acid Metabolism
VVO_10531	K00273	Penicillin and cephalosporin biosynthesis [PATH:ko00311]	Biosynthesis of Other Secondary Metabolites
VVO_10531	K00273	D-Arginine and D-ornithine metabolism [PATH:ko00472]	Metabolism of Other Amino Acids
VVO_10531	K00273	Glycine, serine and threonine metabolism [PATH:ko00260]	Amino Acid Metabolism
VVO_10531	K00273	Peroxisome [PATH:ko04146]	Transport and Catabolism
VVO_10531	K00273	Arginine and proline metabolism [PATH:ko00330]	Amino Acid Metabolism
VVO_07976	K00275	Vitamin B6 metabolism [PATH:ko00750]	Metabolism of Cofactors and Vitamins
VVO_07624	K00276	Phenylalanine metabolism [PATH:ko00360]	Amino Acid Metabolism
VVO_07624	K00276	beta-Alanine metabolism [PATH:ko00410]	Metabolism of Other Amino Acids
VVO_07624	K00276	Isoquinoline alkaloid biosynthesis [PATH:ko00950]	Biosynthesis of Other Secondary Metabolites
VVO_07624	K00276	Glycine, serine and threonine metabolism [PATH:ko00260]	Amino Acid Metabolism
VVO_07624	K00276	Tropane, piperidine and pyridine alkaloid biosynthesis [PATH:ko00960]	Biosynthesis of Other Secondary Metabolites
VVO_07624	K00276	Tyrosine metabolism [PATH:ko00350]	Amino Acid Metabolism
VVO_10184	K00279	Zeatin biosynthesis [PATH:ko00908]	Metabolism of Terpenoids and Polyketides
VVO_09575	K00279	Zeatin biosynthesis [PATH:ko00908]	Metabolism of Terpenoids and Polyketides
VVO_09864	K00279	Zeatin biosynthesis [PATH:ko00908]	Metabolism of Terpenoids and Polyketides
VVO_04860	K00281	Glycine, serine and threonine metabolism [PATH:ko00260]	Amino Acid Metabolism
VVO_07409	K00286	Arginine and proline metabolism [PATH:ko00330]	Amino Acid Metabolism
VVO_01869	K00287	One carbon pool by folate [PATH:ko00670]	Metabolism of Cofactors and Vitamins
VVO_01869	K00287	Folate biosynthesis [PATH:ko00790]	Metabolism of Cofactors and Vitamins
VVO_02620	K00288	One carbon pool by folate [PATH:ko00670]	Metabolism of Cofactors and Vitamins
VVO_03095	K00289	One carbon pool by folate [PATH:ko00670]	Metabolism of Cofactors and Vitamins
VVO_02032	K00290	Lysine degradation [PATH:ko00310]	Amino Acid Metabolism
VVO_02032	K00290	Lysine biosynthesis [PATH:ko00300]	Amino Acid Metabolism
VVO_10068	K00293	Lysine biosynthesis [PATH:ko00300]	Amino Acid Metabolism
VVO_10068	K00293	Lysine degradation [PATH:ko00310]	Amino Acid Metabolism
VVO_05598	K00294	Alanine, aspartate and glutamate metabolism [PATH:ko00250]	Amino Acid Metabolism
VVO_05598	K00294	Arginine and proline metabolism [PATH:ko00330]	Amino Acid Metabolism
VVO_01150	K00295	One carbon pool by folate [PATH:ko00670]	Metabolism of Cofactors and Vitamins
VVO_02431	K00297	Methane metabolism [PATH:ko00680]	Energy Metabolism
VVO_02431	K00297	Carbon fixation pathways in prokaryotes [PATH:ko00720]	Energy Metabolism
VVO_02431	K00297	One carbon pool by folate [PATH:ko00670]	Metabolism of Cofactors and Vitamins
VVO_03505	K00297	Methane metabolism [PATH:ko00680]	Energy Metabolism
VVO_03505	K00297	Carbon fixation pathways in prokaryotes [PATH:ko00720]	Energy Metabolism
VVO_03505	K00297	One carbon pool by folate [PATH:ko00670]	Metabolism of Cofactors and Vitamins
VVO_02529	K00323	Nicotinate and nicotinamide metabolism [PATH:ko00760]	Metabolism of Cofactors and Vitamins
VVO_05082	K00326	Amino sugar and nucleotide sugar metabolism [PATH:ko00520]	Carbohydrate Metabolism
VVO_02022	K00326	Amino sugar and nucleotide sugar metabolism [PATH:ko00520]	Carbohydrate Metabolism
VVO_10891	K00326	Amino sugar and nucleotide sugar metabolism [PATH:ko00520]	Carbohydrate Metabolism
VVO_00697	K00326	Amino sugar and nucleotide sugar metabolism [PATH:ko00520]	Carbohydrate Metabolism
VVO_06670	K00328	Inositol phosphate metabolism [PATH:ko00562]	Carbohydrate Metabolism
VVO_04840	K00356	Oxidative phosphorylation [PATH:ko00190]	Energy Metabolism
VVO_06186	K00360	Nitrogen metabolism [PATH:ko00910]	Energy Metabolism
VVO_06188	K00362	Nitrogen metabolism [PATH:ko00910]	Energy Metabolism
VVO_07826	K00365	Caffeine metabolism [PATH:ko00232]	Biosynthesis of Other Secondary Metabolites
VVO_07826	K00365	Purine metabolism [PATH:ko00230]	Nucleotide Metabolism
VVO_00796	K00380	Sulfur metabolism [PATH:ko00920]	Energy Metabolism
VVO_03409	K00381	Sulfur metabolism [PATH:ko00920]	Energy Metabolism
VVO_06049	K00382	Citrate cycle (TCA cycle) [PATH:ko00020]	Carbohydrate Metabolism
VVO_06049	K00382	Pyruvate metabolism [PATH:ko00620]	Carbohydrate Metabolism
VVO_06049	K00382	Glycolysis / Gluconeogenesis [PATH:ko00010]	Carbohydrate Metabolism
VVO_06049	K00382	Valine, leucine and isoleucine degradation [PATH:ko00280]	Amino Acid Metabolism
VVO_06049	K00382	Glycine, serine and threonine metabolism [PATH:ko00260]	Amino Acid Metabolism
VVO_02243	K00383	Glutathione metabolism [PATH:ko00480]	Metabolism of Other Amino Acids
VVO_00312	K00384	Selenocompound metabolism [PATH:ko00450]	Metabolism of Other Amino Acids
VVO_00312	K00384	Pyrimidine metabolism [PATH:ko00240]	Nucleotide Metabolism
VVO_02827	K00387	Sulfur metabolism [PATH:ko00920]	Energy Metabolism
VVO_01127	K00390	Sulfur metabolism [PATH:ko00920]	Energy Metabolism
VVO_02130	K00411	Alzheimer's disease [PATH:ko05010]	Neurodegenerative Diseases
VVO_02130	K00411	Cardiac muscle contraction [PATH:ko04260]	Circulatory System
VVO_02130	K00411	Oxidative phosphorylation [PATH:ko00190]	Energy Metabolism
VVO_02130	K00411	Parkinson's disease [PATH:ko05012]	Neurodegenerative Diseases
VVO_02130	K00411	Huntington's disease [PATH:ko05016]	Neurodegenerative Diseases
VVO_03416	K00413	Alzheimer's disease [PATH:ko05010]	Neurodegenerative Diseases
VVO_03416	K00413	Parkinson's disease [PATH:ko05012]	Neurodegenerative Diseases
VVO_03416	K00413	Huntington's disease [PATH:ko05016]	Neurodegenerative Diseases
VVO_03416	K00413	Oxidative phosphorylation [PATH:ko00190]	Energy Metabolism
VVO_03416	K00413	Cardiac muscle contraction [PATH:ko04260]	Circulatory System
VVO_05186	K00415	Alzheimer's disease [PATH:ko05010]	Neurodegenerative Diseases
VVO_05186	K00415	Parkinson's disease [PATH:ko05012]	Neurodegenerative Diseases
VVO_05186	K00415	Huntington's disease [PATH:ko05016]	Neurodegenerative Diseases
VVO_05186	K00415	Oxidative phosphorylation [PATH:ko00190]	Energy Metabolism
VVO_05186	K00415	Cardiac muscle contraction [PATH:ko04260]	Circulatory System
VVO_02206	K00417	Huntington's disease [PATH:ko05016]	Neurodegenerative Diseases
VVO_02206	K00417	Oxidative phosphorylation [PATH:ko00190]	Energy Metabolism
VVO_02206	K00417	Parkinson's disease [PATH:ko05012]	Neurodegenerative Diseases
VVO_02206	K00417	Alzheimer's disease [PATH:ko05010]	Neurodegenerative Diseases
VVO_02206	K00417	Cardiac muscle contraction [PATH:ko04260]	Circulatory System
VVO_07535	K00432	Arachidonic acid metabolism [PATH:ko00590]	Lipid Metabolism
VVO_07535	K00432	Glutathione metabolism [PATH:ko00480]	Metabolism of Other Amino Acids
VVO_04669	K00451	Tyrosine metabolism [PATH:ko00350]	Amino Acid Metabolism
VVO_04669	K00451	Styrene degradation [PATH:ko00643]	Xenobiotics Biodegradation and Metabolism
VVO_08503	K00452	Tryptophan metabolism [PATH:ko00380]	Amino Acid Metabolism
VVO_03393	K00459	Nitrogen metabolism [PATH:ko00910]	Energy Metabolism
VVO_02546	K00463	African trypanosomiasis [PATH:ko05143]	Infectious Diseases
VVO_02546	K00463	Tryptophan metabolism [PATH:ko00380]	Amino Acid Metabolism
VVO_05507	K00463	African trypanosomiasis [PATH:ko05143]	Infectious Diseases
VVO_05507	K00463	Tryptophan metabolism [PATH:ko00380]	Amino Acid Metabolism
VVO_09226	K00469	Ascorbate and aldarate metabolism [PATH:ko00053]	Carbohydrate Metabolism
VVO_09226	K00469	Inositol phosphate metabolism [PATH:ko00562]	Carbohydrate Metabolism
VVO_05397	K00474	Lysine degradation [PATH:ko00310]	Amino Acid Metabolism
VVO_09205	K00485	Methane metabolism [PATH:ko00680]	Energy Metabolism
VVO_09205	K00485	Drug metabolism - cytochrome P450 [PATH:ko00982]	Xenobiotics Biodegradation and Metabolism
VVO_06006	K00485	Methane metabolism [PATH:ko00680]	Energy Metabolism
VVO_06006	K00485	Drug metabolism - cytochrome P450 [PATH:ko00982]	Xenobiotics Biodegradation and Metabolism
VVO_02697	K00486	Tryptophan metabolism [PATH:ko00380]	Amino Acid Metabolism
VVO_09143	K00490	Arachidonic acid metabolism [PATH:ko00590]	Lipid Metabolism
VVO_02847	K00490	Arachidonic acid metabolism [PATH:ko00590]	Lipid Metabolism
VVO_10370	K00492	Histidine metabolism [PATH:ko00340]	Amino Acid Metabolism
VVO_10370	K00492	Limonene and pinene degradation [PATH:ko00903]	Metabolism of Terpenoids and Polyketides
VVO_10370	K00492	Chlorocyclohexane and chlorobenzene degradation [PATH:ko00361]	Xenobiotics Biodegradation and Metabolism
VVO_10370	K00492	Bisphenol degradation [PATH:ko00363]	Xenobiotics Biodegradation and Metabolism
VVO_10370	K00492	Toluene degradation [PATH:ko00623]	Xenobiotics Biodegradation and Metabolism
VVO_10370	K00492	Polycyclic aromatic hydrocarbon degradation [PATH:ko00624]	Xenobiotics Biodegradation and Metabolism
VVO_10370	K00492	Naphthalene degradation [PATH:ko00626]	Xenobiotics Biodegradation and Metabolism
VVO_10370	K00492	Aminobenzoate degradation [PATH:ko00627]	Xenobiotics Biodegradation and Metabolism
VVO_02368	K00492	Histidine metabolism [PATH:ko00340]	Amino Acid Metabolism
VVO_02368	K00492	Limonene and pinene degradation [PATH:ko00903]	Metabolism of Terpenoids and Polyketides
VVO_02368	K00492	Chlorocyclohexane and chlorobenzene degradation [PATH:ko00361]	Xenobiotics Biodegradation and Metabolism
VVO_02368	K00492	Bisphenol degradation [PATH:ko00363]	Xenobiotics Biodegradation and Metabolism
VVO_02368	K00492	Toluene degradation [PATH:ko00623]	Xenobiotics Biodegradation and Metabolism
VVO_02368	K00492	Polycyclic aromatic hydrocarbon degradation [PATH:ko00624]	Xenobiotics Biodegradation and Metabolism
VVO_02368	K00492	Naphthalene degradation [PATH:ko00626]	Xenobiotics Biodegradation and Metabolism
VVO_02368	K00492	Aminobenzoate degradation [PATH:ko00627]	Xenobiotics Biodegradation and Metabolism
VVO_10286	K00493	Aminobenzoate degradation [PATH:ko00627]	Xenobiotics Biodegradation and Metabolism
VVO_10286	K00493	Tryptophan metabolism [PATH:ko00380]	Amino Acid Metabolism
VVO_10286	K00493	Fatty acid metabolism [PATH:ko00071]	Lipid Metabolism
VVO_04373	K00493	Aminobenzoate degradation [PATH:ko00627]	Xenobiotics Biodegradation and Metabolism
VVO_04373	K00493	Tryptophan metabolism [PATH:ko00380]	Amino Acid Metabolism
VVO_04373	K00493	Fatty acid metabolism [PATH:ko00071]	Lipid Metabolism
VVO_01210	K00507	Biosynthesis of unsaturated fatty acids [PATH:ko01040]	Lipid Metabolism
VVO_01210	K00507	PPAR signaling pathway [PATH:ko03320]	Endocrine System
VVO_00422	K00510	Mineral absorption [PATH:ko04978]	Digestive System
VVO_00422	K00510	Porphyrin and chlorophyll metabolism [PATH:ko00860]	Metabolism of Cofactors and Vitamins
VVO_04572	K00511	Steroid biosynthesis [PATH:ko00100]	Lipid Metabolism
VVO_09935	K00512	Steroid hormone biosynthesis [PATH:ko00140]	Lipid Metabolism
VVO_10643	K00513	Steroid hormone biosynthesis [PATH:ko00140]	Lipid Metabolism
VVO_10863	K00513	Steroid hormone biosynthesis [PATH:ko00140]	Lipid Metabolism
VVO_01293	K00517	Aminobenzoate degradation [PATH:ko00627]	Xenobiotics Biodegradation and Metabolism
VVO_01293	K00517	Polycyclic aromatic hydrocarbon degradation [PATH:ko00624]	Xenobiotics Biodegradation and Metabolism
VVO_01293	K00517	Stilbenoid, diarylheptanoid and gingerol biosynthesis [PATH:ko00945]	Biosynthesis of Other Secondary Metabolites
VVO_01293	K00517	Limonene and pinene degradation [PATH:ko00903]	Metabolism of Terpenoids and Polyketides
VVO_01293	K00517	Bisphenol degradation [PATH:ko00363]	Xenobiotics Biodegradation and Metabolism
VVO_09087	K00517	Aminobenzoate degradation [PATH:ko00627]	Xenobiotics Biodegradation and Metabolism
VVO_09087	K00517	Polycyclic aromatic hydrocarbon degradation [PATH:ko00624]	Xenobiotics Biodegradation and Metabolism
VVO_09087	K00517	Stilbenoid, diarylheptanoid and gingerol biosynthesis [PATH:ko00945]	Biosynthesis of Other Secondary Metabolites
VVO_09087	K00517	Limonene and pinene degradation [PATH:ko00903]	Metabolism of Terpenoids and Polyketides
VVO_09087	K00517	Bisphenol degradation [PATH:ko00363]	Xenobiotics Biodegradation and Metabolism
VVO_08165	K00517	Aminobenzoate degradation [PATH:ko00627]	Xenobiotics Biodegradation and Metabolism
VVO_08165	K00517	Polycyclic aromatic hydrocarbon degradation [PATH:ko00624]	Xenobiotics Biodegradation and Metabolism
VVO_08165	K00517	Stilbenoid, diarylheptanoid and gingerol biosynthesis [PATH:ko00945]	Biosynthesis of Other Secondary Metabolites
VVO_08165	K00517	Limonene and pinene degradation [PATH:ko00903]	Metabolism of Terpenoids and Polyketides
VVO_08165	K00517	Bisphenol degradation [PATH:ko00363]	Xenobiotics Biodegradation and Metabolism
VVO_08904	K00517	Aminobenzoate degradation [PATH:ko00627]	Xenobiotics Biodegradation and Metabolism
VVO_08904	K00517	Polycyclic aromatic hydrocarbon degradation [PATH:ko00624]	Xenobiotics Biodegradation and Metabolism
VVO_08904	K00517	Stilbenoid, diarylheptanoid and gingerol biosynthesis [PATH:ko00945]	Biosynthesis of Other Secondary Metabolites
VVO_08904	K00517	Limonene and pinene degradation [PATH:ko00903]	Metabolism of Terpenoids and Polyketides
VVO_08904	K00517	Bisphenol degradation [PATH:ko00363]	Xenobiotics Biodegradation and Metabolism
VVO_09351	K00517	Aminobenzoate degradation [PATH:ko00627]	Xenobiotics Biodegradation and Metabolism
VVO_09351	K00517	Polycyclic aromatic hydrocarbon degradation [PATH:ko00624]	Xenobiotics Biodegradation and Metabolism
VVO_09351	K00517	Stilbenoid, diarylheptanoid and gingerol biosynthesis [PATH:ko00945]	Biosynthesis of Other Secondary Metabolites
VVO_09351	K00517	Limonene and pinene degradation [PATH:ko00903]	Metabolism of Terpenoids and Polyketides
VVO_09351	K00517	Bisphenol degradation [PATH:ko00363]	Xenobiotics Biodegradation and Metabolism
VVO_10297	K00543	Tryptophan metabolism [PATH:ko00380]	Amino Acid Metabolism
VVO_00536	K00543	Tryptophan metabolism [PATH:ko00380]	Amino Acid Metabolism
VVO_00985	K00549	Cysteine and methionine metabolism [PATH:ko00270]	Amino Acid Metabolism
VVO_00985	K00549	Selenocompound metabolism [PATH:ko00450]	Metabolism of Other Amino Acids
VVO_07089	K00551	Glycerophospholipid metabolism [PATH:ko00564]	Lipid Metabolism
VVO_05117	K00558	Cysteine and methionine metabolism [PATH:ko00270]	Amino Acid Metabolism
VVO_02419	K00558	Cysteine and methionine metabolism [PATH:ko00270]	Amino Acid Metabolism
VVO_06401	K00559	Steroid biosynthesis [PATH:ko00100]	Lipid Metabolism
VVO_08176	K00559	Steroid biosynthesis [PATH:ko00100]	Lipid Metabolism
VVO_07852	K00560	One carbon pool by folate [PATH:ko00670]	Metabolism of Cofactors and Vitamins
VVO_07852	K00560	Pyrimidine metabolism [PATH:ko00240]	Nucleotide Metabolism
VVO_02184	K00565	mRNA surveillance pathway [PATH:ko03015]	Translation
VVO_08772	K00566	Sulfur relay system [PATH:ko04122]	Folding, Sorting and Degradation
VVO_07715	K00589	Porphyrin and chlorophyll metabolism [PATH:ko00860]	Metabolism of Cofactors and Vitamins
VVO_03549	K00591	Ubiquinone and other terpenoid-quinone biosynthesis [PATH:ko00130]	Metabolism of Cofactors and Vitamins
VVO_05738	K00599	Histidine metabolism [PATH:ko00340]	Amino Acid Metabolism
VVO_05738	K00599	Tyrosine metabolism [PATH:ko00350]	Amino Acid Metabolism
VVO_05738	K00599	Polycyclic aromatic hydrocarbon degradation [PATH:ko00624]	Xenobiotics Biodegradation and Metabolism
VVO_02495	K00599	Histidine metabolism [PATH:ko00340]	Amino Acid Metabolism
VVO_02495	K00599	Tyrosine metabolism [PATH:ko00350]	Amino Acid Metabolism
VVO_02495	K00599	Polycyclic aromatic hydrocarbon degradation [PATH:ko00624]	Xenobiotics Biodegradation and Metabolism
VVO_01494	K00599	Histidine metabolism [PATH:ko00340]	Amino Acid Metabolism
VVO_01494	K00599	Tyrosine metabolism [PATH:ko00350]	Amino Acid Metabolism
VVO_01494	K00599	Polycyclic aromatic hydrocarbon degradation [PATH:ko00624]	Xenobiotics Biodegradation and Metabolism
VVO_08425	K00600	Methane metabolism [PATH:ko00680]	Energy Metabolism
VVO_08425	K00600	One carbon pool by folate [PATH:ko00670]	Metabolism of Cofactors and Vitamins
VVO_08425	K00600	Glycine, serine and threonine metabolism [PATH:ko00260]	Amino Acid Metabolism
VVO_08425	K00600	Cyanoamino acid metabolism [PATH:ko00460]	Metabolism of Other Amino Acids
VVO_08930	K00601	One carbon pool by folate [PATH:ko00670]	Metabolism of Cofactors and Vitamins
VVO_08930	K00601	Purine metabolism [PATH:ko00230]	Nucleotide Metabolism
VVO_08283	K00602	One carbon pool by folate [PATH:ko00670]	Metabolism of Cofactors and Vitamins
VVO_08283	K00602	Purine metabolism [PATH:ko00230]	Nucleotide Metabolism
VVO_08210	K00604	One carbon pool by folate [PATH:ko00670]	Metabolism of Cofactors and Vitamins
VVO_08210	K00604	Aminoacyl-tRNA biosynthesis [PATH:ko00970]	Translation
VVO_04589	K00605	Glycine, serine and threonine metabolism [PATH:ko00260]	Amino Acid Metabolism
VVO_04589	K00605	Nitrogen metabolism [PATH:ko00910]	Energy Metabolism
VVO_04589	K00605	One carbon pool by folate [PATH:ko00670]	Metabolism of Cofactors and Vitamins
VVO_05190	K00606	Pantothenate and CoA biosynthesis [PATH:ko00770]	Metabolism of Cofactors and Vitamins
VVO_09705	K00611	Arginine and proline metabolism [PATH:ko00330]	Amino Acid Metabolism
VVO_02207	K00615	Pentose phosphate pathway [PATH:ko00030]	Carbohydrate Metabolism
VVO_02207	K00615	Biosynthesis of ansamycins [PATH:ko01051]	Metabolism of Terpenoids and Polyketides
VVO_02207	K00615	Carbon fixation in photosynthetic organisms [PATH:ko00710]	Energy Metabolism
VVO_03277	K00616	Pentose phosphate pathway [PATH:ko00030]	Carbohydrate Metabolism
VVO_04781	K00618	Arginine and proline metabolism [PATH:ko00330]	Amino Acid Metabolism
VVO_06607	K00620	Arginine and proline metabolism [PATH:ko00330]	Amino Acid Metabolism
VVO_08585	K00621	Amino sugar and nucleotide sugar metabolism [PATH:ko00520]	Carbohydrate Metabolism
VVO_06526	K00624	Peroxisome [PATH:ko04146]	Transport and Catabolism
VVO_08852	K00624	Peroxisome [PATH:ko04146]	Transport and Catabolism
VVO_00839	K00626	Pyruvate metabolism [PATH:ko00620]	Carbohydrate Metabolism
VVO_00839	K00626	Terpenoid backbone biosynthesis [PATH:ko00900]	Metabolism of Terpenoids and Polyketides
VVO_00839	K00626	Synthesis and degradation of ketone bodies [PATH:ko00072]	Lipid Metabolism
VVO_00839	K00626	Fatty acid metabolism [PATH:ko00071]	Lipid Metabolism
VVO_00839	K00626	Carbon fixation pathways in prokaryotes [PATH:ko00720]	Energy Metabolism
VVO_00839	K00626	Butanoate metabolism [PATH:ko00650]	Carbohydrate Metabolism
VVO_00839	K00626	Glyoxylate and dicarboxylate metabolism [PATH:ko00630]	Carbohydrate Metabolism
VVO_00839	K00626	Tryptophan metabolism [PATH:ko00380]	Amino Acid Metabolism
VVO_00839	K00626	Lysine degradation [PATH:ko00310]	Amino Acid Metabolism
VVO_00839	K00626	Valine, leucine and isoleucine degradation [PATH:ko00280]	Amino Acid Metabolism
VVO_00839	K00626	Two-component system [PATH:ko02020]	Signal Transduction
VVO_00839	K00626	Benzoate degradation [PATH:ko00362]	Xenobiotics Biodegradation and Metabolism
VVO_00839	K00626	Propanoate metabolism [PATH:ko00640]	Carbohydrate Metabolism
VVO_01975	K00627	Pyruvate metabolism [PATH:ko00620]	Carbohydrate Metabolism
VVO_01975	K00627	Citrate cycle (TCA cycle) [PATH:ko00020]	Carbohydrate Metabolism
VVO_01975	K00627	Glycolysis / Gluconeogenesis [PATH:ko00010]	Carbohydrate Metabolism
VVO_01915	K00632	Fatty acid metabolism [PATH:ko00071]	Lipid Metabolism
VVO_01915	K00632	alpha-Linolenic acid metabolism [PATH:ko00592]	Lipid Metabolism
VVO_01915	K00632	Geraniol degradation [PATH:ko00281]	Metabolism of Terpenoids and Polyketides
VVO_01915	K00632	Benzoate degradation [PATH:ko00362]	Xenobiotics Biodegradation and Metabolism
VVO_01915	K00632	Ethylbenzene degradation [PATH:ko00642]	Xenobiotics Biodegradation and Metabolism
VVO_01915	K00632	Valine, leucine and isoleucine degradation [PATH:ko00280]	Amino Acid Metabolism
VVO_03542	K00637	Steroid biosynthesis [PATH:ko00100]	Lipid Metabolism
VVO_01094	K00641	Cysteine and methionine metabolism [PATH:ko00270]	Amino Acid Metabolism
VVO_01094	K00641	Sulfur metabolism [PATH:ko00920]	Energy Metabolism
VVO_00704	K00643	Glycine, serine and threonine metabolism [PATH:ko00260]	Amino Acid Metabolism
VVO_00704	K00643	Porphyrin and chlorophyll metabolism [PATH:ko00860]	Metabolism of Cofactors and Vitamins
VVO_10994	K00652	Biotin metabolism [PATH:ko00780]	Metabolism of Cofactors and Vitamins
VVO_06156	K00654	Sphingolipid metabolism [PATH:ko00600]	Lipid Metabolism
VVO_04179	K00654	Sphingolipid metabolism [PATH:ko00600]	Lipid Metabolism
VVO_00395	K00657	Arginine and proline metabolism [PATH:ko00330]	Amino Acid Metabolism
VVO_09181	K00657	Arginine and proline metabolism [PATH:ko00330]	Amino Acid Metabolism
VVO_08172	K00658	Citrate cycle (TCA cycle) [PATH:ko00020]	Carbohydrate Metabolism
VVO_08172	K00658	Lysine degradation [PATH:ko00310]	Amino Acid Metabolism
VVO_07553	K00667	Fatty acid biosynthesis [PATH:ko00061]	Lipid Metabolism
VVO_02953	K00668	Fatty acid biosynthesis [PATH:ko00061]	Lipid Metabolism
VVO_03817	K00679	Glycerolipid metabolism [PATH:ko00561]	Lipid Metabolism
VVO_01933	K00680	Limonene and pinene degradation [PATH:ko00903]	Metabolism of Terpenoids and Polyketides
VVO_01933	K00680	Ethylbenzene degradation [PATH:ko00642]	Xenobiotics Biodegradation and Metabolism
VVO_01933	K00680	Aminobenzoate degradation [PATH:ko00627]	Xenobiotics Biodegradation and Metabolism
VVO_01933	K00680	Tyrosine metabolism [PATH:ko00350]	Amino Acid Metabolism
VVO_01933	K00680	Benzoate degradation [PATH:ko00362]	Xenobiotics Biodegradation and Metabolism
VVO_01797	K00681	Arachidonic acid metabolism [PATH:ko00590]	Lipid Metabolism
VVO_01797	K00681	Taurine and hypotaurine metabolism [PATH:ko00430]	Metabolism of Other Amino Acids
VVO_01797	K00681	Cyanoamino acid metabolism [PATH:ko00460]	Metabolism of Other Amino Acids
VVO_01797	K00681	Glutathione metabolism [PATH:ko00480]	Metabolism of Other Amino Acids
VVO_01410	K00681	Arachidonic acid metabolism [PATH:ko00590]	Lipid Metabolism
VVO_01410	K00681	Taurine and hypotaurine metabolism [PATH:ko00430]	Metabolism of Other Amino Acids
VVO_01410	K00681	Cyanoamino acid metabolism [PATH:ko00460]	Metabolism of Other Amino Acids
VVO_01410	K00681	Glutathione metabolism [PATH:ko00480]	Metabolism of Other Amino Acids
VVO_05336	K00688	Starch and sucrose metabolism [PATH:ko00500]	Carbohydrate Metabolism
VVO_05336	K00688	Insulin signaling pathway [PATH:ko04910]	Endocrine System
VVO_09707	K00693	Starch and sucrose metabolism [PATH:ko00500]	Carbohydrate Metabolism
VVO_09707	K00693	Insulin signaling pathway [PATH:ko04910]	Endocrine System
VVO_05357	K00697	Starch and sucrose metabolism [PATH:ko00500]	Carbohydrate Metabolism
VVO_02898	K00697	Starch and sucrose metabolism [PATH:ko00500]	Carbohydrate Metabolism
VVO_07621	K00698	Amino sugar and nucleotide sugar metabolism [PATH:ko00520]	Carbohydrate Metabolism
VVO_00864	K00698	Amino sugar and nucleotide sugar metabolism [PATH:ko00520]	Carbohydrate Metabolism
VVO_06481	K00698	Amino sugar and nucleotide sugar metabolism [PATH:ko00520]	Carbohydrate Metabolism
VVO_01083	K00700	Starch and sucrose metabolism [PATH:ko00500]	Carbohydrate Metabolism
VVO_07301	K00706	Starch and sucrose metabolism [PATH:ko00500]	Carbohydrate Metabolism
VVO_02633	K00706	Starch and sucrose metabolism [PATH:ko00500]	Carbohydrate Metabolism
VVO_04789	K00720	Sphingolipid metabolism [PATH:ko00600]	Lipid Metabolism
VVO_10970	K00721	N-Glycan biosynthesis [PATH:ko00510]	Glycan Biosynthesis and Metabolism
VVO_08679	K00728	Other types of O-glycan biosynthesis [PATH:ko00514]	Glycan Biosynthesis and Metabolism
VVO_03551	K00728	Other types of O-glycan biosynthesis [PATH:ko00514]	Glycan Biosynthesis and Metabolism
VVO_00584	K00728	Other types of O-glycan biosynthesis [PATH:ko00514]	Glycan Biosynthesis and Metabolism
VVO_05280	K00729	N-Glycan biosynthesis [PATH:ko00510]	Glycan Biosynthesis and Metabolism
VVO_06202	K00757	Pyrimidine metabolism [PATH:ko00240]	Nucleotide Metabolism
VVO_06202	K00757	Drug metabolism - other enzymes [PATH:ko00983]	Xenobiotics Biodegradation and Metabolism
VVO_00837	K00759	Purine metabolism [PATH:ko00230]	Nucleotide Metabolism
VVO_00797	K00761	Pyrimidine metabolism [PATH:ko00240]	Nucleotide Metabolism
VVO_10723	K00761	Pyrimidine metabolism [PATH:ko00240]	Nucleotide Metabolism
VVO_01280	K00762	Pyrimidine metabolism [PATH:ko00240]	Nucleotide Metabolism
VVO_02818	K00763	Nicotinate and nicotinamide metabolism [PATH:ko00760]	Metabolism of Cofactors and Vitamins
VVO_02467	K00764	Alanine, aspartate and glutamate metabolism [PATH:ko00250]	Amino Acid Metabolism
VVO_02467	K00764	Purine metabolism [PATH:ko00230]	Nucleotide Metabolism
VVO_07896	K00765	Histidine metabolism [PATH:ko00340]	Amino Acid Metabolism
VVO_07893	K00766	Phenylalanine, tyrosine and tryptophan biosynthesis [PATH:ko00400]	Amino Acid Metabolism
VVO_01041	K00767	Nicotinate and nicotinamide metabolism [PATH:ko00760]	Metabolism of Cofactors and Vitamins
VVO_10207	K00772	Cysteine and methionine metabolism [PATH:ko00270]	Amino Acid Metabolism
VVO_06753	K00784	RNA transport [PATH:ko03013]	Translation
VVO_01014	K00784	RNA transport [PATH:ko03013]	Translation
VVO_10608	K00787	Terpenoid backbone biosynthesis [PATH:ko00900]	Metabolism of Terpenoids and Polyketides
VVO_10608	K00787	HTLV-I infection [PATH:ko05166]	Infectious Diseases
VVO_10608	K00787	Influenza A [PATH:ko05164]	Infectious Diseases
VVO_02466	K00789	Cysteine and methionine metabolism [PATH:ko00270]	Amino Acid Metabolism
VVO_08157	K00789	Cysteine and methionine metabolism [PATH:ko00270]	Amino Acid Metabolism
VVO_07334	K00791	Zeatin biosynthesis [PATH:ko00908]	Metabolism of Terpenoids and Polyketides
VVO_04913	K00793	Riboflavin metabolism [PATH:ko00740]	Metabolism of Cofactors and Vitamins
VVO_02440	K00794	Riboflavin metabolism [PATH:ko00740]	Metabolism of Cofactors and Vitamins
VVO_05531	K00799	Drug metabolism - cytochrome P450 [PATH:ko00982]	Xenobiotics Biodegradation and Metabolism
VVO_05531	K00799	Metabolism of xenobiotics by cytochrome P450 [PATH:ko00980]	Xenobiotics Biodegradation and Metabolism
VVO_05531	K00799	Glutathione metabolism [PATH:ko00480]	Metabolism of Other Amino Acids
VVO_05575	K00799	Drug metabolism - cytochrome P450 [PATH:ko00982]	Xenobiotics Biodegradation and Metabolism
VVO_05575	K00799	Metabolism of xenobiotics by cytochrome P450 [PATH:ko00980]	Xenobiotics Biodegradation and Metabolism
VVO_05575	K00799	Glutathione metabolism [PATH:ko00480]	Metabolism of Other Amino Acids
VVO_05576	K00799	Drug metabolism - cytochrome P450 [PATH:ko00982]	Xenobiotics Biodegradation and Metabolism
VVO_05576	K00799	Metabolism of xenobiotics by cytochrome P450 [PATH:ko00980]	Xenobiotics Biodegradation and Metabolism
VVO_05576	K00799	Glutathione metabolism [PATH:ko00480]	Metabolism of Other Amino Acids
VVO_04821	K00799	Drug metabolism - cytochrome P450 [PATH:ko00982]	Xenobiotics Biodegradation and Metabolism
VVO_04821	K00799	Metabolism of xenobiotics by cytochrome P450 [PATH:ko00980]	Xenobiotics Biodegradation and Metabolism
VVO_04821	K00799	Glutathione metabolism [PATH:ko00480]	Metabolism of Other Amino Acids
VVO_07722	K00799	Drug metabolism - cytochrome P450 [PATH:ko00982]	Xenobiotics Biodegradation and Metabolism
VVO_07722	K00799	Metabolism of xenobiotics by cytochrome P450 [PATH:ko00980]	Xenobiotics Biodegradation and Metabolism
VVO_07722	K00799	Glutathione metabolism [PATH:ko00480]	Metabolism of Other Amino Acids
VVO_03319	K00799	Drug metabolism - cytochrome P450 [PATH:ko00982]	Xenobiotics Biodegradation and Metabolism
VVO_03319	K00799	Metabolism of xenobiotics by cytochrome P450 [PATH:ko00980]	Xenobiotics Biodegradation and Metabolism
VVO_03319	K00799	Glutathione metabolism [PATH:ko00480]	Metabolism of Other Amino Acids
VVO_05574	K00799	Drug metabolism - cytochrome P450 [PATH:ko00982]	Xenobiotics Biodegradation and Metabolism
VVO_05574	K00799	Metabolism of xenobiotics by cytochrome P450 [PATH:ko00980]	Xenobiotics Biodegradation and Metabolism
VVO_05574	K00799	Glutathione metabolism [PATH:ko00480]	Metabolism of Other Amino Acids
VVO_00844	K00799	Drug metabolism - cytochrome P450 [PATH:ko00982]	Xenobiotics Biodegradation and Metabolism
VVO_00844	K00799	Metabolism of xenobiotics by cytochrome P450 [PATH:ko00980]	Xenobiotics Biodegradation and Metabolism
VVO_00844	K00799	Glutathione metabolism [PATH:ko00480]	Metabolism of Other Amino Acids
VVO_05577	K00799	Drug metabolism - cytochrome P450 [PATH:ko00982]	Xenobiotics Biodegradation and Metabolism
VVO_05577	K00799	Metabolism of xenobiotics by cytochrome P450 [PATH:ko00980]	Xenobiotics Biodegradation and Metabolism
VVO_05577	K00799	Glutathione metabolism [PATH:ko00480]	Metabolism of Other Amino Acids
VVO_04605	K00801	Steroid biosynthesis [PATH:ko00100]	Lipid Metabolism
VVO_09741	K00804	Terpenoid backbone biosynthesis [PATH:ko00900]	Metabolism of Terpenoids and Polyketides
VVO_06868	K00814	Alanine, aspartate and glutamate metabolism [PATH:ko00250]	Amino Acid Metabolism
VVO_06868	K00814	Carbon fixation in photosynthetic organisms [PATH:ko00710]	Energy Metabolism
VVO_07324	K00817	Histidine metabolism [PATH:ko00340]	Amino Acid Metabolism
VVO_07324	K00817	Tyrosine metabolism [PATH:ko00350]	Amino Acid Metabolism
VVO_07324	K00817	Phenylalanine metabolism [PATH:ko00360]	Amino Acid Metabolism
VVO_07324	K00817	Phenylalanine, tyrosine and tryptophan biosynthesis [PATH:ko00400]	Amino Acid Metabolism
VVO_07324	K00817	Novobiocin biosynthesis [PATH:ko00401]	Biosynthesis of Other Secondary Metabolites
VVO_07324	K00817	Tropane, piperidine and pyridine alkaloid biosynthesis [PATH:ko00960]	Biosynthesis of Other Secondary Metabolites
VVO_07088	K00819	Arginine and proline metabolism [PATH:ko00330]	Amino Acid Metabolism
VVO_08184	K00820	Alanine, aspartate and glutamate metabolism [PATH:ko00250]	Amino Acid Metabolism
VVO_08184	K00820	Amino sugar and nucleotide sugar metabolism [PATH:ko00520]	Carbohydrate Metabolism
VVO_10732	K00825	Tryptophan metabolism [PATH:ko00380]	Amino Acid Metabolism
VVO_10732	K00825	Lysine biosynthesis [PATH:ko00300]	Amino Acid Metabolism
VVO_10732	K00825	Lysine degradation [PATH:ko00310]	Amino Acid Metabolism
VVO_02056	K00826	Valine, leucine and isoleucine degradation [PATH:ko00280]	Amino Acid Metabolism
VVO_02056	K00826	Valine, leucine and isoleucine biosynthesis [PATH:ko00290]	Amino Acid Metabolism
VVO_02056	K00826	Pantothenate and CoA biosynthesis [PATH:ko00770]	Metabolism of Cofactors and Vitamins
VVO_03410	K00830	Peroxisome [PATH:ko04146]	Transport and Catabolism
VVO_03410	K00830	Methane metabolism [PATH:ko00680]	Energy Metabolism
VVO_03410	K00830	Alanine, aspartate and glutamate metabolism [PATH:ko00250]	Amino Acid Metabolism
VVO_03410	K00830	Glycine, serine and threonine metabolism [PATH:ko00260]	Amino Acid Metabolism
VVO_03411	K00830	Peroxisome [PATH:ko04146]	Transport and Catabolism
VVO_03411	K00830	Methane metabolism [PATH:ko00680]	Energy Metabolism
VVO_03411	K00830	Alanine, aspartate and glutamate metabolism [PATH:ko00250]	Amino Acid Metabolism
VVO_03411	K00830	Glycine, serine and threonine metabolism [PATH:ko00260]	Amino Acid Metabolism
VVO_07415	K00831	Glycine, serine and threonine metabolism [PATH:ko00260]	Amino Acid Metabolism
VVO_07415	K00831	Methane metabolism [PATH:ko00680]	Energy Metabolism
VVO_07415	K00831	Vitamin B6 metabolism [PATH:ko00750]	Metabolism of Cofactors and Vitamins
VVO_05395	K00833	Biotin metabolism [PATH:ko00780]	Metabolism of Cofactors and Vitamins
VVO_00868	K00838	Phenylalanine, tyrosine and tryptophan biosynthesis [PATH:ko00400]	Amino Acid Metabolism
VVO_00868	K00838	Tropane, piperidine and pyridine alkaloid biosynthesis [PATH:ko00960]	Biosynthesis of Other Secondary Metabolites
VVO_00868	K00838	Ubiquinone and other terpenoid-quinone biosynthesis [PATH:ko00130]	Metabolism of Cofactors and Vitamins
VVO_00868	K00838	Isoquinoline alkaloid biosynthesis [PATH:ko00950]	Biosynthesis of Other Secondary Metabolites
VVO_00868	K00838	Novobiocin biosynthesis [PATH:ko00401]	Biosynthesis of Other Secondary Metabolites
VVO_00868	K00838	Phenylalanine metabolism [PATH:ko00360]	Amino Acid Metabolism
VVO_00868	K00838	Tyrosine metabolism [PATH:ko00350]	Amino Acid Metabolism
VVO_00868	K00838	Lysine biosynthesis [PATH:ko00300]	Amino Acid Metabolism
VVO_00868	K00838	Cysteine and methionine metabolism [PATH:ko00270]	Amino Acid Metabolism
VVO_00868	K00838	Tryptophan metabolism [PATH:ko00380]	Amino Acid Metabolism
VVO_04191	K00844	Carbohydrate digestion and absorption [PATH:ko04973]	Digestive System
VVO_04191	K00844	Insulin signaling pathway [PATH:ko04910]	Endocrine System
VVO_04191	K00844	Amino sugar and nucleotide sugar metabolism [PATH:ko00520]	Carbohydrate Metabolism
VVO_04191	K00844	Starch and sucrose metabolism [PATH:ko00500]	Carbohydrate Metabolism
VVO_04191	K00844	Galactose metabolism [PATH:ko00052]	Carbohydrate Metabolism
VVO_04191	K00844	Glycolysis / Gluconeogenesis [PATH:ko00010]	Carbohydrate Metabolism
VVO_04191	K00844	Butirosin and neomycin biosynthesis [PATH:ko00524]	Biosynthesis of Other Secondary Metabolites
VVO_04191	K00844	Streptomycin biosynthesis [PATH:ko00521]	Biosynthesis of Other Secondary Metabolites
VVO_04191	K00844	Type II diabetes mellitus [PATH:ko04930]	Endocrine and Metabolic Diseases
VVO_04191	K00844	Fructose and mannose metabolism [PATH:ko00051]	Carbohydrate Metabolism
VVO_10440	K00844	Carbohydrate digestion and absorption [PATH:ko04973]	Digestive System
VVO_10440	K00844	Insulin signaling pathway [PATH:ko04910]	Endocrine System
VVO_10440	K00844	Amino sugar and nucleotide sugar metabolism [PATH:ko00520]	Carbohydrate Metabolism
VVO_10440	K00844	Starch and sucrose metabolism [PATH:ko00500]	Carbohydrate Metabolism
VVO_10440	K00844	Galactose metabolism [PATH:ko00052]	Carbohydrate Metabolism
VVO_10440	K00844	Glycolysis / Gluconeogenesis [PATH:ko00010]	Carbohydrate Metabolism
VVO_10440	K00844	Butirosin and neomycin biosynthesis [PATH:ko00524]	Biosynthesis of Other Secondary Metabolites
VVO_10440	K00844	Streptomycin biosynthesis [PATH:ko00521]	Biosynthesis of Other Secondary Metabolites
VVO_10440	K00844	Type II diabetes mellitus [PATH:ko04930]	Endocrine and Metabolic Diseases
VVO_10440	K00844	Fructose and mannose metabolism [PATH:ko00051]	Carbohydrate Metabolism
VVO_05537	K00849	Galactose metabolism [PATH:ko00052]	Carbohydrate Metabolism
VVO_05537	K00849	Amino sugar and nucleotide sugar metabolism [PATH:ko00520]	Carbohydrate Metabolism
VVO_05487	K00850	Fructose and mannose metabolism [PATH:ko00051]	Carbohydrate Metabolism
VVO_05487	K00850	Galactose metabolism [PATH:ko00052]	Carbohydrate Metabolism
VVO_05487	K00850	Glycolysis / Gluconeogenesis [PATH:ko00010]	Carbohydrate Metabolism
VVO_05487	K00850	Methane metabolism [PATH:ko00680]	Energy Metabolism
VVO_05487	K00850	Pentose phosphate pathway [PATH:ko00030]	Carbohydrate Metabolism
VVO_10567	K00852	Pentose phosphate pathway [PATH:ko00030]	Carbohydrate Metabolism
VVO_03513	K00854	Pentose and glucuronate interconversions [PATH:ko00040]	Carbohydrate Metabolism
VVO_05087	K00856	Purine metabolism [PATH:ko00230]	Nucleotide Metabolism
VVO_03809	K00858	Nicotinate and nicotinamide metabolism [PATH:ko00760]	Metabolism of Cofactors and Vitamins
VVO_08681	K00859	Pantothenate and CoA biosynthesis [PATH:ko00770]	Metabolism of Cofactors and Vitamins
VVO_01552	K00860	Sulfur metabolism [PATH:ko00920]	Energy Metabolism
VVO_01552	K00860	Purine metabolism [PATH:ko00230]	Nucleotide Metabolism
VVO_00713	K00861	Riboflavin metabolism [PATH:ko00740]	Metabolism of Cofactors and Vitamins
VVO_03519	K00863	Methane metabolism [PATH:ko00680]	Energy Metabolism
VVO_03519	K00863	RIG-I-like receptor signaling pathway [PATH:ko04622]	Immune System
VVO_03519	K00863	Glycerolipid metabolism [PATH:ko00561]	Lipid Metabolism
VVO_03462	K00864	Glycerolipid metabolism [PATH:ko00561]	Lipid Metabolism
VVO_03462	K00864	PPAR signaling pathway [PATH:ko03320]	Endocrine System
VVO_03462	K00864	Plant-pathogen interaction [PATH:ko04626]	Environmental Adaptation
VVO_02110	K00866	Glycerophospholipid metabolism [PATH:ko00564]	Lipid Metabolism
VVO_06781	K00868	Vitamin B6 metabolism [PATH:ko00750]	Metabolism of Cofactors and Vitamins
VVO_09501	K00872	Glycine, serine and threonine metabolism [PATH:ko00260]	Amino Acid Metabolism
VVO_01805	K00873	Glycolysis / Gluconeogenesis [PATH:ko00010]	Carbohydrate Metabolism
VVO_01805	K00873	Purine metabolism [PATH:ko00230]	Nucleotide Metabolism
VVO_01805	K00873	Type II diabetes mellitus [PATH:ko04930]	Endocrine and Metabolic Diseases
VVO_01805	K00873	Carbon fixation in photosynthetic organisms [PATH:ko00710]	Energy Metabolism
VVO_01805	K00873	Pyruvate metabolism [PATH:ko00620]	Carbohydrate Metabolism
VVO_07509	K00876	Drug metabolism - other enzymes [PATH:ko00983]	Xenobiotics Biodegradation and Metabolism
VVO_07509	K00876	Pyrimidine metabolism [PATH:ko00240]	Nucleotide Metabolism
VVO_02434	K00888	Phosphatidylinositol signaling system [PATH:ko04070]	Signal Transduction
VVO_02434	K00888	Inositol phosphate metabolism [PATH:ko00562]	Carbohydrate Metabolism
VVO_02610	K00888	Phosphatidylinositol signaling system [PATH:ko04070]	Signal Transduction
VVO_02610	K00888	Inositol phosphate metabolism [PATH:ko00562]	Carbohydrate Metabolism
VVO_08121	K00889	Endocytosis [PATH:ko04144]	Transport and Catabolism
VVO_08121	K00889	Fc gamma R-mediated phagocytosis [PATH:ko04666]	Immune System
VVO_08121	K00889	Phosphatidylinositol signaling system [PATH:ko04070]	Signal Transduction
VVO_08121	K00889	Regulation of actin cytoskeleton [PATH:ko04810]	Cell Motility
VVO_08121	K00889	Inositol phosphate metabolism [PATH:ko00562]	Carbohydrate Metabolism
VVO_05420	K00902	N-Glycan biosynthesis [PATH:ko00510]	Glycan Biosynthesis and Metabolism
VVO_01559	K00914	Regulation of autophagy [PATH:ko04140]	Transport and Catabolism
VVO_01559	K00914	Phagosome [PATH:ko04145]	Transport and Catabolism
VVO_01559	K00914	Phosphatidylinositol signaling system [PATH:ko04070]	Signal Transduction
VVO_01559	K00914	Tuberculosis [PATH:ko05152]	Infectious Diseases
VVO_01559	K00914	Inositol phosphate metabolism [PATH:ko00562]	Carbohydrate Metabolism
VVO_05018	K00921	Phosphatidylinositol signaling system [PATH:ko04070]	Signal Transduction
VVO_05018	K00921	Inositol phosphate metabolism [PATH:ko00562]	Carbohydrate Metabolism
VVO_05018	K00921	Phagosome [PATH:ko04145]	Transport and Catabolism
VVO_05018	K00921	Regulation of actin cytoskeleton [PATH:ko04810]	Cell Motility
VVO_01695	K00927	Glycolysis / Gluconeogenesis [PATH:ko00010]	Carbohydrate Metabolism
VVO_01695	K00927	Carbon fixation in photosynthetic organisms [PATH:ko00710]	Energy Metabolism
VVO_10633	K00928	Glycine, serine and threonine metabolism [PATH:ko00260]	Amino Acid Metabolism
VVO_10633	K00928	Cysteine and methionine metabolism [PATH:ko00270]	Amino Acid Metabolism
VVO_10633	K00928	Lysine biosynthesis [PATH:ko00300]	Amino Acid Metabolism
VVO_11069	K00931	Arginine and proline metabolism [PATH:ko00330]	Amino Acid Metabolism
VVO_01435	K00938	Terpenoid backbone biosynthesis [PATH:ko00900]	Metabolism of Terpenoids and Polyketides
VVO_02566	K00939	Purine metabolism [PATH:ko00230]	Nucleotide Metabolism
VVO_02309	K00939	Purine metabolism [PATH:ko00230]	Nucleotide Metabolism
VVO_02205	K00940	Purine metabolism [PATH:ko00230]	Nucleotide Metabolism
VVO_02205	K00940	Pyrimidine metabolism [PATH:ko00240]	Nucleotide Metabolism
VVO_08825	K00941	Thiamine metabolism [PATH:ko00730]	Metabolism of Cofactors and Vitamins
VVO_01159	K00942	Purine metabolism [PATH:ko00230]	Nucleotide Metabolism
VVO_07217	K00943	Pyrimidine metabolism [PATH:ko00240]	Nucleotide Metabolism
VVO_01879	K00948	Purine metabolism [PATH:ko00230]	Nucleotide Metabolism
VVO_01879	K00948	Pentose phosphate pathway [PATH:ko00030]	Carbohydrate Metabolism
VVO_05466	K00949	Thiamine metabolism [PATH:ko00730]	Metabolism of Cofactors and Vitamins
VVO_05767	K00953	Riboflavin metabolism [PATH:ko00740]	Metabolism of Cofactors and Vitamins
VVO_03987	K00958	Sulfur metabolism [PATH:ko00920]	Energy Metabolism
VVO_03987	K00958	Selenocompound metabolism [PATH:ko00450]	Metabolism of Other Amino Acids
VVO_03987	K00958	Purine metabolism [PATH:ko00230]	Nucleotide Metabolism
VVO_03938	K00963	Pentose and glucuronate interconversions [PATH:ko00040]	Carbohydrate Metabolism
VVO_03938	K00963	Galactose metabolism [PATH:ko00052]	Carbohydrate Metabolism
VVO_03938	K00963	Starch and sucrose metabolism [PATH:ko00500]	Carbohydrate Metabolism
VVO_03938	K00963	Amino sugar and nucleotide sugar metabolism [PATH:ko00520]	Carbohydrate Metabolism
VVO_07342	K00965	Galactose metabolism [PATH:ko00052]	Carbohydrate Metabolism
VVO_07342	K00965	Amino sugar and nucleotide sugar metabolism [PATH:ko00520]	Carbohydrate Metabolism
VVO_06713	K00968	Glycerophospholipid metabolism [PATH:ko00564]	Lipid Metabolism
VVO_06713	K00968	Phosphonate and phosphinate metabolism [PATH:ko00440]	Metabolism of Other Amino Acids
VVO_03860	K00971	Fructose and mannose metabolism [PATH:ko00051]	Carbohydrate Metabolism
VVO_03860	K00971	Amino sugar and nucleotide sugar metabolism [PATH:ko00520]	Carbohydrate Metabolism
VVO_04906	K00972	Amino sugar and nucleotide sugar metabolism [PATH:ko00520]	Carbohydrate Metabolism
VVO_09531	K00974	RNA transport [PATH:ko03013]	Translation
VVO_01462	K00981	Phosphatidylinositol signaling system [PATH:ko04070]	Signal Transduction
VVO_01462	K00981	Glycerophospholipid metabolism [PATH:ko00564]	Lipid Metabolism
VVO_10835	K00995	Glycerophospholipid metabolism [PATH:ko00564]	Lipid Metabolism
VVO_02685	K00998	Glycerophospholipid metabolism [PATH:ko00564]	Lipid Metabolism
VVO_02685	K00998	Glycine, serine and threonine metabolism [PATH:ko00260]	Amino Acid Metabolism
VVO_02687	K00999	Glycerophospholipid metabolism [PATH:ko00564]	Lipid Metabolism
VVO_02687	K00999	Inositol phosphate metabolism [PATH:ko00562]	Carbohydrate Metabolism
VVO_02687	K00999	Phosphatidylinositol signaling system [PATH:ko04070]	Signal Transduction
VVO_00370	K01001	N-Glycan biosynthesis [PATH:ko00510]	Glycan Biosynthesis and Metabolism
VVO_02063	K01011	Sulfur relay system [PATH:ko04122]	Folding, Sorting and Degradation
VVO_02063	K01011	Cysteine and methionine metabolism [PATH:ko00270]	Amino Acid Metabolism
VVO_02098	K01012	Biotin metabolism [PATH:ko00780]	Metabolism of Cofactors and Vitamins
VVO_02257	K01027	Synthesis and degradation of ketone bodies [PATH:ko00072]	Lipid Metabolism
VVO_02257	K01027	Butanoate metabolism [PATH:ko00650]	Carbohydrate Metabolism
VVO_02257	K01027	Valine, leucine and isoleucine degradation [PATH:ko00280]	Amino Acid Metabolism
VVO_04209	K01044	Drug metabolism - other enzymes [PATH:ko00983]	Xenobiotics Biodegradation and Metabolism
VVO_01567	K01045	Bisphenol degradation [PATH:ko00363]	Xenobiotics Biodegradation and Metabolism
VVO_01567	K01045	Aminobenzoate degradation [PATH:ko00627]	Xenobiotics Biodegradation and Metabolism
VVO_07933	K01049	Glycerophospholipid metabolism [PATH:ko00564]	Lipid Metabolism
VVO_07933	K01049	Cholinergic synapse [PATH:ko04725]	Nervous System
VVO_06436	K01049	Glycerophospholipid metabolism [PATH:ko00564]	Lipid Metabolism
VVO_06436	K01049	Cholinergic synapse [PATH:ko04725]	Nervous System
VVO_10621	K01049	Glycerophospholipid metabolism [PATH:ko00564]	Lipid Metabolism
VVO_10621	K01049	Cholinergic synapse [PATH:ko04725]	Nervous System
VVO_02975	K01049	Glycerophospholipid metabolism [PATH:ko00564]	Lipid Metabolism
VVO_02975	K01049	Cholinergic synapse [PATH:ko04725]	Nervous System
VVO_07934	K01049	Glycerophospholipid metabolism [PATH:ko00564]	Lipid Metabolism
VVO_07934	K01049	Cholinergic synapse [PATH:ko04725]	Nervous System
VVO_07926	K01049	Glycerophospholipid metabolism [PATH:ko00564]	Lipid Metabolism
VVO_07926	K01049	Cholinergic synapse [PATH:ko04725]	Nervous System
VVO_03671	K01051	Starch and sucrose metabolism [PATH:ko00500]	Carbohydrate Metabolism
VVO_03671	K01051	Pentose and glucuronate interconversions [PATH:ko00040]	Carbohydrate Metabolism
VVO_01948	K01053	Pentose phosphate pathway [PATH:ko00030]	Carbohydrate Metabolism
VVO_01948	K01053	Ascorbate and aldarate metabolism [PATH:ko00053]	Carbohydrate Metabolism
VVO_01948	K01053	Caprolactam degradation [PATH:ko00930]	Xenobiotics Biodegradation and Metabolism
VVO_03717	K01054	Glycerolipid metabolism [PATH:ko00561]	Lipid Metabolism
VVO_03717	K01054	Retrograde endocannabinoid signaling [PATH:ko04723]	Nervous System
VVO_02055	K01057	Pentose phosphate pathway [PATH:ko00030]	Carbohydrate Metabolism
VVO_04684	K01058	Glycerophospholipid metabolism [PATH:ko00564]	Lipid Metabolism
VVO_04684	K01058	alpha-Linolenic acid metabolism [PATH:ko00592]	Lipid Metabolism
VVO_06236	K01062	Ether lipid metabolism [PATH:ko00565]	Lipid Metabolism
VVO_03831	K01066	Tropane, piperidine and pyridine alkaloid biosynthesis [PATH:ko00960]	Biosynthesis of Other Secondary Metabolites
VVO_03831	K01066	Bisphenol degradation [PATH:ko00363]	Xenobiotics Biodegradation and Metabolism
VVO_03831	K01066	Aminobenzoate degradation [PATH:ko00627]	Xenobiotics Biodegradation and Metabolism
VVO_04942	K01066	Tropane, piperidine and pyridine alkaloid biosynthesis [PATH:ko00960]	Biosynthesis of Other Secondary Metabolites
VVO_04942	K01066	Bisphenol degradation [PATH:ko00363]	Xenobiotics Biodegradation and Metabolism
VVO_04942	K01066	Aminobenzoate degradation [PATH:ko00627]	Xenobiotics Biodegradation and Metabolism
VVO_10466	K01067	Pyruvate metabolism [PATH:ko00620]	Carbohydrate Metabolism
VVO_02761	K01069	Pyruvate metabolism [PATH:ko00620]	Carbohydrate Metabolism
VVO_04799	K01070	Methane metabolism [PATH:ko00680]	Energy Metabolism
VVO_01507	K01074	Lysosome [PATH:ko04142]	Transport and Catabolism
VVO_01507	K01074	Fatty acid elongation [PATH:ko00062]	Lipid Metabolism
VVO_07523	K01077	Two-component system [PATH:ko02020]	Signal Transduction
VVO_07523	K01077	Folate biosynthesis [PATH:ko00790]	Metabolism of Cofactors and Vitamins
VVO_07523	K01077	Aminobenzoate degradation [PATH:ko00627]	Xenobiotics Biodegradation and Metabolism
VVO_01234	K01078	Riboflavin metabolism [PATH:ko00740]	Metabolism of Cofactors and Vitamins
VVO_01234	K01078	Aminobenzoate degradation [PATH:ko00627]	Xenobiotics Biodegradation and Metabolism
VVO_01234	K01078	Tuberculosis [PATH:ko05152]	Infectious Diseases
VVO_06889	K01078	Riboflavin metabolism [PATH:ko00740]	Metabolism of Cofactors and Vitamins
VVO_06889	K01078	Aminobenzoate degradation [PATH:ko00627]	Xenobiotics Biodegradation and Metabolism
VVO_06889	K01078	Tuberculosis [PATH:ko05152]	Infectious Diseases
VVO_08097	K01081	Purine metabolism [PATH:ko00230]	Nucleotide Metabolism
VVO_08097	K01081	Pyrimidine metabolism [PATH:ko00240]	Nucleotide Metabolism
VVO_08097	K01081	Nicotinate and nicotinamide metabolism [PATH:ko00760]	Metabolism of Cofactors and Vitamins
VVO_10591	K01082	Sulfur metabolism [PATH:ko00920]	Energy Metabolism
VVO_08127	K01087	Starch and sucrose metabolism [PATH:ko00500]	Carbohydrate Metabolism
VVO_05096	K01092	Phosphatidylinositol signaling system [PATH:ko04070]	Signal Transduction
VVO_05096	K01092	Streptomycin biosynthesis [PATH:ko00521]	Biosynthesis of Other Secondary Metabolites
VVO_05096	K01092	Inositol phosphate metabolism [PATH:ko00562]	Carbohydrate Metabolism
VVO_02828	K01099	Inositol phosphate metabolism [PATH:ko00562]	Carbohydrate Metabolism
VVO_02828	K01099	Phosphatidylinositol signaling system [PATH:ko04070]	Signal Transduction
VVO_10197	K01101	Aminobenzoate degradation [PATH:ko00627]	Xenobiotics Biodegradation and Metabolism
VVO_04172	K01101	Aminobenzoate degradation [PATH:ko00627]	Xenobiotics Biodegradation and Metabolism
VVO_02882	K01103	Fructose and mannose metabolism [PATH:ko00051]	Carbohydrate Metabolism
VVO_03171	K01103	Fructose and mannose metabolism [PATH:ko00051]	Carbohydrate Metabolism
VVO_04863	K01110	Phosphatidylinositol signaling system [PATH:ko04070]	Signal Transduction
VVO_04863	K01110	Inositol phosphate metabolism [PATH:ko00562]	Carbohydrate Metabolism
VVO_04863	K01110	Small cell lung cancer [PATH:ko05222]	Cancers
VVO_04863	K01110	Melanoma [PATH:ko05218]	Cancers
VVO_04863	K01110	Prostate cancer [PATH:ko05215]	Cancers
VVO_04863	K01110	Glioma [PATH:ko05214]	Cancers
VVO_04863	K01110	Pathways in cancer [PATH:ko05200]	Cancers
VVO_04863	K01110	p53 signaling pathway [PATH:ko04115]	Cell Growth and Death
VVO_04863	K01110	Tight junction [PATH:ko04530]	Cell Communication
VVO_04863	K01110	Focal adhesion [PATH:ko04510]	Cell Communication
VVO_04863	K01110	Endometrial cancer [PATH:ko05213]	Cancers
VVO_02675	K01113	Two-component system [PATH:ko02020]	Signal Transduction
VVO_02675	K01113	Folate biosynthesis [PATH:ko00790]	Metabolism of Cofactors and Vitamins
VVO_02675	K01113	Aminobenzoate degradation [PATH:ko00627]	Xenobiotics Biodegradation and Metabolism
VVO_09620	K01115	Endocytosis [PATH:ko04144]	Transport and Catabolism
VVO_09620	K01115	Glutamatergic synapse [PATH:ko04724]	Nervous System
VVO_09620	K01115	Fc gamma R-mediated phagocytosis [PATH:ko04666]	Immune System
VVO_09620	K01115	Glycerophospholipid metabolism [PATH:ko00564]	Lipid Metabolism
VVO_09620	K01115	Ether lipid metabolism [PATH:ko00565]	Lipid Metabolism
VVO_09620	K01115	GnRH signaling pathway [PATH:ko04912]	Endocrine System
VVO_00363	K01115	Endocytosis [PATH:ko04144]	Transport and Catabolism
VVO_00363	K01115	Glutamatergic synapse [PATH:ko04724]	Nervous System
VVO_00363	K01115	Fc gamma R-mediated phagocytosis [PATH:ko04666]	Immune System
VVO_00363	K01115	Glycerophospholipid metabolism [PATH:ko00564]	Lipid Metabolism
VVO_00363	K01115	Ether lipid metabolism [PATH:ko00565]	Lipid Metabolism
VVO_00363	K01115	GnRH signaling pathway [PATH:ko04912]	Endocrine System
VVO_01438	K01116	Phosphatidylinositol signaling system [PATH:ko04070]	Signal Transduction
VVO_01438	K01116	Inositol phosphate metabolism [PATH:ko00562]	Carbohydrate Metabolism
VVO_04077	K01116	Phosphatidylinositol signaling system [PATH:ko04070]	Signal Transduction
VVO_04077	K01116	Inositol phosphate metabolism [PATH:ko00562]	Carbohydrate Metabolism
VVO_02792	K01120	Purine metabolism [PATH:ko00230]	Nucleotide Metabolism
VVO_08197	K01120	Purine metabolism [PATH:ko00230]	Nucleotide Metabolism
VVO_05585	K01126	Glycerophospholipid metabolism [PATH:ko00564]	Lipid Metabolism
VVO_00402	K01164	Ribosome biogenesis in eukaryotes [PATH:ko03008]	Translation
VVO_00402	K01164	RNA transport [PATH:ko03013]	Translation
VVO_02798	K01173	Apoptosis [PATH:ko04210]	Cell Growth and Death
VVO_00076	K01176	Starch and sucrose metabolism [PATH:ko00500]	Carbohydrate Metabolism
VVO_00076	K01176	Carbohydrate digestion and absorption [PATH:ko04973]	Digestive System
VVO_10589	K01176	Starch and sucrose metabolism [PATH:ko00500]	Carbohydrate Metabolism
VVO_10589	K01176	Carbohydrate digestion and absorption [PATH:ko04973]	Digestive System
VVO_00068	K01176	Starch and sucrose metabolism [PATH:ko00500]	Carbohydrate Metabolism
VVO_00068	K01176	Carbohydrate digestion and absorption [PATH:ko04973]	Digestive System
VVO_10178	K01176	Starch and sucrose metabolism [PATH:ko00500]	Carbohydrate Metabolism
VVO_10178	K01176	Carbohydrate digestion and absorption [PATH:ko04973]	Digestive System
VVO_03342	K01178	Starch and sucrose metabolism [PATH:ko00500]	Carbohydrate Metabolism
VVO_00427	K01178	Starch and sucrose metabolism [PATH:ko00500]	Carbohydrate Metabolism
VVO_02550	K01179	Starch and sucrose metabolism [PATH:ko00500]	Carbohydrate Metabolism
VVO_10651	K01179	Starch and sucrose metabolism [PATH:ko00500]	Carbohydrate Metabolism
VVO_00818	K01179	Starch and sucrose metabolism [PATH:ko00500]	Carbohydrate Metabolism
VVO_06078	K01183	Amino sugar and nucleotide sugar metabolism [PATH:ko00520]	Carbohydrate Metabolism
VVO_02105	K01183	Amino sugar and nucleotide sugar metabolism [PATH:ko00520]	Carbohydrate Metabolism
VVO_10491	K01183	Amino sugar and nucleotide sugar metabolism [PATH:ko00520]	Carbohydrate Metabolism
VVO_02106	K01183	Amino sugar and nucleotide sugar metabolism [PATH:ko00520]	Carbohydrate Metabolism
VVO_01429	K01183	Amino sugar and nucleotide sugar metabolism [PATH:ko00520]	Carbohydrate Metabolism
VVO_00091	K01187	Starch and sucrose metabolism [PATH:ko00500]	Carbohydrate Metabolism
VVO_00091	K01187	Galactose metabolism [PATH:ko00052]	Carbohydrate Metabolism
VVO_06200	K01187	Starch and sucrose metabolism [PATH:ko00500]	Carbohydrate Metabolism
VVO_06200	K01187	Galactose metabolism [PATH:ko00052]	Carbohydrate Metabolism
VVO_08458	K01188	Phenylpropanoid biosynthesis [PATH:ko00940]	Biosynthesis of Other Secondary Metabolites
VVO_08458	K01188	Starch and sucrose metabolism [PATH:ko00500]	Carbohydrate Metabolism
VVO_08458	K01188	Cyanoamino acid metabolism [PATH:ko00460]	Metabolism of Other Amino Acids
VVO_04146	K01188	Phenylpropanoid biosynthesis [PATH:ko00940]	Biosynthesis of Other Secondary Metabolites
VVO_04146	K01188	Starch and sucrose metabolism [PATH:ko00500]	Carbohydrate Metabolism
VVO_04146	K01188	Cyanoamino acid metabolism [PATH:ko00460]	Metabolism of Other Amino Acids
VVO_10299	K01191	Other glycan degradation [PATH:ko00511]	Glycan Biosynthesis and Metabolism
VVO_00850	K01192	Lysosome [PATH:ko04142]	Transport and Catabolism
VVO_00850	K01192	Other glycan degradation [PATH:ko00511]	Glycan Biosynthesis and Metabolism
VVO_06504	K01192	Lysosome [PATH:ko04142]	Transport and Catabolism
VVO_06504	K01192	Other glycan degradation [PATH:ko00511]	Glycan Biosynthesis and Metabolism
VVO_07918	K01194	Starch and sucrose metabolism [PATH:ko00500]	Carbohydrate Metabolism
VVO_10903	K01194	Starch and sucrose metabolism [PATH:ko00500]	Carbohydrate Metabolism
VVO_01169	K01196	Starch and sucrose metabolism [PATH:ko00500]	Carbohydrate Metabolism
VVO_04694	K01198	Starch and sucrose metabolism [PATH:ko00500]	Carbohydrate Metabolism
VVO_04694	K01198	Amino sugar and nucleotide sugar metabolism [PATH:ko00520]	Carbohydrate Metabolism
VVO_03328	K01201	Sphingolipid metabolism [PATH:ko00600]	Lipid Metabolism
VVO_03328	K01201	Lysosome [PATH:ko04142]	Transport and Catabolism
VVO_03328	K01201	Other glycan degradation [PATH:ko00511]	Glycan Biosynthesis and Metabolism
VVO_00546	K01201	Sphingolipid metabolism [PATH:ko00600]	Lipid Metabolism
VVO_00546	K01201	Lysosome [PATH:ko04142]	Transport and Catabolism
VVO_00546	K01201	Other glycan degradation [PATH:ko00511]	Glycan Biosynthesis and Metabolism
VVO_05288	K01207	Amino sugar and nucleotide sugar metabolism [PATH:ko00520]	Carbohydrate Metabolism
VVO_07479	K01210	Starch and sucrose metabolism [PATH:ko00500]	Carbohydrate Metabolism
VVO_04907	K01210	Starch and sucrose metabolism [PATH:ko00500]	Carbohydrate Metabolism
VVO_01369	K01227	Other glycan degradation [PATH:ko00511]	Glycan Biosynthesis and Metabolism
VVO_02219	K01228	Protein processing in endoplasmic reticulum [PATH:ko04141]	Folding, Sorting and Degradation
VVO_02219	K01228	N-Glycan biosynthesis [PATH:ko00510]	Glycan Biosynthesis and Metabolism
VVO_00122	K01230	Protein processing in endoplasmic reticulum [PATH:ko04141]	Folding, Sorting and Degradation
VVO_00122	K01230	N-Glycan biosynthesis [PATH:ko00510]	Glycan Biosynthesis and Metabolism
VVO_00122	K01230	Various types of N-glycan biosynthesis [PATH:ko00513]	Glycan Biosynthesis and Metabolism
VVO_03457	K01230	Protein processing in endoplasmic reticulum [PATH:ko04141]	Folding, Sorting and Degradation
VVO_03457	K01230	N-Glycan biosynthesis [PATH:ko00510]	Glycan Biosynthesis and Metabolism
VVO_03457	K01230	Various types of N-glycan biosynthesis [PATH:ko00513]	Glycan Biosynthesis and Metabolism
VVO_07728	K01230	Protein processing in endoplasmic reticulum [PATH:ko04141]	Folding, Sorting and Degradation
VVO_07728	K01230	N-Glycan biosynthesis [PATH:ko00510]	Glycan Biosynthesis and Metabolism
VVO_07728	K01230	Various types of N-glycan biosynthesis [PATH:ko00513]	Glycan Biosynthesis and Metabolism
VVO_01417	K01247	Base excision repair [PATH:ko03410]	Replication and Repair
VVO_01190	K01251	Cysteine and methionine metabolism [PATH:ko00270]	Amino Acid Metabolism
VVO_07985	K01253	Metabolism of xenobiotics by cytochrome P450 [PATH:ko00980]	Xenobiotics Biodegradation and Metabolism
VVO_07985	K01253	Bile secretion [PATH:ko04976]	Digestive System
VVO_07986	K01253	Metabolism of xenobiotics by cytochrome P450 [PATH:ko00980]	Xenobiotics Biodegradation and Metabolism
VVO_07986	K01253	Bile secretion [PATH:ko04976]	Digestive System
VVO_03978	K01253	Metabolism of xenobiotics by cytochrome P450 [PATH:ko00980]	Xenobiotics Biodegradation and Metabolism
VVO_03978	K01253	Bile secretion [PATH:ko04976]	Digestive System
VVO_03979	K01253	Metabolism of xenobiotics by cytochrome P450 [PATH:ko00980]	Xenobiotics Biodegradation and Metabolism
VVO_03979	K01253	Bile secretion [PATH:ko04976]	Digestive System
VVO_08948	K01254	Arachidonic acid metabolism [PATH:ko00590]	Lipid Metabolism
VVO_05174	K01255	Glutathione metabolism [PATH:ko00480]	Metabolism of Other Amino Acids
VVO_07525	K01259	Arginine and proline metabolism [PATH:ko00330]	Amino Acid Metabolism
VVO_04409	K01259	Arginine and proline metabolism [PATH:ko00330]	Amino Acid Metabolism
VVO_01733	K01259	Arginine and proline metabolism [PATH:ko00330]	Amino Acid Metabolism
VVO_01351	K01279	Lysosome [PATH:ko04142]	Transport and Catabolism
VVO_01344	K01279	Lysosome [PATH:ko04142]	Transport and Catabolism
VVO_09316	K01279	Lysosome [PATH:ko04142]	Transport and Catabolism
VVO_08266	K01279	Lysosome [PATH:ko04142]	Transport and Catabolism
VVO_09448	K01358	Cell cycle - Caulobacter [PATH:ko04112]	Cell Growth and Death
VVO_00394	K01392	Renin-angiotensin system [PATH:ko04614]	Endocrine System
VVO_00394	K01392	African trypanosomiasis [PATH:ko05143]	Infectious Diseases
VVO_02476	K01408	Alzheimer's disease [PATH:ko05010]	Neurodegenerative Diseases
VVO_09688	K01423	Biotin metabolism [PATH:ko00780]	Metabolism of Cofactors and Vitamins
VVO_09688	K01423	Lysine degradation [PATH:ko00310]	Amino Acid Metabolism
VVO_04819	K01426	Tryptophan metabolism [PATH:ko00380]	Amino Acid Metabolism
VVO_04819	K01426	Styrene degradation [PATH:ko00643]	Xenobiotics Biodegradation and Metabolism
VVO_04819	K01426	Cyanoamino acid metabolism [PATH:ko00460]	Metabolism of Other Amino Acids
VVO_04819	K01426	Arginine and proline metabolism [PATH:ko00330]	Amino Acid Metabolism
VVO_04819	K01426	Phenylalanine metabolism [PATH:ko00360]	Amino Acid Metabolism
VVO_04819	K01426	Aminobenzoate degradation [PATH:ko00627]	Xenobiotics Biodegradation and Metabolism
VVO_04800	K01427	Arginine and proline metabolism [PATH:ko00330]	Amino Acid Metabolism
VVO_04800	K01427	Purine metabolism [PATH:ko00230]	Nucleotide Metabolism
VVO_04947	K01440	Nicotinate and nicotinamide metabolism [PATH:ko00760]	Metabolism of Cofactors and Vitamins
VVO_03760	K01443	Amino sugar and nucleotide sugar metabolism [PATH:ko00520]	Carbohydrate Metabolism
VVO_00897	K01452	Amino sugar and nucleotide sugar metabolism [PATH:ko00520]	Carbohydrate Metabolism
VVO_02125	K01452	Amino sugar and nucleotide sugar metabolism [PATH:ko00520]	Carbohydrate Metabolism
VVO_02961	K01455	Nitrogen metabolism [PATH:ko00910]	Energy Metabolism
VVO_02961	K01455	Glyoxylate and dicarboxylate metabolism [PATH:ko00630]	Carbohydrate Metabolism
VVO_00618	K01465	Pyrimidine metabolism [PATH:ko00240]	Nucleotide Metabolism
VVO_01449	K01466	Purine metabolism [PATH:ko00230]	Nucleotide Metabolism
VVO_08612	K01469	Glutathione metabolism [PATH:ko00480]	Metabolism of Other Amino Acids
VVO_06554	K01469	Glutathione metabolism [PATH:ko00480]	Metabolism of Other Amino Acids
VVO_02558	K01476	Amoebiasis [PATH:ko05146]	Infectious Diseases
VVO_02558	K01476	Arginine and proline metabolism [PATH:ko00330]	Amino Acid Metabolism
VVO_03969	K01477	Purine metabolism [PATH:ko00230]	Nucleotide Metabolism
VVO_04955	K01480	Arginine and proline metabolism [PATH:ko00330]	Amino Acid Metabolism
VVO_07267	K01480	Arginine and proline metabolism [PATH:ko00330]	Amino Acid Metabolism
VVO_10211	K01485	Arginine and proline metabolism [PATH:ko00330]	Amino Acid Metabolism
VVO_10211	K01485	Pyrimidine metabolism [PATH:ko00240]	Nucleotide Metabolism
VVO_08617	K01487	Purine metabolism [PATH:ko00230]	Nucleotide Metabolism
VVO_00124	K01488	Primary immunodeficiency [PATH:ko05340]	Immune Diseases
VVO_00124	K01488	Purine metabolism [PATH:ko00230]	Nucleotide Metabolism
VVO_04588	K01489	Pyrimidine metabolism [PATH:ko00240]	Nucleotide Metabolism
VVO_04588	K01489	Drug metabolism - other enzymes [PATH:ko00983]	Xenobiotics Biodegradation and Metabolism
VVO_00444	K01490	Purine metabolism [PATH:ko00230]	Nucleotide Metabolism
VVO_04870	K01493	Pyrimidine metabolism [PATH:ko00240]	Nucleotide Metabolism
VVO_00665	K01495	Folate biosynthesis [PATH:ko00790]	Metabolism of Cofactors and Vitamins
VVO_01084	K01497	Riboflavin metabolism [PATH:ko00740]	Metabolism of Cofactors and Vitamins
VVO_04885	K01507	Oxidative phosphorylation [PATH:ko00190]	Energy Metabolism
VVO_04251	K01514	Purine metabolism [PATH:ko00230]	Nucleotide Metabolism
VVO_09195	K01515	Purine metabolism [PATH:ko00230]	Nucleotide Metabolism
VVO_05627	K01519	Purine metabolism [PATH:ko00230]	Nucleotide Metabolism
VVO_05627	K01519	Pyrimidine metabolism [PATH:ko00240]	Nucleotide Metabolism
VVO_05627	K01519	Drug metabolism - other enzymes [PATH:ko00983]	Xenobiotics Biodegradation and Metabolism
VVO_03606	K01520	Pyrimidine metabolism [PATH:ko00240]	Nucleotide Metabolism
VVO_05672	K01520	Pyrimidine metabolism [PATH:ko00240]	Nucleotide Metabolism
VVO_00645	K01520	Pyrimidine metabolism [PATH:ko00240]	Nucleotide Metabolism
VVO_08412	K01520	Pyrimidine metabolism [PATH:ko00240]	Nucleotide Metabolism
VVO_01763	K01520	Pyrimidine metabolism [PATH:ko00240]	Nucleotide Metabolism
VVO_10034	K01520	Pyrimidine metabolism [PATH:ko00240]	Nucleotide Metabolism
VVO_04964	K01522	Non-small cell lung cancer [PATH:ko05223]	Cancers
VVO_04964	K01522	Purine metabolism [PATH:ko00230]	Nucleotide Metabolism
VVO_04964	K01522	Small cell lung cancer [PATH:ko05222]	Cancers
VVO_07248	K01528	Synaptic vesicle cycle [PATH:ko04721]	Nervous System
VVO_07248	K01528	Fc gamma R-mediated phagocytosis [PATH:ko04666]	Immune System
VVO_07248	K01528	Endocytosis [PATH:ko04144]	Transport and Catabolism
VVO_07248	K01528	Bacterial invasion of epithelial cells [PATH:ko05100]	Infectious Diseases
VVO_07248	K01528	Endocrine and other factor-regulated calcium reabsorption [PATH:ko04961]	Excretory System
VVO_09268	K01535	Oxidative phosphorylation [PATH:ko00190]	Energy Metabolism
VVO_09071	K01539	Cardiac muscle contraction [PATH:ko04260]	Circulatory System
VVO_09071	K01539	Bile secretion [PATH:ko04976]	Digestive System
VVO_09071	K01539	Endocrine and other factor-regulated calcium reabsorption [PATH:ko04961]	Excretory System
VVO_09071	K01539	Proximal tubule bicarbonate reclamation [PATH:ko04964]	Excretory System
VVO_09071	K01539	Aldosterone-regulated sodium reabsorption [PATH:ko04960]	Excretory System
VVO_09071	K01539	Mineral absorption [PATH:ko04978]	Digestive System
VVO_09071	K01539	Protein digestion and absorption [PATH:ko04974]	Digestive System
VVO_09071	K01539	Carbohydrate digestion and absorption [PATH:ko04973]	Digestive System
VVO_09071	K01539	Pancreatic secretion [PATH:ko04972]	Digestive System
VVO_09071	K01539	Salivary secretion [PATH:ko04970]	Digestive System
VVO_09071	K01539	Gastric acid secretion [PATH:ko04971]	Digestive System
VVO_02285	K01539	Cardiac muscle contraction [PATH:ko04260]	Circulatory System
VVO_02285	K01539	Bile secretion [PATH:ko04976]	Digestive System
VVO_02285	K01539	Endocrine and other factor-regulated calcium reabsorption [PATH:ko04961]	Excretory System
VVO_02285	K01539	Proximal tubule bicarbonate reclamation [PATH:ko04964]	Excretory System
VVO_02285	K01539	Aldosterone-regulated sodium reabsorption [PATH:ko04960]	Excretory System
VVO_02285	K01539	Mineral absorption [PATH:ko04978]	Digestive System
VVO_02285	K01539	Protein digestion and absorption [PATH:ko04974]	Digestive System
VVO_02285	K01539	Carbohydrate digestion and absorption [PATH:ko04973]	Digestive System
VVO_02285	K01539	Pancreatic secretion [PATH:ko04972]	Digestive System
VVO_02285	K01539	Salivary secretion [PATH:ko04970]	Digestive System
VVO_02285	K01539	Gastric acid secretion [PATH:ko04971]	Digestive System
VVO_02698	K01556	Tryptophan metabolism [PATH:ko00380]	Amino Acid Metabolism
VVO_00396	K01568	Glycolysis / Gluconeogenesis [PATH:ko00010]	Carbohydrate Metabolism
VVO_04716	K01569	Glyoxylate and dicarboxylate metabolism [PATH:ko00630]	Carbohydrate Metabolism
VVO_10992	K01569	Glyoxylate and dicarboxylate metabolism [PATH:ko00630]	Carbohydrate Metabolism
VVO_10179	K01569	Glyoxylate and dicarboxylate metabolism [PATH:ko00630]	Carbohydrate Metabolism
VVO_05721	K01569	Glyoxylate and dicarboxylate metabolism [PATH:ko00630]	Carbohydrate Metabolism
VVO_01315	K01580	beta-Alanine metabolism [PATH:ko00410]	Metabolism of Other Amino Acids
VVO_01315	K01580	Taurine and hypotaurine metabolism [PATH:ko00430]	Metabolism of Other Amino Acids
VVO_01315	K01580	GABAergic synapse [PATH:ko04727]	Nervous System
VVO_01315	K01580	Alanine, aspartate and glutamate metabolism [PATH:ko00250]	Amino Acid Metabolism
VVO_01315	K01580	Type I diabetes mellitus [PATH:ko04940]	Endocrine and Metabolic Diseases
VVO_01315	K01580	Butanoate metabolism [PATH:ko00650]	Carbohydrate Metabolism
VVO_05868	K01580	beta-Alanine metabolism [PATH:ko00410]	Metabolism of Other Amino Acids
VVO_05868	K01580	Taurine and hypotaurine metabolism [PATH:ko00430]	Metabolism of Other Amino Acids
VVO_05868	K01580	GABAergic synapse [PATH:ko04727]	Nervous System
VVO_05868	K01580	Alanine, aspartate and glutamate metabolism [PATH:ko00250]	Amino Acid Metabolism
VVO_05868	K01580	Type I diabetes mellitus [PATH:ko04940]	Endocrine and Metabolic Diseases
VVO_05868	K01580	Butanoate metabolism [PATH:ko00650]	Carbohydrate Metabolism
VVO_02212	K01580	beta-Alanine metabolism [PATH:ko00410]	Metabolism of Other Amino Acids
VVO_02212	K01580	Taurine and hypotaurine metabolism [PATH:ko00430]	Metabolism of Other Amino Acids
VVO_02212	K01580	GABAergic synapse [PATH:ko04727]	Nervous System
VVO_02212	K01580	Alanine, aspartate and glutamate metabolism [PATH:ko00250]	Amino Acid Metabolism
VVO_02212	K01580	Type I diabetes mellitus [PATH:ko04940]	Endocrine and Metabolic Diseases
VVO_02212	K01580	Butanoate metabolism [PATH:ko00650]	Carbohydrate Metabolism
VVO_02942	K01581	Arginine and proline metabolism [PATH:ko00330]	Amino Acid Metabolism
VVO_02942	K01581	Glutathione metabolism [PATH:ko00480]	Metabolism of Other Amino Acids
VVO_03848	K01593	Isoquinoline alkaloid biosynthesis [PATH:ko00950]	Biosynthesis of Other Secondary Metabolites
VVO_03848	K01593	Dopaminergic synapse [PATH:ko04728]	Nervous System
VVO_03848	K01593	Serotonergic synapse [PATH:ko04726]	Nervous System
VVO_03848	K01593	Betalain biosynthesis [PATH:ko00965]	Biosynthesis of Other Secondary Metabolites
VVO_03848	K01593	Indole alkaloid biosynthesis [PATH:ko00901]	Biosynthesis of Other Secondary Metabolites
VVO_03848	K01593	Tryptophan metabolism [PATH:ko00380]	Amino Acid Metabolism
VVO_03848	K01593	Phenylalanine metabolism [PATH:ko00360]	Amino Acid Metabolism
VVO_03848	K01593	Histidine metabolism [PATH:ko00340]	Amino Acid Metabolism
VVO_03848	K01593	Tyrosine metabolism [PATH:ko00350]	Amino Acid Metabolism
VVO_01373	K01597	Terpenoid backbone biosynthesis [PATH:ko00900]	Metabolism of Terpenoids and Polyketides
VVO_00337	K01598	Pantothenate and CoA biosynthesis [PATH:ko00770]	Metabolism of Cofactors and Vitamins
VVO_00681	K01599	Porphyrin and chlorophyll metabolism [PATH:ko00860]	Metabolism of Cofactors and Vitamins
VVO_03893	K01610	Citrate cycle (TCA cycle) [PATH:ko00020]	Carbohydrate Metabolism
VVO_03893	K01610	Pyruvate metabolism [PATH:ko00620]	Carbohydrate Metabolism
VVO_03893	K01610	Glycolysis / Gluconeogenesis [PATH:ko00010]	Carbohydrate Metabolism
VVO_03893	K01610	Carbon fixation in photosynthetic organisms [PATH:ko00710]	Energy Metabolism
VVO_01588	K01611	Cysteine and methionine metabolism [PATH:ko00270]	Amino Acid Metabolism
VVO_01588	K01611	Arginine and proline metabolism [PATH:ko00330]	Amino Acid Metabolism
VVO_09863	K01613	Glycerophospholipid metabolism [PATH:ko00564]	Lipid Metabolism
VVO_00028	K01613	Glycerophospholipid metabolism [PATH:ko00564]	Lipid Metabolism
VVO_10351	K01613	Glycerophospholipid metabolism [PATH:ko00564]	Lipid Metabolism
VVO_04609	K01619	Pentose phosphate pathway [PATH:ko00030]	Carbohydrate Metabolism
VVO_02071	K01620	Glycine, serine and threonine metabolism [PATH:ko00260]	Amino Acid Metabolism
VVO_07975	K01623	Glycolysis / Gluconeogenesis [PATH:ko00010]	Carbohydrate Metabolism
VVO_07975	K01623	Pentose phosphate pathway [PATH:ko00030]	Carbohydrate Metabolism
VVO_07975	K01623	Fructose and mannose metabolism [PATH:ko00051]	Carbohydrate Metabolism
VVO_07975	K01623	Carbon fixation in photosynthetic organisms [PATH:ko00710]	Energy Metabolism
VVO_10719	K01624	Pentose phosphate pathway [PATH:ko00030]	Carbohydrate Metabolism
VVO_10719	K01624	Carbon fixation in photosynthetic organisms [PATH:ko00710]	Energy Metabolism
VVO_10719	K01624	Fructose and mannose metabolism [PATH:ko00051]	Carbohydrate Metabolism
VVO_10719	K01624	Glycolysis / Gluconeogenesis [PATH:ko00010]	Carbohydrate Metabolism
VVO_10719	K01624	Methane metabolism [PATH:ko00680]	Energy Metabolism
VVO_05301	K01626	Phenylalanine, tyrosine and tryptophan biosynthesis [PATH:ko00400]	Amino Acid Metabolism
VVO_07866	K01626	Phenylalanine, tyrosine and tryptophan biosynthesis [PATH:ko00400]	Amino Acid Metabolism
VVO_10784	K01626	Phenylalanine, tyrosine and tryptophan biosynthesis [PATH:ko00400]	Amino Acid Metabolism
VVO_01377	K01634	Sphingolipid metabolism [PATH:ko00600]	Lipid Metabolism
VVO_05002	K01637	Glyoxylate and dicarboxylate metabolism [PATH:ko00630]	Carbohydrate Metabolism
VVO_00369	K01637	Glyoxylate and dicarboxylate metabolism [PATH:ko00630]	Carbohydrate Metabolism
VVO_01608	K01638	Pyruvate metabolism [PATH:ko00620]	Carbohydrate Metabolism
VVO_01608	K01638	Glyoxylate and dicarboxylate metabolism [PATH:ko00630]	Carbohydrate Metabolism
VVO_07446	K01640	Valine, leucine and isoleucine degradation [PATH:ko00280]	Amino Acid Metabolism
VVO_07446	K01640	Geraniol degradation [PATH:ko00281]	Metabolism of Terpenoids and Polyketides
VVO_07446	K01640	Synthesis and degradation of ketone bodies [PATH:ko00072]	Lipid Metabolism
VVO_07446	K01640	Peroxisome [PATH:ko04146]	Transport and Catabolism
VVO_07446	K01640	Butanoate metabolism [PATH:ko00650]	Carbohydrate Metabolism
VVO_06812	K01641	Valine, leucine and isoleucine degradation [PATH:ko00280]	Amino Acid Metabolism
VVO_06812	K01641	Butanoate metabolism [PATH:ko00650]	Carbohydrate Metabolism
VVO_06812	K01641	Synthesis and degradation of ketone bodies [PATH:ko00072]	Lipid Metabolism
VVO_06812	K01641	Terpenoid backbone biosynthesis [PATH:ko00900]	Metabolism of Terpenoids and Polyketides
VVO_10913	K01647	Glyoxylate and dicarboxylate metabolism [PATH:ko00630]	Carbohydrate Metabolism
VVO_10913	K01647	Citrate cycle (TCA cycle) [PATH:ko00020]	Carbohydrate Metabolism
VVO_02815	K01647	Glyoxylate and dicarboxylate metabolism [PATH:ko00630]	Carbohydrate Metabolism
VVO_02815	K01647	Citrate cycle (TCA cycle) [PATH:ko00020]	Carbohydrate Metabolism
VVO_02679	K01647	Glyoxylate and dicarboxylate metabolism [PATH:ko00630]	Carbohydrate Metabolism
VVO_02679	K01647	Citrate cycle (TCA cycle) [PATH:ko00020]	Carbohydrate Metabolism
VVO_01304	K01648	Citrate cycle (TCA cycle) [PATH:ko00020]	Carbohydrate Metabolism
VVO_01304	K01648	Carbon fixation pathways in prokaryotes [PATH:ko00720]	Energy Metabolism
VVO_05419	K01649	Valine, leucine and isoleucine biosynthesis [PATH:ko00290]	Amino Acid Metabolism
VVO_05419	K01649	Pyruvate metabolism [PATH:ko00620]	Carbohydrate Metabolism
VVO_02423	K01649	Valine, leucine and isoleucine biosynthesis [PATH:ko00290]	Amino Acid Metabolism
VVO_02423	K01649	Pyruvate metabolism [PATH:ko00620]	Carbohydrate Metabolism
VVO_08687	K01652	Pantothenate and CoA biosynthesis [PATH:ko00770]	Metabolism of Cofactors and Vitamins
VVO_08687	K01652	Valine, leucine and isoleucine biosynthesis [PATH:ko00290]	Amino Acid Metabolism
VVO_08687	K01652	Butanoate metabolism [PATH:ko00650]	Carbohydrate Metabolism
VVO_08687	K01652	C5-Branched dibasic acid metabolism [PATH:ko00660]	Carbohydrate Metabolism
VVO_01517	K01653	Pantothenate and CoA biosynthesis [PATH:ko00770]	Metabolism of Cofactors and Vitamins
VVO_01517	K01653	C5-Branched dibasic acid metabolism [PATH:ko00660]	Carbohydrate Metabolism
VVO_01517	K01653	Valine, leucine and isoleucine biosynthesis [PATH:ko00290]	Amino Acid Metabolism
VVO_01517	K01653	Butanoate metabolism [PATH:ko00650]	Carbohydrate Metabolism
VVO_07429	K01657	Phenylalanine, tyrosine and tryptophan biosynthesis [PATH:ko00400]	Amino Acid Metabolism
VVO_01835	K01663	Histidine metabolism [PATH:ko00340]	Amino Acid Metabolism
VVO_02479	K01673	Nitrogen metabolism [PATH:ko00910]	Energy Metabolism
VVO_07110	K01673	Nitrogen metabolism [PATH:ko00910]	Energy Metabolism
VVO_02150	K01673	Nitrogen metabolism [PATH:ko00910]	Energy Metabolism
VVO_08189	K01673	Nitrogen metabolism [PATH:ko00910]	Energy Metabolism
VVO_01979	K01679	Pathways in cancer [PATH:ko05200]	Cancers
VVO_01979	K01679	Renal cell carcinoma [PATH:ko05211]	Cancers
VVO_01979	K01679	Citrate cycle (TCA cycle) [PATH:ko00020]	Carbohydrate Metabolism
VVO_01979	K01679	Carbon fixation pathways in prokaryotes [PATH:ko00720]	Energy Metabolism
VVO_02043	K01681	Glyoxylate and dicarboxylate metabolism [PATH:ko00630]	Carbohydrate Metabolism
VVO_02043	K01681	Carbon fixation pathways in prokaryotes [PATH:ko00720]	Energy Metabolism
VVO_02043	K01681	Citrate cycle (TCA cycle) [PATH:ko00020]	Carbohydrate Metabolism
VVO_10961	K01681	Glyoxylate and dicarboxylate metabolism [PATH:ko00630]	Carbohydrate Metabolism
VVO_10961	K01681	Carbon fixation pathways in prokaryotes [PATH:ko00720]	Energy Metabolism
VVO_10961	K01681	Citrate cycle (TCA cycle) [PATH:ko00020]	Carbohydrate Metabolism
VVO_08160	K01684	Galactose metabolism [PATH:ko00052]	Carbohydrate Metabolism
VVO_00235	K01687	Pantothenate and CoA biosynthesis [PATH:ko00770]	Metabolism of Cofactors and Vitamins
VVO_00235	K01687	Valine, leucine and isoleucine biosynthesis [PATH:ko00290]	Amino Acid Metabolism
VVO_04009	K01687	Pantothenate and CoA biosynthesis [PATH:ko00770]	Metabolism of Cofactors and Vitamins
VVO_04009	K01687	Valine, leucine and isoleucine biosynthesis [PATH:ko00290]	Amino Acid Metabolism
VVO_01058	K01689	Methane metabolism [PATH:ko00680]	Energy Metabolism
VVO_01058	K01689	RNA degradation [PATH:ko03018]	Folding, Sorting and Degradation
VVO_01058	K01689	Glycolysis / Gluconeogenesis [PATH:ko00010]	Carbohydrate Metabolism
VVO_05114	K01689	Methane metabolism [PATH:ko00680]	Energy Metabolism
VVO_05114	K01689	RNA degradation [PATH:ko03018]	Folding, Sorting and Degradation
VVO_05114	K01689	Glycolysis / Gluconeogenesis [PATH:ko00010]	Carbohydrate Metabolism
VVO_02743	K01693	Histidine metabolism [PATH:ko00340]	Amino Acid Metabolism
VVO_02453	K01694	Glycine, serine and threonine metabolism [PATH:ko00260]	Amino Acid Metabolism
VVO_02453	K01694	Phenylalanine, tyrosine and tryptophan biosynthesis [PATH:ko00400]	Amino Acid Metabolism
VVO_03553	K01697	Glycine, serine and threonine metabolism [PATH:ko00260]	Amino Acid Metabolism
VVO_03553	K01697	Cysteine and methionine metabolism [PATH:ko00270]	Amino Acid Metabolism
VVO_03947	K01698	Porphyrin and chlorophyll metabolism [PATH:ko00860]	Metabolism of Cofactors and Vitamins
VVO_00754	K01702	Valine, leucine and isoleucine biosynthesis [PATH:ko00290]	Amino Acid Metabolism
VVO_05398	K01705	Lysine biosynthesis [PATH:ko00300]	Amino Acid Metabolism
VVO_00603	K01710	Streptomycin biosynthesis [PATH:ko00521]	Biosynthesis of Other Secondary Metabolites
VVO_00603	K01710	Biosynthesis of vancomycin group antibiotics [PATH:ko01055]	Metabolism of Terpenoids and Polyketides
VVO_00603	K01710	Polyketide sugar unit biosynthesis [PATH:ko00523]	Metabolism of Terpenoids and Polyketides
VVO_08980	K01711	Fructose and mannose metabolism [PATH:ko00051]	Carbohydrate Metabolism
VVO_08980	K01711	Amino sugar and nucleotide sugar metabolism [PATH:ko00520]	Carbohydrate Metabolism
VVO_02840	K01714	Lysine biosynthesis [PATH:ko00300]	Amino Acid Metabolism
VVO_07033	K01719	Porphyrin and chlorophyll metabolism [PATH:ko00860]	Metabolism of Cofactors and Vitamins
VVO_03983	K01720	Propanoate metabolism [PATH:ko00640]	Carbohydrate Metabolism
VVO_04674	K01725	Nitrogen metabolism [PATH:ko00910]	Energy Metabolism
VVO_00567	K01728	Pentose and glucuronate interconversions [PATH:ko00040]	Carbohydrate Metabolism
VVO_02874	K01728	Pentose and glucuronate interconversions [PATH:ko00040]	Carbohydrate Metabolism
VVO_00593	K01728	Pentose and glucuronate interconversions [PATH:ko00040]	Carbohydrate Metabolism
VVO_04303	K01733	Vitamin B6 metabolism [PATH:ko00750]	Metabolism of Cofactors and Vitamins
VVO_04303	K01733	Glycine, serine and threonine metabolism [PATH:ko00260]	Amino Acid Metabolism
VVO_09460	K01736	Phenylalanine, tyrosine and tryptophan biosynthesis [PATH:ko00400]	Amino Acid Metabolism
VVO_04042	K01738	Cysteine and methionine metabolism [PATH:ko00270]	Amino Acid Metabolism
VVO_04042	K01738	Sulfur metabolism [PATH:ko00920]	Energy Metabolism
VVO_01691	K01738	Cysteine and methionine metabolism [PATH:ko00270]	Amino Acid Metabolism
VVO_01691	K01738	Sulfur metabolism [PATH:ko00920]	Energy Metabolism
VVO_08912	K01739	Sulfur metabolism [PATH:ko00920]	Energy Metabolism
VVO_08912	K01739	Selenocompound metabolism [PATH:ko00450]	Metabolism of Other Amino Acids
VVO_08912	K01739	Cysteine and methionine metabolism [PATH:ko00270]	Amino Acid Metabolism
VVO_09587	K01740	Cysteine and methionine metabolism [PATH:ko00270]	Amino Acid Metabolism
VVO_09482	K01749	Porphyrin and chlorophyll metabolism [PATH:ko00860]	Metabolism of Cofactors and Vitamins
VVO_02210	K01752	Glycine, serine and threonine metabolism [PATH:ko00260]	Amino Acid Metabolism
VVO_02210	K01752	Cysteine and methionine metabolism [PATH:ko00270]	Amino Acid Metabolism
VVO_03387	K01752	Glycine, serine and threonine metabolism [PATH:ko00260]	Amino Acid Metabolism
VVO_03387	K01752	Cysteine and methionine metabolism [PATH:ko00270]	Amino Acid Metabolism
VVO_01465	K01754	Glycine, serine and threonine metabolism [PATH:ko00260]	Amino Acid Metabolism
VVO_01465	K01754	Valine, leucine and isoleucine biosynthesis [PATH:ko00290]	Amino Acid Metabolism
VVO_02712	K01755	Arginine and proline metabolism [PATH:ko00330]	Amino Acid Metabolism
VVO_02712	K01755	Alanine, aspartate and glutamate metabolism [PATH:ko00250]	Amino Acid Metabolism
VVO_07034	K01756	Alanine, aspartate and glutamate metabolism [PATH:ko00250]	Amino Acid Metabolism
VVO_07034	K01756	Purine metabolism [PATH:ko00230]	Nucleotide Metabolism
VVO_06105	K01758	Glycine, serine and threonine metabolism [PATH:ko00260]	Amino Acid Metabolism
VVO_06105	K01758	Cysteine and methionine metabolism [PATH:ko00270]	Amino Acid Metabolism
VVO_06105	K01758	Nitrogen metabolism [PATH:ko00910]	Energy Metabolism
VVO_06105	K01758	Selenocompound metabolism [PATH:ko00450]	Metabolism of Other Amino Acids
VVO_05803	K01759	MAPK signaling pathway - yeast [PATH:ko04011]	Signal Transduction
VVO_05803	K01759	Pyruvate metabolism [PATH:ko00620]	Carbohydrate Metabolism
VVO_05418	K01760	Cysteine and methionine metabolism [PATH:ko00270]	Amino Acid Metabolism
VVO_05418	K01760	Nitrogen metabolism [PATH:ko00910]	Energy Metabolism
VVO_05418	K01760	Sulfur metabolism [PATH:ko00920]	Energy Metabolism
VVO_05418	K01760	Selenocompound metabolism [PATH:ko00450]	Metabolism of Other Amino Acids
VVO_02769	K01764	Porphyrin and chlorophyll metabolism [PATH:ko00860]	Metabolism of Cofactors and Vitamins
VVO_03521	K01764	Porphyrin and chlorophyll metabolism [PATH:ko00860]	Metabolism of Cofactors and Vitamins
VVO_01715	K01768	Meiosis - yeast [PATH:ko04113]	Cell Growth and Death
VVO_01715	K01768	Purine metabolism [PATH:ko00230]	Nucleotide Metabolism
VVO_02254	K01771	Inositol phosphate metabolism [PATH:ko00562]	Carbohydrate Metabolism
VVO_01434	K01772	Porphyrin and chlorophyll metabolism [PATH:ko00860]	Metabolism of Cofactors and Vitamins
VVO_01807	K01783	Carbon fixation in photosynthetic organisms [PATH:ko00710]	Energy Metabolism
VVO_01807	K01783	Pentose phosphate pathway [PATH:ko00030]	Carbohydrate Metabolism
VVO_01807	K01783	Pentose and glucuronate interconversions [PATH:ko00040]	Carbohydrate Metabolism
VVO_04965	K01784	Galactose metabolism [PATH:ko00052]	Carbohydrate Metabolism
VVO_04965	K01784	Amino sugar and nucleotide sugar metabolism [PATH:ko00520]	Carbohydrate Metabolism
VVO_01894	K01792	Glycolysis / Gluconeogenesis [PATH:ko00010]	Carbohydrate Metabolism
VVO_05442	K01796	Peroxisome [PATH:ko04146]	Transport and Catabolism
VVO_05442	K01796	Primary bile acid biosynthesis [PATH:ko00120]	Lipid Metabolism
VVO_08560	K01803	Fructose and mannose metabolism [PATH:ko00051]	Carbohydrate Metabolism
VVO_08560	K01803	Inositol phosphate metabolism [PATH:ko00562]	Carbohydrate Metabolism
VVO_08560	K01803	Carbon fixation in photosynthetic organisms [PATH:ko00710]	Energy Metabolism
VVO_08560	K01803	Glycolysis / Gluconeogenesis [PATH:ko00010]	Carbohydrate Metabolism
VVO_04638	K01809	Fructose and mannose metabolism [PATH:ko00051]	Carbohydrate Metabolism
VVO_04638	K01809	Amino sugar and nucleotide sugar metabolism [PATH:ko00520]	Carbohydrate Metabolism
VVO_10870	K01810	Pentose phosphate pathway [PATH:ko00030]	Carbohydrate Metabolism
VVO_10870	K01810	Starch and sucrose metabolism [PATH:ko00500]	Carbohydrate Metabolism
VVO_10870	K01810	Glycolysis / Gluconeogenesis [PATH:ko00010]	Carbohydrate Metabolism
VVO_10870	K01810	Amino sugar and nucleotide sugar metabolism [PATH:ko00520]	Carbohydrate Metabolism
VVO_00894	K01814	Histidine metabolism [PATH:ko00340]	Amino Acid Metabolism
VVO_01875	K01823	Terpenoid backbone biosynthesis [PATH:ko00900]	Metabolism of Terpenoids and Polyketides
VVO_06277	K01824	Steroid biosynthesis [PATH:ko00100]	Lipid Metabolism
VVO_08896	K01834	Glycolysis / Gluconeogenesis [PATH:ko00010]	Carbohydrate Metabolism
VVO_08896	K01834	Methane metabolism [PATH:ko00680]	Energy Metabolism
VVO_07338	K01835	Starch and sucrose metabolism [PATH:ko00500]	Carbohydrate Metabolism
VVO_07338	K01835	Amino sugar and nucleotide sugar metabolism [PATH:ko00520]	Carbohydrate Metabolism
VVO_07338	K01835	Purine metabolism [PATH:ko00230]	Nucleotide Metabolism
VVO_07338	K01835	Pentose phosphate pathway [PATH:ko00030]	Carbohydrate Metabolism
VVO_07338	K01835	Streptomycin biosynthesis [PATH:ko00521]	Biosynthesis of Other Secondary Metabolites
VVO_07338	K01835	Galactose metabolism [PATH:ko00052]	Carbohydrate Metabolism
VVO_07338	K01835	Glycolysis / Gluconeogenesis [PATH:ko00010]	Carbohydrate Metabolism
VVO_05249	K01835	Starch and sucrose metabolism [PATH:ko00500]	Carbohydrate Metabolism
VVO_05249	K01835	Amino sugar and nucleotide sugar metabolism [PATH:ko00520]	Carbohydrate Metabolism
VVO_05249	K01835	Purine metabolism [PATH:ko00230]	Nucleotide Metabolism
VVO_05249	K01835	Pentose phosphate pathway [PATH:ko00030]	Carbohydrate Metabolism
VVO_05249	K01835	Streptomycin biosynthesis [PATH:ko00521]	Biosynthesis of Other Secondary Metabolites
VVO_05249	K01835	Galactose metabolism [PATH:ko00052]	Carbohydrate Metabolism
VVO_05249	K01835	Glycolysis / Gluconeogenesis [PATH:ko00010]	Carbohydrate Metabolism
VVO_01851	K01836	Amino sugar and nucleotide sugar metabolism [PATH:ko00520]	Carbohydrate Metabolism
VVO_03422	K01840	Fructose and mannose metabolism [PATH:ko00051]	Carbohydrate Metabolism
VVO_03422	K01840	Amino sugar and nucleotide sugar metabolism [PATH:ko00520]	Carbohydrate Metabolism
VVO_00231	K01850	Phenylalanine, tyrosine and tryptophan biosynthesis [PATH:ko00400]	Amino Acid Metabolism
VVO_03426	K01852	Steroid biosynthesis [PATH:ko00100]	Lipid Metabolism
VVO_04514	K01858	Streptomycin biosynthesis [PATH:ko00521]	Biosynthesis of Other Secondary Metabolites
VVO_04514	K01858	Inositol phosphate metabolism [PATH:ko00562]	Carbohydrate Metabolism
VVO_05970	K01866	Aminoacyl-tRNA biosynthesis [PATH:ko00970]	Translation
VVO_01459	K01866	Aminoacyl-tRNA biosynthesis [PATH:ko00970]	Translation
VVO_08835	K01867	Aminoacyl-tRNA biosynthesis [PATH:ko00970]	Translation
VVO_02724	K01867	Aminoacyl-tRNA biosynthesis [PATH:ko00970]	Translation
VVO_08506	K01868	Aminoacyl-tRNA biosynthesis [PATH:ko00970]	Translation
VVO_06649	K01869	Aminoacyl-tRNA biosynthesis [PATH:ko00970]	Translation
VVO_03953	K01870	Aminoacyl-tRNA biosynthesis [PATH:ko00970]	Translation
VVO_01261	K01870	Aminoacyl-tRNA biosynthesis [PATH:ko00970]	Translation
VVO_01562	K01872	Aminoacyl-tRNA biosynthesis [PATH:ko00970]	Translation
VVO_05992	K01873	Aminoacyl-tRNA biosynthesis [PATH:ko00970]	Translation
VVO_07516	K01874	Aminoacyl-tRNA biosynthesis [PATH:ko00970]	Translation
VVO_07516	K01874	Selenocompound metabolism [PATH:ko00450]	Metabolism of Other Amino Acids
VVO_03115	K01874	Aminoacyl-tRNA biosynthesis [PATH:ko00970]	Translation
VVO_03115	K01874	Selenocompound metabolism [PATH:ko00450]	Metabolism of Other Amino Acids
VVO_04827	K01875	Aminoacyl-tRNA biosynthesis [PATH:ko00970]	Translation
VVO_04255	K01875	Aminoacyl-tRNA biosynthesis [PATH:ko00970]	Translation
VVO_00727	K01876	Aminoacyl-tRNA biosynthesis [PATH:ko00970]	Translation
VVO_01924	K01876	Aminoacyl-tRNA biosynthesis [PATH:ko00970]	Translation
VVO_08525	K01880	Aminoacyl-tRNA biosynthesis [PATH:ko00970]	Translation
VVO_01273	K01881	Aminoacyl-tRNA biosynthesis [PATH:ko00970]	Translation
VVO_01640	K01883	Aminoacyl-tRNA biosynthesis [PATH:ko00970]	Translation
VVO_00077	K01885	Aminoacyl-tRNA biosynthesis [PATH:ko00970]	Translation
VVO_00077	K01885	Porphyrin and chlorophyll metabolism [PATH:ko00860]	Metabolism of Cofactors and Vitamins
VVO_02422	K01885	Aminoacyl-tRNA biosynthesis [PATH:ko00970]	Translation
VVO_02422	K01885	Porphyrin and chlorophyll metabolism [PATH:ko00860]	Metabolism of Cofactors and Vitamins
VVO_01031	K01886	Aminoacyl-tRNA biosynthesis [PATH:ko00970]	Translation
VVO_05985	K01887	Aminoacyl-tRNA biosynthesis [PATH:ko00970]	Translation
VVO_01001	K01889	Aminoacyl-tRNA biosynthesis [PATH:ko00970]	Translation
VVO_02618	K01889	Aminoacyl-tRNA biosynthesis [PATH:ko00970]	Translation
VVO_00995	K01890	Aminoacyl-tRNA biosynthesis [PATH:ko00970]	Translation
VVO_07693	K01892	Aminoacyl-tRNA biosynthesis [PATH:ko00970]	Translation
VVO_10363	K01893	Aminoacyl-tRNA biosynthesis [PATH:ko00970]	Translation
VVO_03730	K01893	Aminoacyl-tRNA biosynthesis [PATH:ko00970]	Translation
VVO_04119	K01895	Propanoate metabolism [PATH:ko00640]	Carbohydrate Metabolism
VVO_04119	K01895	Methane metabolism [PATH:ko00680]	Energy Metabolism
VVO_04119	K01895	Pyruvate metabolism [PATH:ko00620]	Carbohydrate Metabolism
VVO_04119	K01895	Glycolysis / Gluconeogenesis [PATH:ko00010]	Carbohydrate Metabolism
VVO_04119	K01895	Carbon fixation pathways in prokaryotes [PATH:ko00720]	Energy Metabolism
VVO_08806	K01897	Peroxisome [PATH:ko04146]	Transport and Catabolism
VVO_08806	K01897	Fatty acid metabolism [PATH:ko00071]	Lipid Metabolism
VVO_08806	K01897	PPAR signaling pathway [PATH:ko03320]	Endocrine System
VVO_08806	K01897	Adipocytokine signaling pathway [PATH:ko04920]	Endocrine System
VVO_05199	K01897	Peroxisome [PATH:ko04146]	Transport and Catabolism
VVO_05199	K01897	Fatty acid metabolism [PATH:ko00071]	Lipid Metabolism
VVO_05199	K01897	PPAR signaling pathway [PATH:ko03320]	Endocrine System
VVO_05199	K01897	Adipocytokine signaling pathway [PATH:ko04920]	Endocrine System
VVO_02749	K01897	Peroxisome [PATH:ko04146]	Transport and Catabolism
VVO_02749	K01897	Fatty acid metabolism [PATH:ko00071]	Lipid Metabolism
VVO_02749	K01897	PPAR signaling pathway [PATH:ko03320]	Endocrine System
VVO_02749	K01897	Adipocytokine signaling pathway [PATH:ko04920]	Endocrine System
VVO_01814	K01899	Citrate cycle (TCA cycle) [PATH:ko00020]	Carbohydrate Metabolism
VVO_01814	K01899	Propanoate metabolism [PATH:ko00640]	Carbohydrate Metabolism
VVO_02093	K01900	Propanoate metabolism [PATH:ko00640]	Carbohydrate Metabolism
VVO_02093	K01900	Citrate cycle (TCA cycle) [PATH:ko00020]	Carbohydrate Metabolism
VVO_04809	K01904	Phenylalanine metabolism [PATH:ko00360]	Amino Acid Metabolism
VVO_04809	K01904	Phenylpropanoid biosynthesis [PATH:ko00940]	Biosynthesis of Other Secondary Metabolites
VVO_04809	K01904	Ubiquinone and other terpenoid-quinone biosynthesis [PATH:ko00130]	Metabolism of Cofactors and Vitamins
VVO_03805	K01904	Phenylalanine metabolism [PATH:ko00360]	Amino Acid Metabolism
VVO_03805	K01904	Phenylpropanoid biosynthesis [PATH:ko00940]	Biosynthesis of Other Secondary Metabolites
VVO_03805	K01904	Ubiquinone and other terpenoid-quinone biosynthesis [PATH:ko00130]	Metabolism of Cofactors and Vitamins
VVO_03804	K01904	Phenylalanine metabolism [PATH:ko00360]	Amino Acid Metabolism
VVO_03804	K01904	Phenylpropanoid biosynthesis [PATH:ko00940]	Biosynthesis of Other Secondary Metabolites
VVO_03804	K01904	Ubiquinone and other terpenoid-quinone biosynthesis [PATH:ko00130]	Metabolism of Cofactors and Vitamins
VVO_01593	K01907	Butanoate metabolism [PATH:ko00650]	Carbohydrate Metabolism
VVO_00905	K01907	Butanoate metabolism [PATH:ko00650]	Carbohydrate Metabolism
VVO_00954	K01915	Nitrogen metabolism [PATH:ko00910]	Energy Metabolism
VVO_00954	K01915	GABAergic synapse [PATH:ko04727]	Nervous System
VVO_00954	K01915	Glutamatergic synapse [PATH:ko04724]	Nervous System
VVO_00954	K01915	Arginine and proline metabolism [PATH:ko00330]	Amino Acid Metabolism
VVO_00954	K01915	Two-component system [PATH:ko02020]	Signal Transduction
VVO_00954	K01915	Alanine, aspartate and glutamate metabolism [PATH:ko00250]	Amino Acid Metabolism
VVO_03063	K01915	Nitrogen metabolism [PATH:ko00910]	Energy Metabolism
VVO_03063	K01915	GABAergic synapse [PATH:ko04727]	Nervous System
VVO_03063	K01915	Glutamatergic synapse [PATH:ko04724]	Nervous System
VVO_03063	K01915	Arginine and proline metabolism [PATH:ko00330]	Amino Acid Metabolism
VVO_03063	K01915	Two-component system [PATH:ko02020]	Signal Transduction
VVO_03063	K01915	Alanine, aspartate and glutamate metabolism [PATH:ko00250]	Amino Acid Metabolism
VVO_02385	K01915	Nitrogen metabolism [PATH:ko00910]	Energy Metabolism
VVO_02385	K01915	GABAergic synapse [PATH:ko04727]	Nervous System
VVO_02385	K01915	Glutamatergic synapse [PATH:ko04724]	Nervous System
VVO_02385	K01915	Arginine and proline metabolism [PATH:ko00330]	Amino Acid Metabolism
VVO_02385	K01915	Two-component system [PATH:ko02020]	Signal Transduction
VVO_02385	K01915	Alanine, aspartate and glutamate metabolism [PATH:ko00250]	Amino Acid Metabolism
VVO_06813	K01918	Pantothenate and CoA biosynthesis [PATH:ko00770]	Metabolism of Cofactors and Vitamins
VVO_06813	K01918	beta-Alanine metabolism [PATH:ko00410]	Metabolism of Other Amino Acids
VVO_07908	K01920	Glutathione metabolism [PATH:ko00480]	Metabolism of Other Amino Acids
VVO_08206	K01922	Pantothenate and CoA biosynthesis [PATH:ko00770]	Metabolism of Cofactors and Vitamins
VVO_08350	K01923	Purine metabolism [PATH:ko00230]	Nucleotide Metabolism
VVO_01005	K01930	Folate biosynthesis [PATH:ko00790]	Metabolism of Cofactors and Vitamins
VVO_10632	K01937	Pyrimidine metabolism [PATH:ko00240]	Nucleotide Metabolism
VVO_08715	K01939	Alanine, aspartate and glutamate metabolism [PATH:ko00250]	Amino Acid Metabolism
VVO_08715	K01939	Purine metabolism [PATH:ko00230]	Nucleotide Metabolism
VVO_08251	K01940	Arginine and proline metabolism [PATH:ko00330]	Amino Acid Metabolism
VVO_08251	K01940	Alanine, aspartate and glutamate metabolism [PATH:ko00250]	Amino Acid Metabolism
VVO_08984	K01942	Biotin metabolism [PATH:ko00780]	Metabolism of Cofactors and Vitamins
VVO_06774	K01950	Nicotinate and nicotinamide metabolism [PATH:ko00760]	Metabolism of Cofactors and Vitamins
VVO_11017	K01951	Purine metabolism [PATH:ko00230]	Nucleotide Metabolism
VVO_11017	K01951	Drug metabolism - other enzymes [PATH:ko00983]	Xenobiotics Biodegradation and Metabolism
VVO_01703	K01952	Purine metabolism [PATH:ko00230]	Nucleotide Metabolism
VVO_02689	K01953	Alanine, aspartate and glutamate metabolism [PATH:ko00250]	Amino Acid Metabolism
VVO_02689	K01953	Nitrogen metabolism [PATH:ko00910]	Energy Metabolism
VVO_03788	K01955	Alanine, aspartate and glutamate metabolism [PATH:ko00250]	Amino Acid Metabolism
VVO_03788	K01955	Pyrimidine metabolism [PATH:ko00240]	Nucleotide Metabolism
VVO_03942	K01956	Alanine, aspartate and glutamate metabolism [PATH:ko00250]	Amino Acid Metabolism
VVO_03942	K01956	Pyrimidine metabolism [PATH:ko00240]	Nucleotide Metabolism
VVO_03394	K01958	Pyruvate metabolism [PATH:ko00620]	Carbohydrate Metabolism
VVO_03394	K01958	Carbon fixation pathways in prokaryotes [PATH:ko00720]	Energy Metabolism
VVO_03394	K01958	Citrate cycle (TCA cycle) [PATH:ko00020]	Carbohydrate Metabolism
VVO_01290	K01966	Propanoate metabolism [PATH:ko00640]	Carbohydrate Metabolism
VVO_01290	K01966	Carbon fixation pathways in prokaryotes [PATH:ko00720]	Energy Metabolism
VVO_01290	K01966	Glyoxylate and dicarboxylate metabolism [PATH:ko00630]	Carbohydrate Metabolism
VVO_01290	K01966	Valine, leucine and isoleucine degradation [PATH:ko00280]	Amino Acid Metabolism
VVO_05075	K01968	Valine, leucine and isoleucine degradation [PATH:ko00280]	Amino Acid Metabolism
VVO_01059	K01969	Valine, leucine and isoleucine degradation [PATH:ko00280]	Amino Acid Metabolism
VVO_06970	K01971	Non-homologous end-joining [PATH:ko03450]	Replication and Repair
VVO_06970	K01971	Base excision repair [PATH:ko03410]	Replication and Repair
VVO_06970	K01971	Nucleotide excision repair [PATH:ko03420]	Replication and Repair
VVO_06970	K01971	Mismatch repair [PATH:ko03430]	Replication and Repair
VVO_04376	K02084	Legionellosis [PATH:ko05134]	Infectious Diseases
VVO_04376	K02084	Huntington's disease [PATH:ko05016]	Neurodegenerative Diseases
VVO_04376	K02084	Amyotrophic lateral sclerosis (ALS) [PATH:ko05014]	Neurodegenerative Diseases
VVO_04376	K02084	Parkinson's disease [PATH:ko05012]	Neurodegenerative Diseases
VVO_04376	K02084	Tuberculosis [PATH:ko05152]	Infectious Diseases
VVO_04376	K02084	Small cell lung cancer [PATH:ko05222]	Cancers
VVO_04376	K02084	Apoptosis [PATH:ko04210]	Cell Growth and Death
VVO_04376	K02084	p53 signaling pathway [PATH:ko04115]	Cell Growth and Death
VVO_04376	K02084	Alzheimer's disease [PATH:ko05010]	Neurodegenerative Diseases
VVO_03533	K02127	Huntington's disease [PATH:ko05016]	Neurodegenerative Diseases
VVO_03533	K02127	Oxidative phosphorylation [PATH:ko00190]	Energy Metabolism
VVO_03533	K02127	Parkinson's disease [PATH:ko05012]	Neurodegenerative Diseases
VVO_03533	K02127	Alzheimer's disease [PATH:ko05010]	Neurodegenerative Diseases
VVO_03467	K02132	Alzheimer's disease [PATH:ko05010]	Neurodegenerative Diseases
VVO_03467	K02132	Parkinson's disease [PATH:ko05012]	Neurodegenerative Diseases
VVO_03467	K02132	Huntington's disease [PATH:ko05016]	Neurodegenerative Diseases
VVO_03467	K02132	Oxidative phosphorylation [PATH:ko00190]	Energy Metabolism
VVO_02542	K02133	Parkinson's disease [PATH:ko05012]	Neurodegenerative Diseases
VVO_02542	K02133	Huntington's disease [PATH:ko05016]	Neurodegenerative Diseases
VVO_02542	K02133	Alzheimer's disease [PATH:ko05010]	Neurodegenerative Diseases
VVO_02542	K02133	Oxidative phosphorylation [PATH:ko00190]	Energy Metabolism
VVO_04193	K02136	Alzheimer's disease [PATH:ko05010]	Neurodegenerative Diseases
VVO_04193	K02136	Parkinson's disease [PATH:ko05012]	Neurodegenerative Diseases
VVO_04193	K02136	Huntington's disease [PATH:ko05016]	Neurodegenerative Diseases
VVO_04193	K02136	Oxidative phosphorylation [PATH:ko00190]	Energy Metabolism
VVO_01574	K02137	Alzheimer's disease [PATH:ko05010]	Neurodegenerative Diseases
VVO_01574	K02137	Parkinson's disease [PATH:ko05012]	Neurodegenerative Diseases
VVO_01574	K02137	Huntington's disease [PATH:ko05016]	Neurodegenerative Diseases
VVO_01574	K02137	Oxidative phosphorylation [PATH:ko00190]	Energy Metabolism
VVO_00598	K02138	Alzheimer's disease [PATH:ko05010]	Neurodegenerative Diseases
VVO_00598	K02138	Parkinson's disease [PATH:ko05012]	Neurodegenerative Diseases
VVO_00598	K02138	Huntington's disease [PATH:ko05016]	Neurodegenerative Diseases
VVO_00598	K02138	Oxidative phosphorylation [PATH:ko00190]	Energy Metabolism
VVO_07836	K02140	Oxidative phosphorylation [PATH:ko00190]	Energy Metabolism
VVO_02800	K02144	Vibrio cholerae infection [PATH:ko05110]	Infectious Diseases
VVO_02800	K02144	Synaptic vesicle cycle [PATH:ko04721]	Nervous System
VVO_02800	K02144	Oxidative phosphorylation [PATH:ko00190]	Energy Metabolism
VVO_02800	K02144	Epithelial cell signaling in Helicobacter pylori infection [PATH:ko05120]	Infectious Diseases
VVO_02800	K02144	Rheumatoid arthritis [PATH:ko05323]	Immune Diseases
VVO_02800	K02144	Phagosome [PATH:ko04145]	Transport and Catabolism
VVO_02800	K02144	Lysosome [PATH:ko04142]	Transport and Catabolism
VVO_02800	K02144	Tuberculosis [PATH:ko05152]	Infectious Diseases
VVO_07333	K02145	Rheumatoid arthritis [PATH:ko05323]	Immune Diseases
VVO_07333	K02145	Oxidative phosphorylation [PATH:ko00190]	Energy Metabolism
VVO_07333	K02145	Synaptic vesicle cycle [PATH:ko04721]	Nervous System
VVO_07333	K02145	Collecting duct acid secretion [PATH:ko04966]	Excretory System
VVO_07333	K02145	Vibrio cholerae infection [PATH:ko05110]	Infectious Diseases
VVO_07333	K02145	Phagosome [PATH:ko04145]	Transport and Catabolism
VVO_07333	K02145	Epithelial cell signaling in Helicobacter pylori infection [PATH:ko05120]	Infectious Diseases
VVO_00295	K02146	Lysosome [PATH:ko04142]	Transport and Catabolism
VVO_00295	K02146	Phagosome [PATH:ko04145]	Transport and Catabolism
VVO_00295	K02146	Rheumatoid arthritis [PATH:ko05323]	Immune Diseases
VVO_00295	K02146	Vibrio cholerae infection [PATH:ko05110]	Infectious Diseases
VVO_00295	K02146	Epithelial cell signaling in Helicobacter pylori infection [PATH:ko05120]	Infectious Diseases
VVO_00295	K02146	Tuberculosis [PATH:ko05152]	Infectious Diseases
VVO_00295	K02146	Oxidative phosphorylation [PATH:ko00190]	Energy Metabolism
VVO_00295	K02146	Collecting duct acid secretion [PATH:ko04966]	Excretory System
VVO_00295	K02146	Synaptic vesicle cycle [PATH:ko04721]	Nervous System
VVO_07848	K02147	Collecting duct acid secretion [PATH:ko04966]	Excretory System
VVO_07848	K02147	Synaptic vesicle cycle [PATH:ko04721]	Nervous System
VVO_07848	K02147	Oxidative phosphorylation [PATH:ko00190]	Energy Metabolism
VVO_07848	K02147	Vibrio cholerae infection [PATH:ko05110]	Infectious Diseases
VVO_07848	K02147	Phagosome [PATH:ko04145]	Transport and Catabolism
VVO_07848	K02147	Rheumatoid arthritis [PATH:ko05323]	Immune Diseases
VVO_07848	K02147	Epithelial cell signaling in Helicobacter pylori infection [PATH:ko05120]	Infectious Diseases
VVO_02062	K02148	Collecting duct acid secretion [PATH:ko04966]	Excretory System
VVO_02062	K02148	Phagosome [PATH:ko04145]	Transport and Catabolism
VVO_02062	K02148	Synaptic vesicle cycle [PATH:ko04721]	Nervous System
VVO_02062	K02148	Oxidative phosphorylation [PATH:ko00190]	Energy Metabolism
VVO_02062	K02148	Epithelial cell signaling in Helicobacter pylori infection [PATH:ko05120]	Infectious Diseases
VVO_02062	K02148	Vibrio cholerae infection [PATH:ko05110]	Infectious Diseases
VVO_02062	K02148	Rheumatoid arthritis [PATH:ko05323]	Immune Diseases
VVO_02498	K02149	Rheumatoid arthritis [PATH:ko05323]	Immune Diseases
VVO_02498	K02149	Vibrio cholerae infection [PATH:ko05110]	Infectious Diseases
VVO_02498	K02149	Epithelial cell signaling in Helicobacter pylori infection [PATH:ko05120]	Infectious Diseases
VVO_02498	K02149	Oxidative phosphorylation [PATH:ko00190]	Energy Metabolism
VVO_02498	K02149	Collecting duct acid secretion [PATH:ko04966]	Excretory System
VVO_02498	K02149	Synaptic vesicle cycle [PATH:ko04721]	Nervous System
VVO_02498	K02149	Phagosome [PATH:ko04145]	Transport and Catabolism
VVO_10978	K02150	Oxidative phosphorylation [PATH:ko00190]	Energy Metabolism
VVO_10978	K02150	Synaptic vesicle cycle [PATH:ko04721]	Nervous System
VVO_10978	K02150	Collecting duct acid secretion [PATH:ko04966]	Excretory System
VVO_10978	K02150	Vibrio cholerae infection [PATH:ko05110]	Infectious Diseases
VVO_10978	K02150	Phagosome [PATH:ko04145]	Transport and Catabolism
VVO_10978	K02150	Rheumatoid arthritis [PATH:ko05323]	Immune Diseases
VVO_10978	K02150	Epithelial cell signaling in Helicobacter pylori infection [PATH:ko05120]	Infectious Diseases
VVO_02116	K02151	Phagosome [PATH:ko04145]	Transport and Catabolism
VVO_02116	K02151	Rheumatoid arthritis [PATH:ko05323]	Immune Diseases
VVO_02116	K02151	Vibrio cholerae infection [PATH:ko05110]	Infectious Diseases
VVO_02116	K02151	Epithelial cell signaling in Helicobacter pylori infection [PATH:ko05120]	Infectious Diseases
VVO_02116	K02151	Oxidative phosphorylation [PATH:ko00190]	Energy Metabolism
VVO_02116	K02151	Collecting duct acid secretion [PATH:ko04966]	Excretory System
VVO_02116	K02151	Synaptic vesicle cycle [PATH:ko04721]	Nervous System
VVO_03363	K02152	Epithelial cell signaling in Helicobacter pylori infection [PATH:ko05120]	Infectious Diseases
VVO_03363	K02152	Synaptic vesicle cycle [PATH:ko04721]	Nervous System
VVO_03363	K02152	Oxidative phosphorylation [PATH:ko00190]	Energy Metabolism
VVO_03363	K02152	Rheumatoid arthritis [PATH:ko05323]	Immune Diseases
VVO_03363	K02152	Phagosome [PATH:ko04145]	Transport and Catabolism
VVO_03363	K02152	Collecting duct acid secretion [PATH:ko04966]	Excretory System
VVO_03363	K02152	Vibrio cholerae infection [PATH:ko05110]	Infectious Diseases
VVO_02312	K02154	Tuberculosis [PATH:ko05152]	Infectious Diseases
VVO_02312	K02154	Synaptic vesicle cycle [PATH:ko04721]	Nervous System
VVO_02312	K02154	Collecting duct acid secretion [PATH:ko04966]	Excretory System
VVO_02312	K02154	Oxidative phosphorylation [PATH:ko00190]	Energy Metabolism
VVO_02312	K02154	Phagosome [PATH:ko04145]	Transport and Catabolism
VVO_02312	K02154	Rheumatoid arthritis [PATH:ko05323]	Immune Diseases
VVO_02312	K02154	Vibrio cholerae infection [PATH:ko05110]	Infectious Diseases
VVO_02312	K02154	Lysosome [PATH:ko04142]	Transport and Catabolism
VVO_02312	K02154	Epithelial cell signaling in Helicobacter pylori infection [PATH:ko05120]	Infectious Diseases
VVO_00299	K02155	Vibrio cholerae infection [PATH:ko05110]	Infectious Diseases
VVO_00299	K02155	Synaptic vesicle cycle [PATH:ko04721]	Nervous System
VVO_00299	K02155	Collecting duct acid secretion [PATH:ko04966]	Excretory System
VVO_00299	K02155	Oxidative phosphorylation [PATH:ko00190]	Energy Metabolism
VVO_00299	K02155	Epithelial cell signaling in Helicobacter pylori infection [PATH:ko05120]	Infectious Diseases
VVO_00299	K02155	Rheumatoid arthritis [PATH:ko05323]	Immune Diseases
VVO_00299	K02155	Phagosome [PATH:ko04145]	Transport and Catabolism
VVO_00299	K02155	Lysosome [PATH:ko04142]	Transport and Catabolism
VVO_00299	K02155	Tuberculosis [PATH:ko05152]	Infectious Diseases
VVO_00313	K02155	Vibrio cholerae infection [PATH:ko05110]	Infectious Diseases
VVO_00313	K02155	Synaptic vesicle cycle [PATH:ko04721]	Nervous System
VVO_00313	K02155	Collecting duct acid secretion [PATH:ko04966]	Excretory System
VVO_00313	K02155	Oxidative phosphorylation [PATH:ko00190]	Energy Metabolism
VVO_00313	K02155	Epithelial cell signaling in Helicobacter pylori infection [PATH:ko05120]	Infectious Diseases
VVO_00313	K02155	Rheumatoid arthritis [PATH:ko05323]	Immune Diseases
VVO_00313	K02155	Phagosome [PATH:ko04145]	Transport and Catabolism
VVO_00313	K02155	Lysosome [PATH:ko04142]	Transport and Catabolism
VVO_00313	K02155	Tuberculosis [PATH:ko05152]	Infectious Diseases
VVO_07489	K02178	Oocyte meiosis [PATH:ko04114]	Cell Growth and Death
VVO_07489	K02178	Cell cycle [PATH:ko04110]	Cell Growth and Death
VVO_07489	K02178	Progesterone-mediated oocyte maturation [PATH:ko04914]	Endocrine System
VVO_07489	K02178	Cell cycle - yeast [PATH:ko04111]	Cell Growth and Death
VVO_07489	K02178	Meiosis - yeast [PATH:ko04113]	Cell Growth and Death
VVO_03898	K02179	Cell cycle - yeast [PATH:ko04111]	Cell Growth and Death
VVO_03346	K02180	Cell cycle [PATH:ko04110]	Cell Growth and Death
VVO_03346	K02180	Cell cycle - yeast [PATH:ko04111]	Cell Growth and Death
VVO_03346	K02180	HTLV-I infection [PATH:ko05166]	Infectious Diseases
VVO_07196	K02183	Calcium signaling pathway [PATH:ko04020]	Signal Transduction
VVO_07196	K02183	Melanogenesis [PATH:ko04916]	Endocrine System
VVO_07196	K02183	Plant-pathogen interaction [PATH:ko04626]	Environmental Adaptation
VVO_07196	K02183	Long-term potentiation [PATH:ko04720]	Nervous System
VVO_07196	K02183	Neurotrophin signaling pathway [PATH:ko04722]	Nervous System
VVO_07196	K02183	Dopaminergic synapse [PATH:ko04728]	Nervous System
VVO_07196	K02183	Olfactory transduction [PATH:ko04740]	Sensory System
VVO_07196	K02183	Phototransduction - fly [PATH:ko04745]	Sensory System
VVO_07196	K02183	GnRH signaling pathway [PATH:ko04912]	Endocrine System
VVO_07196	K02183	Phototransduction [PATH:ko04744]	Sensory System
VVO_07196	K02183	Gastric acid secretion [PATH:ko04971]	Digestive System
VVO_07196	K02183	Salivary secretion [PATH:ko04970]	Digestive System
VVO_07196	K02183	Vascular smooth muscle contraction [PATH:ko04270]	Circulatory System
VVO_07196	K02183	Alzheimer's disease [PATH:ko05010]	Neurodegenerative Diseases
VVO_07196	K02183	Tuberculosis [PATH:ko05152]	Infectious Diseases
VVO_07196	K02183	Pertussis [PATH:ko05133]	Infectious Diseases
VVO_07196	K02183	Oocyte meiosis [PATH:ko04114]	Cell Growth and Death
VVO_07196	K02183	Phosphatidylinositol signaling system [PATH:ko04070]	Signal Transduction
VVO_07196	K02183	Insulin signaling pathway [PATH:ko04910]	Endocrine System
VVO_07196	K02183	Glioma [PATH:ko05214]	Cancers
VVO_08632	K02201	Pantothenate and CoA biosynthesis [PATH:ko00770]	Metabolism of Cofactors and Vitamins
VVO_03453	K02202	Basal transcription factors [PATH:ko03022]	Transcription
VVO_03453	K02202	Nucleotide excision repair [PATH:ko03420]	Replication and Repair
VVO_03453	K02202	Cell cycle [PATH:ko04110]	Cell Growth and Death
VVO_02121	K02209	DNA replication [PATH:ko03030]	Replication and Repair
VVO_02121	K02209	Meiosis - yeast [PATH:ko04113]	Cell Growth and Death
VVO_02121	K02209	Cell cycle - yeast [PATH:ko04111]	Cell Growth and Death
VVO_02121	K02209	Cell cycle [PATH:ko04110]	Cell Growth and Death
VVO_02418	K02210	Cell cycle [PATH:ko04110]	Cell Growth and Death
VVO_02418	K02210	Cell cycle - yeast [PATH:ko04111]	Cell Growth and Death
VVO_02418	K02210	Meiosis - yeast [PATH:ko04113]	Cell Growth and Death
VVO_02418	K02210	DNA replication [PATH:ko03030]	Replication and Repair
VVO_04304	K02212	Cell cycle [PATH:ko04110]	Cell Growth and Death
VVO_04304	K02212	DNA replication [PATH:ko03030]	Replication and Repair
VVO_04304	K02212	Cell cycle - yeast [PATH:ko04111]	Cell Growth and Death
VVO_04304	K02212	Meiosis - yeast [PATH:ko04113]	Cell Growth and Death
VVO_01401	K02213	Cell cycle [PATH:ko04110]	Cell Growth and Death
VVO_01401	K02213	Cell cycle - yeast [PATH:ko04111]	Cell Growth and Death
VVO_01401	K02213	Meiosis - yeast [PATH:ko04113]	Cell Growth and Death
VVO_05613	K02214	Meiosis - yeast [PATH:ko04113]	Cell Growth and Death
VVO_05613	K02214	Cell cycle [PATH:ko04110]	Cell Growth and Death
VVO_05613	K02214	Cell cycle - yeast [PATH:ko04111]	Cell Growth and Death
VVO_00070	K02216	Cell cycle - yeast [PATH:ko04111]	Cell Growth and Death
VVO_00070	K02216	Meiosis - yeast [PATH:ko04113]	Cell Growth and Death
VVO_00070	K02216	p53 signaling pathway [PATH:ko04115]	Cell Growth and Death
VVO_00070	K02216	HTLV-I infection [PATH:ko05166]	Infectious Diseases
VVO_00070	K02216	Cell cycle [PATH:ko04110]	Cell Growth and Death
VVO_02883	K02218	Hedgehog signaling pathway [PATH:ko04340]	Signal Transduction
VVO_02475	K02219	Small cell lung cancer [PATH:ko05222]	Cancers
VVO_02475	K02219	Cell cycle - yeast [PATH:ko04111]	Cell Growth and Death
VVO_02475	K02219	Pathways in cancer [PATH:ko05200]	Cancers
VVO_01274	K02220	Cell cycle - yeast [PATH:ko04111]	Cell Growth and Death
VVO_02820	K02257	Oxidative phosphorylation [PATH:ko00190]	Energy Metabolism
VVO_02820	K02257	Porphyrin and chlorophyll metabolism [PATH:ko00860]	Metabolism of Cofactors and Vitamins
VVO_07571	K02258	Oxidative phosphorylation [PATH:ko00190]	Energy Metabolism
VVO_00656	K02259	Two-component system [PATH:ko02020]	Signal Transduction
VVO_00656	K02259	Oxidative phosphorylation [PATH:ko00190]	Energy Metabolism
VVO_00656	K02259	Porphyrin and chlorophyll metabolism [PATH:ko00860]	Metabolism of Cofactors and Vitamins
VVO_08694	K02263	Alzheimer's disease [PATH:ko05010]	Neurodegenerative Diseases
VVO_08694	K02263	Parkinson's disease [PATH:ko05012]	Neurodegenerative Diseases
VVO_08694	K02263	Huntington's disease [PATH:ko05016]	Neurodegenerative Diseases
VVO_08694	K02263	Oxidative phosphorylation [PATH:ko00190]	Energy Metabolism
VVO_08694	K02263	Cardiac muscle contraction [PATH:ko04260]	Circulatory System
VVO_05172	K02264	Oxidative phosphorylation [PATH:ko00190]	Energy Metabolism
VVO_05172	K02264	Cardiac muscle contraction [PATH:ko04260]	Circulatory System
VVO_05172	K02264	Parkinson's disease [PATH:ko05012]	Neurodegenerative Diseases
VVO_05172	K02264	Alzheimer's disease [PATH:ko05010]	Neurodegenerative Diseases
VVO_05172	K02264	Huntington's disease [PATH:ko05016]	Neurodegenerative Diseases
VVO_07506	K02265	Parkinson's disease [PATH:ko05012]	Neurodegenerative Diseases
VVO_07506	K02265	Huntington's disease [PATH:ko05016]	Neurodegenerative Diseases
VVO_07506	K02265	Oxidative phosphorylation [PATH:ko00190]	Energy Metabolism
VVO_07506	K02265	Cardiac muscle contraction [PATH:ko04260]	Circulatory System
VVO_07506	K02265	Alzheimer's disease [PATH:ko05010]	Neurodegenerative Diseases
VVO_01809	K02266	Parkinson's disease [PATH:ko05012]	Neurodegenerative Diseases
VVO_01809	K02266	Cardiac muscle contraction [PATH:ko04260]	Circulatory System
VVO_01809	K02266	Huntington's disease [PATH:ko05016]	Neurodegenerative Diseases
VVO_01809	K02266	Alzheimer's disease [PATH:ko05010]	Neurodegenerative Diseases
VVO_01809	K02266	Oxidative phosphorylation [PATH:ko00190]	Energy Metabolism
VVO_02826	K02267	Cardiac muscle contraction [PATH:ko04260]	Circulatory System
VVO_02826	K02267	Alzheimer's disease [PATH:ko05010]	Neurodegenerative Diseases
VVO_02826	K02267	Parkinson's disease [PATH:ko05012]	Neurodegenerative Diseases
VVO_02826	K02267	Huntington's disease [PATH:ko05016]	Neurodegenerative Diseases
VVO_02826	K02267	Oxidative phosphorylation [PATH:ko00190]	Energy Metabolism
VVO_01236	K02295	Circadian rhythm - mammal [PATH:ko04710]	Environmental Adaptation
VVO_02508	K02304	Porphyrin and chlorophyll metabolism [PATH:ko00860]	Metabolism of Cofactors and Vitamins
VVO_01592	K02309	Cell cycle - yeast [PATH:ko04111]	Cell Growth and Death
VVO_01592	K02309	Meiosis - yeast [PATH:ko04113]	Cell Growth and Death
VVO_08286	K02320	Pyrimidine metabolism [PATH:ko00240]	Nucleotide Metabolism
VVO_08286	K02320	DNA replication [PATH:ko03030]	Replication and Repair
VVO_08286	K02320	Purine metabolism [PATH:ko00230]	Nucleotide Metabolism
VVO_07883	K02321	DNA replication [PATH:ko03030]	Replication and Repair
VVO_07883	K02321	Purine metabolism [PATH:ko00230]	Nucleotide Metabolism
VVO_07883	K02321	Pyrimidine metabolism [PATH:ko00240]	Nucleotide Metabolism
VVO_08598	K02324	Pyrimidine metabolism [PATH:ko00240]	Nucleotide Metabolism
VVO_08598	K02324	DNA replication [PATH:ko03030]	Replication and Repair
VVO_08598	K02324	Base excision repair [PATH:ko03410]	Replication and Repair
VVO_08598	K02324	Nucleotide excision repair [PATH:ko03420]	Replication and Repair
VVO_08598	K02324	HTLV-I infection [PATH:ko05166]	Infectious Diseases
VVO_08598	K02324	Purine metabolism [PATH:ko00230]	Nucleotide Metabolism
VVO_10525	K02326	Purine metabolism [PATH:ko00230]	Nucleotide Metabolism
VVO_10525	K02326	DNA replication [PATH:ko03030]	Replication and Repair
VVO_10525	K02326	Pyrimidine metabolism [PATH:ko00240]	Nucleotide Metabolism
VVO_10525	K02326	Base excision repair [PATH:ko03410]	Replication and Repair
VVO_10525	K02326	HTLV-I infection [PATH:ko05166]	Infectious Diseases
VVO_10525	K02326	Nucleotide excision repair [PATH:ko03420]	Replication and Repair
VVO_03423	K02327	DNA replication [PATH:ko03030]	Replication and Repair
VVO_03423	K02327	Base excision repair [PATH:ko03410]	Replication and Repair
VVO_03423	K02327	Nucleotide excision repair [PATH:ko03420]	Replication and Repair
VVO_03423	K02327	Mismatch repair [PATH:ko03430]	Replication and Repair
VVO_03423	K02327	Homologous recombination [PATH:ko03440]	Replication and Repair
VVO_03423	K02327	HTLV-I infection [PATH:ko05166]	Infectious Diseases
VVO_03423	K02327	Purine metabolism [PATH:ko00230]	Nucleotide Metabolism
VVO_03423	K02327	Pyrimidine metabolism [PATH:ko00240]	Nucleotide Metabolism
VVO_02213	K02328	Nucleotide excision repair [PATH:ko03420]	Replication and Repair
VVO_02213	K02328	Pyrimidine metabolism [PATH:ko00240]	Nucleotide Metabolism
VVO_02213	K02328	Purine metabolism [PATH:ko00230]	Nucleotide Metabolism
VVO_02213	K02328	HTLV-I infection [PATH:ko05166]	Infectious Diseases
VVO_02213	K02328	Mismatch repair [PATH:ko03430]	Replication and Repair
VVO_02213	K02328	Base excision repair [PATH:ko03410]	Replication and Repair
VVO_02213	K02328	DNA replication [PATH:ko03030]	Replication and Repair
VVO_02213	K02328	Homologous recombination [PATH:ko03440]	Replication and Repair
VVO_01892	K02350	Fanconi anemia pathway [PATH:ko03460]	Replication and Repair
VVO_01936	K02358	Plant-pathogen interaction [PATH:ko04626]	Environmental Adaptation
VVO_09273	K02365	Cell cycle [PATH:ko04110]	Cell Growth and Death
VVO_09273	K02365	Cell cycle - yeast [PATH:ko04111]	Cell Growth and Death
VVO_09273	K02365	Meiosis - yeast [PATH:ko04113]	Cell Growth and Death
VVO_09273	K02365	Oocyte meiosis [PATH:ko04114]	Cell Growth and Death
VVO_05768	K02377	Amino sugar and nucleotide sugar metabolism [PATH:ko00520]	Carbohydrate Metabolism
VVO_05768	K02377	Fructose and mannose metabolism [PATH:ko00051]	Carbohydrate Metabolism
VVO_05279	K02433	Aminoacyl-tRNA biosynthesis [PATH:ko00970]	Translation
VVO_00186	K02434	Aminoacyl-tRNA biosynthesis [PATH:ko00970]	Translation
VVO_08027	K02515	Cell cycle - yeast [PATH:ko04111]	Cell Growth and Death
VVO_06758	K02515	Cell cycle - yeast [PATH:ko04111]	Cell Growth and Death
VVO_05473	K02516	RNA transport [PATH:ko03013]	Translation
VVO_05473	K02516	Cell cycle - yeast [PATH:ko04111]	Cell Growth and Death
VVO_01829	K02537	HTLV-I infection [PATH:ko05166]	Infectious Diseases
VVO_01829	K02537	Progesterone-mediated oocyte maturation [PATH:ko04914]	Endocrine System
VVO_01829	K02537	Oocyte meiosis [PATH:ko04114]	Cell Growth and Death
VVO_01829	K02537	Cell cycle - yeast [PATH:ko04111]	Cell Growth and Death
VVO_01829	K02537	Cell cycle [PATH:ko04110]	Cell Growth and Death
VVO_01829	K02537	Meiosis - yeast [PATH:ko04113]	Cell Growth and Death
VVO_03904	K02540	Cell cycle [PATH:ko04110]	Cell Growth and Death
VVO_03904	K02540	Cell cycle - yeast [PATH:ko04111]	Cell Growth and Death
VVO_03904	K02540	Meiosis - yeast [PATH:ko04113]	Cell Growth and Death
VVO_03904	K02540	DNA replication [PATH:ko03030]	Replication and Repair
VVO_02148	K02541	Cell cycle - yeast [PATH:ko04111]	Cell Growth and Death
VVO_02148	K02541	Meiosis - yeast [PATH:ko04113]	Cell Growth and Death
VVO_02148	K02541	Cell cycle [PATH:ko04110]	Cell Growth and Death
VVO_02148	K02541	DNA replication [PATH:ko03030]	Replication and Repair
VVO_01045	K02542	Cell cycle [PATH:ko04110]	Cell Growth and Death
VVO_01045	K02542	Cell cycle - yeast [PATH:ko04111]	Cell Growth and Death
VVO_01045	K02542	Meiosis - yeast [PATH:ko04113]	Cell Growth and Death
VVO_01045	K02542	DNA replication [PATH:ko03030]	Replication and Repair
VVO_07385	K02555	Cell cycle - yeast [PATH:ko04111]	Cell Growth and Death
VVO_03830	K02564	Amino sugar and nucleotide sugar metabolism [PATH:ko00520]	Carbohydrate Metabolism
VVO_05508	K02603	Cell cycle [PATH:ko04110]	Cell Growth and Death
VVO_05508	K02603	Cell cycle - yeast [PATH:ko04111]	Cell Growth and Death
VVO_05508	K02603	Meiosis - yeast [PATH:ko04113]	Cell Growth and Death
VVO_01307	K02604	Cell cycle [PATH:ko04110]	Cell Growth and Death
VVO_01307	K02604	Cell cycle - yeast [PATH:ko04111]	Cell Growth and Death
VVO_01307	K02604	Meiosis - yeast [PATH:ko04113]	Cell Growth and Death
VVO_09998	K02605	Meiosis - yeast [PATH:ko04113]	Cell Growth and Death
VVO_09998	K02605	Cell cycle [PATH:ko04110]	Cell Growth and Death
VVO_09998	K02605	Cell cycle - yeast [PATH:ko04111]	Cell Growth and Death
VVO_00922	K02606	Meiosis - yeast [PATH:ko04113]	Cell Growth and Death
VVO_00922	K02606	Cell cycle [PATH:ko04110]	Cell Growth and Death
VVO_00922	K02606	Cell cycle - yeast [PATH:ko04111]	Cell Growth and Death
VVO_08538	K02607	Cell cycle [PATH:ko04110]	Cell Growth and Death
VVO_08538	K02607	Cell cycle - yeast [PATH:ko04111]	Cell Growth and Death
VVO_08538	K02607	Meiosis - yeast [PATH:ko04113]	Cell Growth and Death
VVO_07880	K02677	Phosphatidylinositol signaling system [PATH:ko04070]	Signal Transduction
VVO_07880	K02677	Focal adhesion [PATH:ko04510]	Cell Communication
VVO_07880	K02677	Tight junction [PATH:ko04530]	Cell Communication
VVO_07880	K02677	Gap junction [PATH:ko04540]	Cell Communication
VVO_07880	K02677	MAPK signaling pathway [PATH:ko04010]	Signal Transduction
VVO_07880	K02677	MAPK signaling pathway - yeast [PATH:ko04011]	Signal Transduction
VVO_07880	K02677	ErbB signaling pathway [PATH:ko04012]	Signal Transduction
VVO_07880	K02677	Calcium signaling pathway [PATH:ko04020]	Signal Transduction
VVO_07880	K02677	Natural killer cell mediated cytotoxicity [PATH:ko04650]	Immune System
VVO_07880	K02677	Wnt signaling pathway [PATH:ko04310]	Signal Transduction
VVO_07880	K02677	Phototransduction - fly [PATH:ko04745]	Sensory System
VVO_07880	K02677	Long-term depression [PATH:ko04730]	Nervous System
VVO_07880	K02677	Dopaminergic synapse [PATH:ko04728]	Nervous System
VVO_07880	K02677	GABAergic synapse [PATH:ko04727]	Nervous System
VVO_07880	K02677	Serotonergic synapse [PATH:ko04726]	Nervous System
VVO_07880	K02677	Cholinergic synapse [PATH:ko04725]	Nervous System
VVO_07880	K02677	Glutamatergic synapse [PATH:ko04724]	Nervous System
VVO_07880	K02677	Retrograde endocannabinoid signaling [PATH:ko04723]	Nervous System
VVO_07880	K02677	Long-term potentiation [PATH:ko04720]	Nervous System
VVO_07880	K02677	Fc gamma R-mediated phagocytosis [PATH:ko04666]	Immune System
VVO_07880	K02677	Endocrine and other factor-regulated calcium reabsorption [PATH:ko04961]	Excretory System
VVO_07880	K02677	Amoebiasis [PATH:ko05146]	Infectious Diseases
VVO_07880	K02677	VEGF signaling pathway [PATH:ko04370]	Signal Transduction
VVO_07880	K02677	Pathways in cancer [PATH:ko05200]	Cancers
VVO_07880	K02677	Glioma [PATH:ko05214]	Cancers
VVO_07880	K02677	Non-small cell lung cancer [PATH:ko05223]	Cancers
VVO_07880	K02677	Leukocyte transendothelial migration [PATH:ko04670]	Immune System
VVO_07880	K02677	African trypanosomiasis [PATH:ko05143]	Infectious Diseases
VVO_07880	K02677	Aldosterone-regulated sodium reabsorption [PATH:ko04960]	Excretory System
VVO_07880	K02677	Vascular smooth muscle contraction [PATH:ko04270]	Circulatory System
VVO_07880	K02677	Salivary secretion [PATH:ko04970]	Digestive System
VVO_07880	K02677	Gastric acid secretion [PATH:ko04971]	Digestive System
VVO_07880	K02677	Pancreatic secretion [PATH:ko04972]	Digestive System
VVO_07880	K02677	Melanogenesis [PATH:ko04916]	Endocrine System
VVO_07880	K02677	Vibrio cholerae infection [PATH:ko05110]	Infectious Diseases
VVO_03896	K02684	Pyrimidine metabolism [PATH:ko00240]	Nucleotide Metabolism
VVO_03896	K02684	Purine metabolism [PATH:ko00230]	Nucleotide Metabolism
VVO_03896	K02684	DNA replication [PATH:ko03030]	Replication and Repair
VVO_02684	K02685	Purine metabolism [PATH:ko00230]	Nucleotide Metabolism
VVO_02684	K02685	Pyrimidine metabolism [PATH:ko00240]	Nucleotide Metabolism
VVO_02684	K02685	DNA replication [PATH:ko03030]	Replication and Repair
VVO_00655	K02725	Proteasome [PATH:ko03050]	Folding, Sorting and Degradation
VVO_00828	K02726	Proteasome [PATH:ko03050]	Folding, Sorting and Degradation
VVO_00782	K02727	Proteasome [PATH:ko03050]	Folding, Sorting and Degradation
VVO_01385	K02728	Proteasome [PATH:ko03050]	Folding, Sorting and Degradation
VVO_05097	K02729	Proteasome [PATH:ko03050]	Folding, Sorting and Degradation
VVO_10215	K02730	Proteasome [PATH:ko03050]	Folding, Sorting and Degradation
VVO_07902	K02732	Proteasome [PATH:ko03050]	Folding, Sorting and Degradation
VVO_09992	K02734	Proteasome [PATH:ko03050]	Folding, Sorting and Degradation
VVO_04930	K02735	Proteasome [PATH:ko03050]	Folding, Sorting and Degradation
VVO_05981	K02736	Proteasome [PATH:ko03050]	Folding, Sorting and Degradation
VVO_08624	K02737	Proteasome [PATH:ko03050]	Folding, Sorting and Degradation
VVO_00784	K02738	Proteasome [PATH:ko03050]	Folding, Sorting and Degradation
VVO_06751	K02739	Proteasome [PATH:ko03050]	Folding, Sorting and Degradation
VVO_02251	K02830	Cell cycle - yeast [PATH:ko04111]	Cell Growth and Death
VVO_02251	K02830	Meiosis - yeast [PATH:ko04113]	Cell Growth and Death
VVO_05820	K02831	Cell cycle - yeast [PATH:ko04111]	Cell Growth and Death
VVO_05820	K02831	Meiosis - yeast [PATH:ko04113]	Cell Growth and Death
VVO_05021	K02863	Ribosome [PATH:ko03010]	Translation
VVO_07802	K02865	Ribosome [PATH:ko03010]	Translation
VVO_10562	K02866	Ribosome [PATH:ko03010]	Translation
VVO_00759	K02867	Ribosome [PATH:ko03010]	Translation
VVO_05264	K02868	Ribosome [PATH:ko03010]	Translation
VVO_01503	K02870	Ribosome [PATH:ko03010]	Translation
VVO_05635	K02871	Ribosome [PATH:ko03010]	Translation
VVO_01949	K02872	Ribosome [PATH:ko03010]	Translation
VVO_01832	K02873	Ribosome [PATH:ko03010]	Translation
VVO_04190	K02874	Ribosome [PATH:ko03010]	Translation
VVO_09403	K02875	Ribosome [PATH:ko03010]	Translation
VVO_01908	K02877	Ribosome [PATH:ko03010]	Translation
VVO_01311	K02878	Ribosome [PATH:ko03010]	Translation
VVO_01947	K02879	Ribosome [PATH:ko03010]	Translation
VVO_00248	K02880	Ribosome [PATH:ko03010]	Translation
VVO_03069	K02882	Ribosome [PATH:ko03010]	Translation
VVO_10388	K02883	Ribosome [PATH:ko03010]	Translation
VVO_08924	K02885	Ribosome [PATH:ko03010]	Translation
VVO_05121	K02886	Ribosome [PATH:ko03010]	Translation
VVO_07599	K02889	Ribosome [PATH:ko03010]	Translation
VVO_01982	K02891	Ribosome [PATH:ko03010]	Translation
VVO_06511	K02893	Ribosome [PATH:ko03010]	Translation
VVO_06074	K02894	Ribosome [PATH:ko03010]	Translation
VVO_02577	K02896	Ribosome [PATH:ko03010]	Translation
VVO_08581	K02896	Ribosome [PATH:ko03010]	Translation
VVO_02499	K02898	Ribosome [PATH:ko03010]	Translation
VVO_08034	K02900	Ribosome [PATH:ko03010]	Translation
VVO_04197	K02901	Ribosome [PATH:ko03010]	Translation
VVO_00750	K02905	Ribosome [PATH:ko03010]	Translation
VVO_02520	K02906	Ribosome [PATH:ko03010]	Translation
VVO_03424	K02908	Ribosome [PATH:ko03010]	Translation
VVO_04218	K02910	Ribosome [PATH:ko03010]	Translation
VVO_01921	K02912	Ribosome [PATH:ko03010]	Translation
VVO_04170	K02915	Ribosome [PATH:ko03010]	Translation
VVO_03768	K02917	Ribosome [PATH:ko03010]	Translation
VVO_00895	K02918	Ribosome [PATH:ko03010]	Translation
VVO_00948	K02920	Ribosome [PATH:ko03010]	Translation
VVO_03481	K02921	Ribosome [PATH:ko03010]	Translation
VVO_08247	K02923	Ribosome [PATH:ko03010]	Translation
VVO_00696	K02925	Ribosome [PATH:ko03010]	Translation
VVO_01838	K02926	Ribosome [PATH:ko03010]	Translation
VVO_01736	K02927	Ribosome [PATH:ko03010]	Translation
VVO_01244	K02929	Ribosome [PATH:ko03010]	Translation
VVO_10825	K02930	Ribosome [PATH:ko03010]	Translation
VVO_07948	K02931	Ribosome [PATH:ko03010]	Translation
VVO_00938	K02932	Ribosome [PATH:ko03010]	Translation
VVO_00300	K02933	Ribosome [PATH:ko03010]	Translation
VVO_00966	K02934	Ribosome [PATH:ko03010]	Translation
VVO_00477	K02936	Ribosome [PATH:ko03010]	Translation
VVO_02480	K02937	Ribosome [PATH:ko03010]	Translation
VVO_10356	K02938	Ribosome [PATH:ko03010]	Translation
VVO_00979	K02940	Ribosome [PATH:ko03010]	Translation
VVO_02899	K02941	Ribosome [PATH:ko03010]	Translation
VVO_10925	K02942	Ribosome [PATH:ko03010]	Translation
VVO_03361	K02943	Ribosome [PATH:ko03010]	Translation
VVO_11014	K02947	Ribosome [PATH:ko03010]	Translation
VVO_00390	K02950	Ribosome [PATH:ko03010]	Translation
VVO_06906	K02951	Ribosome [PATH:ko03010]	Translation
VVO_02496	K02952	Ribosome [PATH:ko03010]	Translation
VVO_09231	K02953	Ribosome [PATH:ko03010]	Translation
VVO_06282	K02955	Ribosome [PATH:ko03010]	Translation
VVO_05112	K02956	Ribosome [PATH:ko03010]	Translation
VVO_09980	K02957	Ribosome [PATH:ko03010]	Translation
VVO_03360	K02958	Ribosome [PATH:ko03010]	Translation
VVO_01839	K02960	Ribosome [PATH:ko03010]	Translation
VVO_09981	K02962	Ribosome [PATH:ko03010]	Translation
VVO_01563	K02964	Ribosome [PATH:ko03010]	Translation
VVO_07856	K02966	Ribosome [PATH:ko03010]	Translation
VVO_07430	K02967	Ribosome [PATH:ko03010]	Translation
VVO_00351	K02969	Ribosome [PATH:ko03010]	Translation
VVO_01461	K02973	Ribosome [PATH:ko03010]	Translation
VVO_01897	K02974	Ribosome [PATH:ko03010]	Translation
VVO_10354	K02975	Ribosome [PATH:ko03010]	Translation
VVO_08439	K02976	Ribosome [PATH:ko03010]	Translation
VVO_03524	K02977	Ribosome [PATH:ko03010]	Translation
VVO_09497	K02980	Ribosome [PATH:ko03010]	Translation
VVO_01557	K02981	Ribosome [PATH:ko03010]	Translation
VVO_05183	K02983	Ribosome [PATH:ko03010]	Translation
VVO_00838	K02984	Ribosome [PATH:ko03010]	Translation
VVO_01914	K02985	Ribosome [PATH:ko03010]	Translation
VVO_03477	K02987	Ribosome [PATH:ko03010]	Translation
VVO_03931	K02989	Ribosome [PATH:ko03010]	Translation
VVO_08846	K02989	Ribosome [PATH:ko03010]	Translation
VVO_09232	K02991	mTOR signaling pathway [PATH:ko04150]	Signal Transduction
VVO_09232	K02991	Ribosome [PATH:ko03010]	Translation
VVO_09232	K02991	Insulin signaling pathway [PATH:ko04910]	Endocrine System
VVO_00692	K02993	Ribosome [PATH:ko03010]	Translation
VVO_03937	K02995	Ribosome [PATH:ko03010]	Translation
VVO_03968	K02996	Ribosome [PATH:ko03010]	Translation
VVO_07600	K02997	Ribosome [PATH:ko03010]	Translation
VVO_05811	K02998	Ribosome [PATH:ko03010]	Translation
VVO_01103	K02999	RNA polymerase [PATH:ko03020]	Transcription
VVO_01103	K02999	Purine metabolism [PATH:ko00230]	Nucleotide Metabolism
VVO_01103	K02999	Pyrimidine metabolism [PATH:ko00240]	Nucleotide Metabolism
VVO_08955	K03000	Pyrimidine metabolism [PATH:ko00240]	Nucleotide Metabolism
VVO_08955	K03000	Purine metabolism [PATH:ko00230]	Nucleotide Metabolism
VVO_08955	K03000	RNA polymerase [PATH:ko03020]	Transcription
VVO_01130	K03002	RNA polymerase [PATH:ko03020]	Transcription
VVO_01130	K03002	Purine metabolism [PATH:ko00230]	Nucleotide Metabolism
VVO_01130	K03002	Pyrimidine metabolism [PATH:ko00240]	Nucleotide Metabolism
VVO_01565	K03004	Purine metabolism [PATH:ko00230]	Nucleotide Metabolism
VVO_01565	K03004	Pyrimidine metabolism [PATH:ko00240]	Nucleotide Metabolism
VVO_01565	K03004	RNA polymerase [PATH:ko03020]	Transcription
VVO_06984	K03005	Pyrimidine metabolism [PATH:ko00240]	Nucleotide Metabolism
VVO_06984	K03005	RNA polymerase [PATH:ko03020]	Transcription
VVO_06984	K03005	Purine metabolism [PATH:ko00230]	Nucleotide Metabolism
VVO_08937	K03006	Pyrimidine metabolism [PATH:ko00240]	Nucleotide Metabolism
VVO_08937	K03006	Purine metabolism [PATH:ko00230]	Nucleotide Metabolism
VVO_08937	K03006	Huntington's disease [PATH:ko05016]	Neurodegenerative Diseases
VVO_08937	K03006	RNA polymerase [PATH:ko03020]	Transcription
VVO_08937	K03006	Herpes simplex infection [PATH:ko05168]	Infectious Diseases
VVO_08149	K03007	RNA polymerase [PATH:ko03020]	Transcription
VVO_08149	K03007	Huntington's disease [PATH:ko05016]	Neurodegenerative Diseases
VVO_08149	K03007	Purine metabolism [PATH:ko00230]	Nucleotide Metabolism
VVO_08149	K03007	Pyrimidine metabolism [PATH:ko00240]	Nucleotide Metabolism
VVO_08149	K03007	Cytosolic DNA-sensing pathway [PATH:ko04623]	Immune System
VVO_04836	K03010	RNA polymerase [PATH:ko03020]	Transcription
VVO_04836	K03010	Huntington's disease [PATH:ko05016]	Neurodegenerative Diseases
VVO_04836	K03010	Purine metabolism [PATH:ko00230]	Nucleotide Metabolism
VVO_04836	K03010	Pyrimidine metabolism [PATH:ko00240]	Nucleotide Metabolism
VVO_01442	K03011	RNA polymerase [PATH:ko03020]	Transcription
VVO_01442	K03011	Pyrimidine metabolism [PATH:ko00240]	Nucleotide Metabolism
VVO_01442	K03011	Huntington's disease [PATH:ko05016]	Neurodegenerative Diseases
VVO_01442	K03011	Purine metabolism [PATH:ko00230]	Nucleotide Metabolism
VVO_03511	K03012	Pyrimidine metabolism [PATH:ko00240]	Nucleotide Metabolism
VVO_03511	K03012	RNA polymerase [PATH:ko03020]	Transcription
VVO_03511	K03012	Huntington's disease [PATH:ko05016]	Neurodegenerative Diseases
VVO_03511	K03012	Purine metabolism [PATH:ko00230]	Nucleotide Metabolism
VVO_05416	K03013	Cytosolic DNA-sensing pathway [PATH:ko04623]	Immune System
VVO_05416	K03013	Pyrimidine metabolism [PATH:ko00240]	Nucleotide Metabolism
VVO_05416	K03013	Purine metabolism [PATH:ko00230]	Nucleotide Metabolism
VVO_05416	K03013	RNA polymerase [PATH:ko03020]	Transcription
VVO_05416	K03013	Huntington's disease [PATH:ko05016]	Neurodegenerative Diseases
VVO_04832	K03014	RNA polymerase [PATH:ko03020]	Transcription
VVO_04832	K03014	Huntington's disease [PATH:ko05016]	Neurodegenerative Diseases
VVO_04832	K03014	Purine metabolism [PATH:ko00230]	Nucleotide Metabolism
VVO_04832	K03014	Pyrimidine metabolism [PATH:ko00240]	Nucleotide Metabolism
VVO_04832	K03014	Cytosolic DNA-sensing pathway [PATH:ko04623]	Immune System
VVO_07239	K03015	RNA polymerase [PATH:ko03020]	Transcription
VVO_07239	K03015	Huntington's disease [PATH:ko05016]	Neurodegenerative Diseases
VVO_07239	K03015	Purine metabolism [PATH:ko00230]	Nucleotide Metabolism
VVO_07239	K03015	Pyrimidine metabolism [PATH:ko00240]	Nucleotide Metabolism
VVO_02005	K03016	Purine metabolism [PATH:ko00230]	Nucleotide Metabolism
VVO_02005	K03016	Pyrimidine metabolism [PATH:ko00240]	Nucleotide Metabolism
VVO_02005	K03016	RNA polymerase [PATH:ko03020]	Transcription
VVO_02005	K03016	Huntington's disease [PATH:ko05016]	Neurodegenerative Diseases
VVO_02005	K03016	Cytosolic DNA-sensing pathway [PATH:ko04623]	Immune System
VVO_10216	K03018	RNA polymerase [PATH:ko03020]	Transcription
VVO_10216	K03018	Cytosolic DNA-sensing pathway [PATH:ko04623]	Immune System
VVO_10216	K03018	Purine metabolism [PATH:ko00230]	Nucleotide Metabolism
VVO_10216	K03018	Pyrimidine metabolism [PATH:ko00240]	Nucleotide Metabolism
VVO_08914	K03020	RNA polymerase [PATH:ko03020]	Transcription
VVO_08914	K03020	Cytosolic DNA-sensing pathway [PATH:ko04623]	Immune System
VVO_08914	K03020	Pyrimidine metabolism [PATH:ko00240]	Nucleotide Metabolism
VVO_08914	K03020	Purine metabolism [PATH:ko00230]	Nucleotide Metabolism
VVO_06658	K03021	RNA polymerase [PATH:ko03020]	Transcription
VVO_06658	K03021	Purine metabolism [PATH:ko00230]	Nucleotide Metabolism
VVO_06658	K03021	Pyrimidine metabolism [PATH:ko00240]	Nucleotide Metabolism
VVO_06658	K03021	Cytosolic DNA-sensing pathway [PATH:ko04623]	Immune System
VVO_06725	K03022	Purine metabolism [PATH:ko00230]	Nucleotide Metabolism
VVO_06725	K03022	Pyrimidine metabolism [PATH:ko00240]	Nucleotide Metabolism
VVO_06725	K03022	RNA polymerase [PATH:ko03020]	Transcription
VVO_06725	K03022	Cytosolic DNA-sensing pathway [PATH:ko04623]	Immune System
VVO_02784	K03023	RNA polymerase [PATH:ko03020]	Transcription
VVO_02784	K03023	Purine metabolism [PATH:ko00230]	Nucleotide Metabolism
VVO_02784	K03023	Pyrimidine metabolism [PATH:ko00240]	Nucleotide Metabolism
VVO_02784	K03023	Cytosolic DNA-sensing pathway [PATH:ko04623]	Immune System
VVO_00725	K03025	RNA polymerase [PATH:ko03020]	Transcription
VVO_00725	K03025	Purine metabolism [PATH:ko00230]	Nucleotide Metabolism
VVO_00725	K03025	Pyrimidine metabolism [PATH:ko00240]	Nucleotide Metabolism
VVO_00725	K03025	Cytosolic DNA-sensing pathway [PATH:ko04623]	Immune System
VVO_03078	K03027	RNA polymerase [PATH:ko03020]	Transcription
VVO_03078	K03027	Purine metabolism [PATH:ko00230]	Nucleotide Metabolism
VVO_03078	K03027	Pyrimidine metabolism [PATH:ko00240]	Nucleotide Metabolism
VVO_03078	K03027	Cytosolic DNA-sensing pathway [PATH:ko04623]	Immune System
VVO_01253	K03028	Proteasome [PATH:ko03050]	Folding, Sorting and Degradation
VVO_10717	K03029	Proteasome [PATH:ko03050]	Folding, Sorting and Degradation
VVO_01009	K03030	Proteasome [PATH:ko03050]	Folding, Sorting and Degradation
VVO_00783	K03031	Proteasome [PATH:ko03050]	Folding, Sorting and Degradation
VVO_01810	K03032	Proteasome [PATH:ko03050]	Folding, Sorting and Degradation
VVO_09193	K03033	Proteasome [PATH:ko03050]	Folding, Sorting and Degradation
VVO_04808	K03035	Proteasome [PATH:ko03050]	Folding, Sorting and Degradation
VVO_06874	K03036	Proteasome [PATH:ko03050]	Folding, Sorting and Degradation
VVO_06873	K03037	Proteasome [PATH:ko03050]	Folding, Sorting and Degradation
VVO_08695	K03038	Proteasome [PATH:ko03050]	Folding, Sorting and Degradation
VVO_07000	K03039	Proteasome [PATH:ko03050]	Folding, Sorting and Degradation
VVO_07332	K03061	Proteasome [PATH:ko03050]	Folding, Sorting and Degradation
VVO_07542	K03062	Proteasome [PATH:ko03050]	Folding, Sorting and Degradation
VVO_07408	K03063	Proteasome [PATH:ko03050]	Folding, Sorting and Degradation
VVO_03495	K03064	Proteasome [PATH:ko03050]	Folding, Sorting and Degradation
VVO_00281	K03065	Proteasome [PATH:ko03050]	Folding, Sorting and Degradation
VVO_04393	K03066	Proteasome [PATH:ko03050]	Folding, Sorting and Degradation
VVO_07366	K03083	B cell receptor signaling pathway [PATH:ko04662]	Immune System
VVO_07366	K03083	HTLV-I infection [PATH:ko05166]	Infectious Diseases
VVO_07366	K03083	Axon guidance [PATH:ko04360]	Development
VVO_07366	K03083	Alzheimer's disease [PATH:ko05010]	Neurodegenerative Diseases
VVO_07366	K03083	Melanogenesis [PATH:ko04916]	Endocrine System
VVO_07366	K03083	Circadian rhythm - fly [PATH:ko04711]	Environmental Adaptation
VVO_07366	K03083	T cell receptor signaling pathway [PATH:ko04660]	Immune System
VVO_07366	K03083	Neurotrophin signaling pathway [PATH:ko04722]	Nervous System
VVO_07366	K03083	Dopaminergic synapse [PATH:ko04728]	Nervous System
VVO_07366	K03083	Influenza A [PATH:ko05164]	Infectious Diseases
VVO_07366	K03083	Chemokine signaling pathway [PATH:ko04062]	Immune System
VVO_07366	K03083	Hedgehog signaling pathway [PATH:ko04340]	Signal Transduction
VVO_07366	K03083	Focal adhesion [PATH:ko04510]	Cell Communication
VVO_07366	K03083	Cell cycle [PATH:ko04110]	Cell Growth and Death
VVO_07366	K03083	Measles [PATH:ko05162]	Infectious Diseases
VVO_07366	K03083	Wnt signaling pathway [PATH:ko04310]	Signal Transduction
VVO_07366	K03083	Pathways in cancer [PATH:ko05200]	Cancers
VVO_07366	K03083	Colorectal cancer [PATH:ko05210]	Cancers
VVO_07366	K03083	Endometrial cancer [PATH:ko05213]	Cancers
VVO_07366	K03083	Prostate cancer [PATH:ko05215]	Cancers
VVO_07366	K03083	Insulin signaling pathway [PATH:ko04910]	Endocrine System
VVO_07366	K03083	Basal cell carcinoma [PATH:ko05217]	Cancers
VVO_07366	K03083	Hepatitis C [PATH:ko05160]	Infectious Diseases
VVO_07366	K03083	ErbB signaling pathway [PATH:ko04012]	Signal Transduction
VVO_02387	K03094	Wnt signaling pathway [PATH:ko04310]	Signal Transduction
VVO_02387	K03094	Circadian rhythm - mammal [PATH:ko04710]	Environmental Adaptation
VVO_02387	K03094	Herpes simplex infection [PATH:ko05168]	Infectious Diseases
VVO_02387	K03094	Protein processing in endoplasmic reticulum [PATH:ko04141]	Folding, Sorting and Degradation
VVO_02387	K03094	TGF-beta signaling pathway [PATH:ko04350]	Signal Transduction
VVO_02387	K03094	Oocyte meiosis [PATH:ko04114]	Cell Growth and Death
VVO_02387	K03094	Cell cycle - yeast [PATH:ko04111]	Cell Growth and Death
VVO_02387	K03094	Cell cycle [PATH:ko04110]	Cell Growth and Death
VVO_02387	K03094	Ubiquitin mediated proteolysis [PATH:ko04120]	Folding, Sorting and Degradation
VVO_02107	K03097	Measles [PATH:ko05162]	Infectious Diseases
VVO_02107	K03097	Circadian rhythm - plant [PATH:ko04712]	Environmental Adaptation
VVO_02107	K03097	Herpes simplex infection [PATH:ko05168]	Infectious Diseases
VVO_02107	K03097	Wnt signaling pathway [PATH:ko04310]	Signal Transduction
VVO_02107	K03097	Adherens junction [PATH:ko04520]	Cell Communication
VVO_02107	K03097	Ribosome biogenesis in eukaryotes [PATH:ko03008]	Translation
VVO_02107	K03097	Tight junction [PATH:ko04530]	Cell Communication
VVO_01336	K03105	Protein export [PATH:ko03060]	Folding, Sorting and Degradation
VVO_02572	K03106	Bacterial secretion system [PATH:ko03070]	Membrane Transport
VVO_02572	K03106	Protein export [PATH:ko03060]	Folding, Sorting and Degradation
VVO_09456	K03107	Protein export [PATH:ko03060]	Folding, Sorting and Degradation
VVO_07404	K03113	RNA transport [PATH:ko03013]	Translation
VVO_03948	K03114	Cell cycle - yeast [PATH:ko04111]	Cell Growth and Death
VVO_03948	K03114	Meiosis - yeast [PATH:ko04113]	Cell Growth and Death
VVO_00947	K03115	Circadian rhythm - plant [PATH:ko04712]	Environmental Adaptation
VVO_00947	K03115	Adherens junction [PATH:ko04520]	Cell Communication
VVO_00947	K03115	Tight junction [PATH:ko04530]	Cell Communication
VVO_00947	K03115	Wnt signaling pathway [PATH:ko04310]	Signal Transduction
VVO_00947	K03115	Ribosome biogenesis in eukaryotes [PATH:ko03008]	Translation
VVO_00947	K03115	Measles [PATH:ko05162]	Infectious Diseases
VVO_00947	K03115	Herpes simplex infection [PATH:ko05168]	Infectious Diseases
[truncated: 2,388 more rows]
