# Supplementary material for: Sequencing and Comparative Analysis of the Straw Mushroom (Volvariella volvacea) Genome
Source: PLoS One. 2013 Mar 19;8(3):e58294. doi: 10.1371/journal.pone.0058294 (PMC3602538; doi:10.1371/journal.pone.0058294)
Supplement: Table S3 — V. volvacea gene GO analysis. (XLSX) [file pone.0058294.s012.xlsx]

## Sheet: Table S3
Table S3. V. volvacea gene GO analysis
VVO_00001	GO:0005634	GO:0007165	GO:0006950	GO:0004725	GO:0016791	GO:0005737	GO:0016787	GO:0004721	GO:0005829	GO:0008138	GO:0006470	GO:0016311
VVO_00007	GO:0005529
VVO_00010	GO:0046872	GO:0043234
VVO_00011	GO:0005634	GO:0005730	GO:0006364
VVO_00021	GO:0016020	GO:0006810	GO:0005783	GO:0016021	GO:0005789	GO:0015031	GO:0007047
VVO_00028	GO:0006646	GO:0071775	GO:0008360	GO:0004609	GO:0008654	GO:0016831	GO:0016829	GO:0005739
VVO_00030	GO:0045493	GO:0008152	GO:0003824	GO:0031176	GO:0016798	GO:0043169	GO:0004553	GO:0016787	GO:0005576	GO:0005975
VVO_00041	GO:0007047	GO:0016829	GO:0046872	GO:0045490	GO:0000272	GO:0005576	GO:0005975	GO:0030570
VVO_00042	GO:0007047	GO:0016829	GO:0046872	GO:0045490	GO:0000272	GO:0005576	GO:0005975	GO:0030570
VVO_00043	GO:0007047	GO:0016829	GO:0046872	GO:0045490	GO:0000272	GO:0005576	GO:0005975	GO:0030570
VVO_00047	GO:0016985	GO:0008152	GO:0003824	GO:0016798	GO:0043169	GO:0030248	GO:0004553	GO:0016787	GO:0005576	GO:0005975
VVO_00050	GO:0045493	GO:0008152	GO:0003824	GO:0031176	GO:0016798	GO:0043169	GO:0004553	GO:0016787	GO:0005576	GO:0005975
VVO_00051	GO:0005575	GO:0003964	GO:0003723	GO:0016779	GO:0016740	GO:0006313	GO:0006278
VVO_00053	GO:0005634	GO:0008152	GO:0003824	GO:0005737	GO:0005488	GO:0048471
VVO_00054	GO:0005634	GO:0006350	GO:0045449
VVO_00055	GO:0008152	GO:0003824	GO:0016798	GO:0043169	GO:0030248	GO:0004553	GO:0016787	GO:0030245	GO:0000272	GO:0005576	GO:0005975	GO:0008810
VVO_00056	GO:0006810	GO:0006182	GO:0020037	GO:0005783	GO:0005794	GO:0016192	GO:0004383
VVO_00059	GO:0005634	GO:0005737
VVO_00066	GO:0005759	GO:0009083	GO:0042645	GO:0008152	GO:0046949	GO:0015630	GO:0005737	GO:0008415	GO:0034641	GO:0005515	GO:0048037	GO:0043754	GO:0005739	GO:0016740	GO:0005947
VVO_00068	GO:0008152	GO:0004556	GO:0003824	GO:0016798	GO:0046872	GO:0030246	GO:0043169	GO:0016787	GO:0005975
VVO_00069	GO:0008289
VVO_00070	GO:0005634	GO:0005524	GO:0004674	GO:0016301	GO:0004672	GO:0000166	GO:0006468	GO:0016740
VVO_00072	GO:0007047	GO:0016829	GO:0046872	GO:0045490	GO:0000272	GO:0005576	GO:0005975	GO:0030570
VVO_00076	GO:0008152	GO:0004556	GO:0003824	GO:0016798	GO:0046872	GO:0043169	GO:0016787	GO:0005509	GO:0005975	GO:0016052
VVO_00077	GO:0016876	GO:0005524	GO:0005737	GO:0016874	GO:0004818	GO:0000166	GO:0006418	GO:0043039	GO:0006412	GO:0006424	GO:0004812
VVO_00078	GO:0005634	GO:0016567	GO:0016874	GO:0004842	GO:0046872	GO:0043161	GO:0008270	GO:0031144	GO:0010570
VVO_00084	GO:0007047	GO:0016829	GO:0046872	GO:0045490	GO:0000272	GO:0005576	GO:0005975	GO:0030570
VVO_00091	GO:0005634	GO:0008152	GO:0000023	GO:0004558	GO:0003824	GO:0044247	GO:0016798	GO:0043169	GO:0009986	GO:0032450	GO:0016787	GO:0005829	GO:0005975	GO:0000025
VVO_00095	GO:0016020	GO:0005783	GO:0005506	GO:0055114	GO:0019825	GO:0006691	GO:0016021	GO:0016491	GO:0009055	GO:0005792	GO:0020037	GO:0006805	GO:0046872	GO:0050051	GO:0005789	GO:0004497
VVO_00096	GO:0005524	GO:0016301	GO:0006468	GO:0071263	GO:0004694	GO:0042803	GO:0031575	GO:0006446	GO:0004674	GO:0000166	GO:0004672	GO:0016740	GO:0043561
VVO_00101	GO:0016020	GO:0005774	GO:0000329	GO:0030026	GO:0016021	GO:0007005	GO:0005773
VVO_00102	GO:0015074	GO:0005634	GO:0003677	GO:0004803	GO:0006313	GO:0006310
VVO_00103	GO:0016787	GO:0008234	GO:0008233	GO:0006508	GO:0004197	GO:0006915
VVO_00106	GO:0045750	GO:0005634	GO:0006281	GO:0031625	GO:0071445	GO:0031461	GO:0006511	GO:0045732	GO:0006974	GO:0007049	GO:0031465
VVO_00107	GO:0005634	GO:0005524	GO:0016301	GO:0006468	GO:0010629	GO:0035376	GO:0000920	GO:0004674	GO:0000166	GO:0004672	GO:0051726	GO:0016740	GO:0005886
VVO_00108	GO:0005524	GO:0010629	GO:0007118	GO:0005515	GO:0000166	GO:0004672	GO:0000011	GO:0005634	GO:0000324	GO:0016301	GO:0000910	GO:0006468	GO:0019236	GO:0030010	GO:0035376	GO:0007266	GO:0004674	GO:0030478	GO:0007096	GO:0016740	GO:0005933
VVO_00113	GO:0007186	GO:0007165	GO:0000166	GO:0019001	GO:0005525	GO:0004871
VVO_00120	GO:0042254	GO:0005654	GO:0005634	GO:0005730	GO:0006364
VVO_00122	GO:0016020	GO:0016787	GO:0008152	GO:0005509	GO:0004571	GO:0016798
VVO_00123	GO:0006457	GO:0003755	GO:0016853	GO:0005737
VVO_00124	GO:0005575	GO:0009117	GO:0003674	GO:0019239	GO:0046872	GO:0016787	GO:0008150	GO:0009168
VVO_00127	GO:0008152	GO:0051287	GO:0003824	GO:0055114	GO:0005488	GO:0004316	GO:0006633	GO:0008610	GO:0016491
VVO_00129	GO:0005759	GO:0006562	GO:0006537	GO:0004657	GO:0005739	GO:0055114	GO:0016491	GO:0006560
VVO_00131	GO:0006457	GO:0003755	GO:0016853	GO:0005737
VVO_00133	GO:0006810	GO:0005634	GO:0015031	GO:0005737
VVO_00139	GO:0016020	GO:0006810	GO:0055085	GO:0005783	GO:0000747	GO:0031142	GO:0016021	GO:0015833	GO:0015031	GO:0022857
VVO_00142	GO:0005634	GO:0008180	GO:0005737
VVO_00155	GO:0016310	GO:0005634	GO:0008152	GO:0005524	GO:0004849	GO:0016301	GO:0016773	GO:0005737	GO:0000166	GO:0005829	GO:0016740
VVO_00160	GO:0010552	GO:0005634	GO:0003677	GO:0016586	GO:0010553	GO:0006350	GO:0045449	GO:0016568
VVO_00170	GO:0005634	GO:0030154	GO:0016567	GO:0005488	GO:0000151	GO:0006350	GO:0043086	GO:0045449
VVO_00171	GO:0042218	GO:0016769	GO:0004069	GO:0003824	GO:0005737	GO:0009058	GO:0008483	GO:0016740	GO:0030170	GO:0016847
VVO_00174	GO:0016020	GO:0010008	GO:0005783	GO:0005524	GO:0051260	GO:0005737	GO:0045053	GO:0005515	GO:0000166	GO:0017111	GO:0016125	GO:0015031	GO:0016887	GO:0006810	GO:0032511	GO:0070676	GO:0045324	GO:0042803	GO:0005625	GO:0005768	GO:0006200
VVO_00180	GO:0006333	GO:0030099	GO:0045893	GO:0072487	GO:0005515	GO:0003682	GO:0016747	GO:0016407	GO:0016568	GO:0005634	GO:0043984	GO:0045941	GO:0000785	GO:0004402	GO:0016573	GO:0008415	GO:0071339	GO:0046872	GO:0016481	GO:0006350	GO:0016740	GO:0045449	GO:0008134
VVO_00185	GO:0016020	GO:0006810	GO:0005794	GO:0016021	GO:0005737	GO:0000139
VVO_00186	GO:0005524	GO:0000166	GO:0016884	GO:0006412	GO:0016874
VVO_00188	GO:0031123	GO:0006397	GO:0005634	GO:0004652	GO:0003723	GO:0005847	GO:0005524	GO:0043631	GO:0016779	GO:0006378	GO:0000166	GO:0006350	GO:0016740
VVO_00190	GO:0003723	GO:0000166	GO:0003676
VVO_00191	GO:0006413	GO:0003743	GO:0006412	GO:0005737
VVO_00192	GO:0016020	GO:0016021
VVO_00197	GO:0016310	GO:0005634	GO:0003677	GO:0006281	GO:0005524	GO:0016301	GO:0046982	GO:0016773	GO:0005488	GO:0018105	GO:0004674	GO:0005515	GO:0000166	GO:0016740	GO:0006974
VVO_00199	GO:0015074	GO:0003723	GO:0003677	GO:0004190	GO:0003676	GO:0003964	GO:0006508	GO:0006278
VVO_00200	GO:0046872	GO:0016787	GO:0046080	GO:0004170	GO:0009117
VVO_00208	GO:0016020	GO:0010008	GO:0006810	GO:0006904	GO:0016192	GO:0000139	GO:0005768	GO:0005515	GO:0005794	GO:0015031
VVO_00209	GO:0016020	GO:0006810	GO:0005783	GO:0033116	GO:0016192	GO:0005794	GO:0016021	GO:0005789
VVO_00210	GO:0016020	GO:0006810	GO:0005783	GO:0033116	GO:0016192	GO:0005794	GO:0016021	GO:0005789
VVO_00212	GO:0016020	GO:0005085	GO:0005737	GO:0007067	GO:0007264	GO:0005829	GO:0016021	GO:0005886	GO:0005634	GO:0007089	GO:0005622	GO:0005088	GO:0001302	GO:0051301	GO:0051726	GO:0007049	GO:0007265	GO:0051056
VVO_00214	GO:0016020	GO:0047497	GO:0005622	GO:0005741	GO:0016787	GO:0000166	GO:0005509	GO:0007264	GO:0016021	GO:0005525	GO:0005739
VVO_00215	GO:0046872	GO:0008270
VVO_00217	GO:0016020	GO:0008152	GO:0003824	GO:0055114	GO:0005488	GO:0005515	GO:0016021	GO:0016491
VVO_00220	GO:0031177	GO:0008152	GO:0016853	GO:0003824	GO:0017000	GO:0016874	GO:0048037	GO:0000036
VVO_00221	GO:0005634	GO:0000781	GO:0006281	GO:0005524	GO:0004518	GO:0046872	GO:0016787	GO:0007126	GO:0030870	GO:0000166	GO:0008270	GO:0006974	GO:0007049	GO:0045120
VVO_00224	GO:0016020	GO:0005783	GO:0016021	GO:0005789
VVO_00225	GO:0005575	GO:0030154	GO:0005524	GO:0006916	GO:0006241	GO:0006165	GO:0007286	GO:0007283	GO:0004550	GO:0000302	GO:0003674	GO:0006228	GO:0048515	GO:0007275	GO:0006183
VVO_00226	GO:0006810	GO:0055085	GO:0031314	GO:0005739	GO:0015031	GO:0030150
VVO_00227	GO:0016020	GO:0006490	GO:0006486	GO:0005783	GO:0042281	GO:0016758	GO:0009060	GO:0016757	GO:0005515	GO:0016021	GO:0005789	GO:0016740
VVO_00228	GO:0016627	GO:0033554	GO:0003677	GO:0008152	GO:0050660	GO:0006950	GO:0008470	GO:0055114	GO:0016566	GO:0005737	GO:0005515	GO:0043565	GO:0032582	GO:0003995	GO:0016491
VVO_00229	GO:0070682	GO:0032024	GO:0005634	GO:0045941	GO:0016563	GO:0006915	GO:0003713	GO:0043425	GO:0046676	GO:0045944
VVO_00230	GO:0009228	GO:0005739
VVO_00231	GO:0046417	GO:0008652	GO:0005634	GO:0004106	GO:0016853	GO:0009073	GO:0005829	GO:0003824
VVO_00232	GO:0007349	GO:0006184	GO:0031625	GO:0045172	GO:0003924	GO:0031105	GO:0043065	GO:0005515	GO:0005875	GO:0051301	GO:0000166	GO:0005525	GO:0007049
VVO_00235	GO:0008652	GO:0008152	GO:0003824	GO:0051536	GO:0009082	GO:0004160	GO:0016829	GO:0046872	GO:0051539	GO:0005739
VVO_00236	GO:0016310	GO:0008152	GO:0005524	GO:0016301	GO:0003824	GO:0005737	GO:0000070	GO:0004674	GO:0000166	GO:0005829	GO:0016740
VVO_00238	GO:0006457	GO:0003755	GO:0016853
VVO_00240	GO:0005634	GO:0004619	GO:0016853	GO:0006096	GO:0006091
VVO_00242	GO:0034450	GO:0005634	GO:0006511	GO:0000151	GO:0016567	GO:0005737	GO:0016874	GO:0004842
VVO_00245	GO:0030324	GO:0016020	GO:0005634	GO:0016567	GO:0005622	GO:0005737	GO:0016874	GO:0004842	GO:0016481	GO:0043161	GO:0005515	GO:0006464	GO:0016881	GO:0030217	GO:0005886
VVO_00246	GO:0043328	GO:0016567	GO:0005622	GO:0005737	GO:0016874	GO:0004842	GO:0006464	GO:0016881
VVO_00247	GO:0007264	GO:0005622	GO:0005085	GO:0051056
VVO_00248	GO:0007413	GO:0005840	GO:0000003	GO:0015934	GO:0005622	GO:0009792	GO:0040010	GO:0040011	GO:0030529	GO:0006412	GO:0003735	GO:0040007	GO:0002119
VVO_00249	GO:0016020	GO:0031929	GO:0005634	GO:0007165	GO:0031137	GO:0005622	GO:0032153	GO:0005737	GO:0005488	GO:0031932	GO:0006995	GO:0007126	GO:0005829	GO:0016021
VVO_00250	GO:0016020	GO:0006810	GO:0022900	GO:0016651	GO:0005743	GO:0070469	GO:0005739
VVO_00252	GO:0016209	GO:0006801	GO:0004784	GO:0046872	GO:0055114	GO:0005737	GO:0016491
VVO_00253	GO:0005634	GO:0032040	GO:0005730	GO:0006364
VVO_00254	GO:0016020	GO:0005783	GO:0016021	GO:0005789	GO:0005198
VVO_00255	GO:0016020	GO:0006810	GO:0055085	GO:0005524	GO:0042626	GO:0046677	GO:0000166	GO:0017111	GO:0006200	GO:0016021	GO:0005886	GO:0016887	GO:0006855
VVO_00256	GO:2000248	GO:0031929	GO:0007346	GO:0005524	GO:0016301	GO:0006468	GO:0031142	GO:0004674	GO:0005515	GO:0000166	GO:0004672	GO:0016740
VVO_00259	GO:0016020	GO:0016021	GO:0031966	GO:0005739
VVO_00260	GO:0016020	GO:0006457	GO:0045861	GO:0000001	GO:0001302	GO:0005515	GO:0005743	GO:0016021	GO:0005739
VVO_00261	GO:0003677	GO:0007126	GO:0005524	GO:0006298	GO:0000166	GO:0030983
VVO_00267	GO:0006457	GO:0005634	GO:0007346	GO:0031072	GO:0042803	GO:0005737	GO:0070304	GO:0005515	GO:0051301	GO:0005829	GO:0007049
VVO_00272	GO:0003677	GO:0043193	GO:0031154	GO:0006355	GO:0031247	GO:0042244	GO:0006357	GO:0043565	GO:0003700	GO:0005634	GO:0030435	GO:0006351	GO:0031289	GO:0006350	GO:0040011	GO:0045449
VVO_00274	GO:0008152	GO:0003824	GO:0055114	GO:0005488	GO:0016491
VVO_00275	GO:0008152	GO:0003824	GO:0055114	GO:0005488	GO:0016491
VVO_00276	GO:0008152	GO:0003824	GO:0055114	GO:0005488	GO:0016491
VVO_00277	GO:0035444	GO:0016020	GO:0006810	GO:0055085	GO:0015675	GO:0015099	GO:0030001	GO:0046872	GO:0016021	GO:0005886
VVO_00279	GO:0006397	GO:0005634	GO:0070816	GO:0032806	GO:0031031	GO:0005737	GO:0005515	GO:0005829	GO:0006350	GO:0031565	GO:0000079
VVO_00281	GO:0000278	GO:0005524	GO:0003714	GO:0000502	GO:0006521	GO:0005737	GO:0051437	GO:0016787	GO:0005515	GO:0000166	GO:0017111	GO:0000216	GO:0016070	GO:0005634	GO:0045941	GO:0030163	GO:0016032	GO:0000084	GO:0006915	GO:0000075	GO:0016481	GO:0051436	GO:0034641	GO:0003713	GO:0031145	GO:0044419	GO:0000082	GO:0051439	GO:0016071	GO:0006977	GO:0042981
VVO_00282	GO:0005634	GO:0006281	GO:0006350	GO:0045449	GO:0006974	GO:0016568
VVO_00283	GO:0005634	GO:0003723	GO:0005730	GO:0006364	GO:0005737	GO:0000178
VVO_00284	GO:0008152	GO:0016798	GO:0030248	GO:0004553	GO:0016787	GO:0030245	GO:0000272	GO:0005576	GO:0005975	GO:0008810
VVO_00285	GO:0008152	GO:0016798	GO:0030248	GO:0004553	GO:0016787	GO:0030245	GO:0000272	GO:0005576	GO:0005975	GO:0008810
VVO_00286	GO:0016020	GO:0016021	GO:0031966	GO:0005739
VVO_00288	GO:0033554	GO:0005634	GO:0008233	GO:0005737	GO:0008236	GO:0006508	GO:0016787	GO:0005829	GO:0005576
VVO_00289	GO:0005634	GO:0019135	GO:0055114	GO:0008612	GO:0005737	GO:0005488	GO:0046872	GO:0004497	GO:0016491
VVO_00290	GO:0005840	GO:0005761	GO:0032543	GO:0030529	GO:0006412	GO:0005739	GO:0003735
VVO_00293	GO:0009058	GO:0016740	GO:0005739
VVO_00294	GO:0016020	GO:0006810	GO:0055085	GO:0051286	GO:0005794	GO:0016021	GO:0032153
VVO_00295	GO:0033179	GO:0006810	GO:0006811	GO:0045335	GO:0015991	GO:0033177	GO:0015078	GO:0015992
VVO_00296	GO:0008152	GO:0030995	GO:0016798	GO:0007047	GO:0009313	GO:0009986	GO:0005618	GO:0016787	GO:0051301	GO:0043188	GO:0005576	GO:0007049	GO:0051118
VVO_00297	GO:0016020	GO:0030437	GO:0032153	GO:0015914	GO:0015031	GO:0006810	GO:0005634	GO:0051286	GO:0005622	GO:0006893	GO:0031321	GO:0033205	GO:0008525	GO:0010570	GO:0005628	GO:0005215
VVO_00299	GO:0033179	GO:0016020	GO:0006810	GO:0000220	GO:0000324	GO:0007035	GO:0006811	GO:0005773	GO:0005774	GO:0015991	GO:0005515	GO:0033177	GO:0016021	GO:0015078	GO:0015992	GO:0046961
VVO_00300	GO:0005840	GO:0003723	GO:0030529	GO:0006412	GO:0005622	GO:0003735	GO:0019843
VVO_00301	GO:0003723	GO:0003677	GO:0000049
VVO_00302	GO:0016702	GO:0046872	GO:0005506	GO:0055114	GO:0016491
VVO_00305	GO:0005634	GO:0003729	GO:0003723	GO:0003677	GO:0043565	GO:0005737
VVO_00306	GO:0006397	GO:0005634	GO:0005524	GO:0004386	GO:0008186	GO:0008033	GO:0032575	GO:0016787	GO:0000166	GO:0043141	GO:0008380	GO:0008094
VVO_00307	GO:0005634	GO:0003723	GO:0005524	GO:0004386	GO:0008026	GO:0003676	GO:0016787	GO:0005730	GO:0000166
VVO_00308	GO:0006810	GO:0003723	GO:0000166	GO:0015031	GO:0005737
VVO_00309	GO:0008152	GO:0051287	GO:0003824	GO:0055114	GO:0005488	GO:0004316	GO:0006633	GO:0008610	GO:0016491
VVO_00310	GO:0008152	GO:0006520	GO:0019551	GO:0003824	GO:0055114	GO:0005488	GO:0004352	GO:0016491
VVO_00311	GO:0016702	GO:0046872	GO:0005506	GO:0055114	GO:0016491
VVO_00312	GO:0019430	GO:0050660	GO:0055114	GO:0005737	GO:0016491	GO:0004791
VVO_00313	GO:0033179	GO:0016020	GO:0006810	GO:0006811	GO:0005773	GO:0005774	GO:0015986	GO:0015991	GO:0045263	GO:0033177	GO:0016021	GO:0015078	GO:0015992
VVO_00319	GO:0005634	GO:0006281	GO:0005524	GO:0000166	GO:0051276	GO:0005694	GO:0006974	GO:0006310
VVO_00321	GO:0046872	GO:0016787	GO:0008237	GO:0008233
VVO_00322	GO:0046872	GO:0016787	GO:0008237	GO:0008233
VVO_00323	GO:0046872	GO:0016787	GO:0008237	GO:0008233
VVO_00324	GO:0046872	GO:0016787	GO:0008237	GO:0008233
VVO_00325	GO:0046872	GO:0016787	GO:0008237	GO:0008233
VVO_00326	GO:0005856	GO:0030036	GO:0000915	GO:0051764	GO:0030674	GO:0005737	GO:0003779	GO:0051017	GO:0005509	GO:0005826
VVO_00327	GO:0005634	GO:0003677	GO:0006281	GO:0006260	GO:0005694	GO:0006350	GO:0006974	GO:0045449
VVO_00330	GO:0005634	GO:0006468	GO:0030611	GO:0004725	GO:0007067	GO:0046872	GO:0016787	GO:0051301	GO:0004721	GO:0046685	GO:0007049	GO:0009507
VVO_00334	GO:0031965	GO:0031291	GO:0005737	GO:0005098	GO:0048471	GO:0030702	GO:0000070	GO:0006913	GO:0005829	GO:0051383	GO:0005096
VVO_00335	GO:2000100	GO:0051286	GO:0007346	GO:0005938	GO:0005515	GO:0051301	GO:0032153	GO:0007049	GO:0005737	GO:0007067
VVO_00337	GO:0006231	GO:0009165	GO:0008168	GO:0004799	GO:0003824	GO:0005737	GO:0005829	GO:0016740	GO:0032259
VVO_00339	GO:0016020	GO:0006810	GO:0055085	GO:0005515	GO:0016021	GO:0005215
VVO_00342	GO:0016020	GO:0006810	GO:0055085	GO:0005515	GO:0016021	GO:0005215
VVO_00343	GO:0005634	GO:0003677	GO:0006355	GO:0006351	GO:0005829	GO:0006350	GO:0003700	GO:0045449
VVO_00347	GO:0016020	GO:0006820	GO:0006810	GO:0055085	GO:0008308	GO:0046930	GO:0005741	GO:0006811	GO:0044070	GO:0015288	GO:0016021	GO:0005739
VVO_00348	GO:0007165	GO:0005524	GO:0004674	GO:0016301	GO:0004672	GO:0000166	GO:0006468	GO:0016740
VVO_00350	GO:0016020	GO:0005643	GO:0005524	GO:0004828	GO:0005635	GO:0007094	GO:0006434	GO:0005737	GO:0051028	GO:0005515	GO:0000166	GO:0005975	GO:0000777	GO:0015031	GO:0006810	GO:0055085	GO:0031965	GO:0005634	GO:0005654	GO:0016032	GO:0008645	GO:0000775	GO:0015758	GO:0010827	GO:0006412	GO:0006606	GO:0000776
VVO_00351	GO:0005840	GO:0030529	GO:0005829	GO:0006412	GO:0005622	GO:0003735	GO:0015935
VVO_00354	GO:0005759	GO:0008152	GO:0055114	GO:0003863	GO:0046872	GO:0005739	GO:0016624	GO:0016491
VVO_00355	GO:0016020	GO:0006810	GO:0055085	GO:0046873	GO:0030001	GO:0006829	GO:0006811	GO:0016021
VVO_00356	GO:0005634	GO:0016787	GO:0008234	GO:0008233	GO:0006508
VVO_00357	GO:0016020	GO:0005783	GO:0016021	GO:0005789	GO:0007047
VVO_00359	GO:0006396	GO:0005634	GO:0003723	GO:0000166	GO:0005622	GO:0003676
VVO_00360	GO:0004180	GO:0016837	GO:0003824	GO:0007047	GO:0030246	GO:0016829	GO:0000272	GO:0005576	GO:0005975
VVO_00361	GO:0016020	GO:0032580	GO:0005515	GO:0005794	GO:0007030	GO:0005797
VVO_00362	GO:0008641	GO:0016925	GO:0005634	GO:0008152	GO:0019948	GO:0003824	GO:0005488	GO:0016874	GO:0006464
VVO_00363	GO:0016042	GO:0008152	GO:0007154	GO:0003824	GO:0035091	GO:0004630	GO:0016787	GO:0046488	GO:0005829
VVO_00367	GO:0003723	GO:0007601	GO:0005515	GO:0005681	GO:0050896	GO:0006397	GO:0005634	GO:0005654	GO:0000398	GO:0016607	GO:0000375	GO:0071013	GO:0010467	GO:0030529	GO:0005682	GO:0008380
VVO_00368	GO:0007294	GO:0051693	GO:0006911	GO:0030036	GO:0016324	GO:0008290	GO:0003779	GO:0010591	GO:0007015	GO:0030837	GO:0005515	GO:0005875	GO:0035220
VVO_00369	GO:0006097	GO:0008152	GO:0005777	GO:0003824	GO:0004451	GO:0006099	GO:0019752	GO:0016829
VVO_00370	GO:0016020	GO:0003975	GO:0005792	GO:0005783	GO:0019408	GO:0008963	GO:0016757	GO:0016021	GO:0006487	GO:0016740	GO:0005624	GO:0005789	GO:0051259
VVO_00371	GO:0046872	GO:0016787	GO:0008270	GO:0003824	GO:0008033
VVO_00372	GO:0016616	GO:0008152	GO:0005622	GO:0051287	GO:0003824	GO:0055114	GO:0005737	GO:0005488	GO:0006108	GO:0004473	GO:0046872	GO:0004470	GO:0016491
VVO_00377	GO:0030587	GO:0030154	GO:0006511	GO:0031625	GO:0006935	GO:0031461	GO:0019005
VVO_00378	GO:0008168	GO:0006744	GO:0016740	GO:0005739	GO:0032259
VVO_00379	GO:0005634	GO:0006350	GO:0045449
VVO_00380	GO:0016020	GO:0005524	GO:0009636	GO:0016787	GO:0000166	GO:0017111	GO:0016021	GO:0071276	GO:0016887	GO:0006810	GO:0000329	GO:0055085	GO:0042626	GO:0005773	GO:0005774	GO:0071997	GO:0006200	GO:0008559	GO:0071996
VVO_00381	GO:0005634	GO:0016458	GO:0005730
VVO_00383	GO:0006810	GO:0005759	GO:0008152	GO:0003824	GO:0005488	GO:0022900	GO:0005739	GO:0070469
VVO_00384	GO:0016020	GO:0006886	GO:0006810	GO:0055085	GO:0004872	GO:0016021	GO:0005741	GO:0005739	GO:0015031
VVO_00388	GO:0016020	GO:0006810	GO:0005740	GO:0007585	GO:0055114	GO:0046872	GO:0022900	GO:0005743	GO:0016021	GO:0070469	GO:0005739	GO:0016491
VVO_00389	GO:0005634	GO:0007126	GO:0005829	GO:0005737
VVO_00390	GO:0005840	GO:0003723	GO:0030529	GO:0006412	GO:0005622	GO:0003735	GO:0000049	GO:0015935	GO:0019843
VVO_00392	GO:0043248	GO:0005634	GO:0061133	GO:0005515	GO:0000502	GO:0010950	GO:0005737
VVO_00393	GO:0006396	GO:0005740	GO:0043488	GO:0009061	GO:0005739	GO:0000962
VVO_00394	GO:0008233	GO:0004222	GO:0006518	GO:0042277	GO:0005737	GO:0005625	GO:0007243	GO:0046872	GO:0016787	GO:0006508	GO:0008237
VVO_00396	GO:0004737	GO:0000287	GO:0008152	GO:0003824	GO:0016831	GO:0016829	GO:0046872	GO:0030976
VVO_00398	GO:0016020	GO:0016021	GO:0006633	GO:0055114	GO:0016491	GO:0008610	GO:0006629
VVO_00399	GO:0051301	GO:0007049	GO:0005737
VVO_00400	GO:0016020	GO:0005783	GO:0055114	GO:0047012	GO:0005515	GO:0016491	GO:0008610	GO:0000252	GO:0006694	GO:0016126	GO:0008152	GO:0003824	GO:0006696	GO:0005488	GO:0003854	GO:0005789
VVO_00402	GO:0006396	GO:0005634	GO:0042802	GO:0016078	GO:0005655	GO:0000171	GO:0004526	GO:0001682	GO:0008033	GO:0000172	GO:0016787	GO:0005515	GO:0005730
VVO_00404	GO:0005634	GO:0003677	GO:0005524	GO:0006139	GO:0004386	GO:0008026	GO:0004003	GO:0003676	GO:0016817	GO:0016787	GO:0000166	GO:0016818	GO:0007049
VVO_00405	GO:0016020	GO:0016021	GO:0006818	GO:0006814	GO:0006810	GO:0000329	GO:0006813	GO:0015386	GO:0055085	GO:0000324	GO:0015385	GO:0006811	GO:0005773	GO:0005774	GO:0015369	GO:0005789
VVO_00406	GO:0080008	GO:0010017	GO:0005634	GO:0003677	GO:0006281	GO:0005737	GO:0003676	GO:0016481	GO:0009585	GO:0005515	GO:0010100	GO:0006974
VVO_00407	GO:0005634	GO:0005829
VVO_00408	GO:0016020	GO:0016021	GO:0005743	GO:0005739
VVO_00409	GO:0016020	GO:0003958	GO:0005783	GO:0010181	GO:0005506	GO:0016021	GO:0005789	GO:0055114	GO:0016491
VVO_00414	GO:0005524	GO:0006355	GO:0005515	GO:0000166	GO:0017111	GO:0005739	GO:0016887	GO:0005634	GO:0005654	GO:0042802	GO:0043254	GO:0000027	GO:0005622	GO:0006364	GO:0006200	GO:0008134
VVO_00417	GO:0008152	GO:0004556	GO:0003824	GO:0016798	GO:0046872	GO:0030246	GO:0043169	GO:0016787	GO:0005975
VVO_00420	GO:0016020	GO:0000324	GO:0016567	GO:0005773	GO:0000139	GO:0005774	GO:0046872	GO:0005794	GO:0008270	GO:0016021
VVO_00422	GO:0046872	GO:0005792	GO:0005783	GO:0006788	GO:0004392	GO:0055114	GO:0016491
VVO_00427	GO:0008152	GO:0003824	GO:0016798	GO:0005976	GO:0004339	GO:0030246	GO:0016787	GO:0000272	GO:0005975
VVO_00428	GO:0042278	GO:0005524	GO:0006260	GO:0055114	GO:0005737	GO:0004748	GO:0005515	GO:0000166	GO:0005829	GO:0090329	GO:0016491	GO:0009263	GO:0009216	GO:0006213	GO:0003824	GO:0005971	GO:0007090	GO:0009212
VVO_00429	GO:0006338	GO:0006355	GO:0005737	GO:0016586	GO:0005515	GO:0005829	GO:0043565	GO:0008270	GO:0003700	GO:0016568	GO:0005634	GO:0006351	GO:0032569	GO:0000228	GO:0006350	GO:0045449
VVO_00432	GO:0005634	GO:0003677	GO:0005622	GO:0003676	GO:0046872	GO:0006350	GO:0008270	GO:0045449
VVO_00435	GO:0016629	GO:0008152	GO:0003824	GO:0055114	GO:0005737	GO:0010181	GO:0006633	GO:0031408	GO:0008610	GO:0016491
VVO_00436	GO:0008152	GO:0010181	GO:0003959	GO:0003824	GO:0055114	GO:0016491
VVO_00438	GO:0005634	GO:0003677	GO:0006281	GO:0006260	GO:0016779	GO:0003824	GO:0046872	GO:0016829	GO:0003887	GO:0016740	GO:0006974
VVO_00439	GO:0033554	GO:0005634	GO:0007126	GO:0005829	GO:0005737	GO:0005488
VVO_00441	GO:0016020	GO:0006810	GO:0055085	GO:0033554	GO:0005783	GO:0016021
VVO_00444	GO:0016814	GO:0009117	GO:0019239	GO:0046872	GO:0016787	GO:0003876	GO:0005829	GO:0006144	GO:0009168
VVO_00445	GO:0031588	GO:0016020	GO:0007165	GO:0043254	GO:0006468	GO:0042149	GO:0005737	GO:0001403	GO:0001302	GO:0005515	GO:0004679	GO:0005886
VVO_00446	GO:0031363	GO:0005634	GO:0005737	GO:0006807	GO:0016787	GO:0043161	GO:0005829	GO:0016810
VVO_00448	GO:0033554	GO:0005634	GO:0016652	GO:0055114	GO:0005737	GO:0005829	GO:0047018	GO:0047019	GO:0016491
VVO_00449	GO:0005634	GO:0003677	GO:0006281	GO:0005730	GO:0003684	GO:0006298	GO:0006974	GO:0006289
VVO_00450	GO:0005575	GO:0003964	GO:0003723	GO:0016779	GO:0016740	GO:0006313	GO:0006278
VVO_00451	GO:0005634	GO:0008168	GO:0030488	GO:0016740	GO:0016429	GO:0008033
VVO_00453	GO:0031965	GO:0005654	GO:0005634	GO:0006281	GO:0005524	GO:0004386	GO:0006259	GO:0005737	GO:0008026	GO:0003676	GO:0016787	GO:0005730	GO:0000166	GO:0006310	GO:0003678
VVO_00457	GO:0016787	GO:0008233	GO:0006508	GO:0004190
VVO_00458	GO:0042254	GO:0005634	GO:0005730	GO:0005515	GO:0005816
VVO_00460	GO:0006892	GO:0005737
VVO_00465	GO:0016020	GO:0005524	GO:0009636	GO:0016787	GO:0000166	GO:0017111	GO:0016021	GO:0071276	GO:0016887	GO:0006810	GO:0000329	GO:0055085	GO:0042626	GO:0005773	GO:0005774	GO:0071997	GO:0006200	GO:0008559	GO:0071996
VVO_00466	GO:0005575	GO:0003674	GO:0008150
VVO_00470	GO:0016787	GO:0008233	GO:0006508	GO:0009561	GO:0005576	GO:0008236
VVO_00473	GO:0033553	GO:0003714	GO:0031934	GO:0031933	GO:0017136	GO:0016566	GO:0005737	GO:0030702	GO:0070403	GO:0016787	GO:0005829	GO:0008270	GO:0000183	GO:0005634	GO:0006342	GO:0051287	GO:0000790	GO:0060303	GO:0046872	GO:0005721	GO:0006350	GO:0016811	GO:0045449	GO:0016575	GO:0006476
VVO_00475	GO:0005634	GO:0003677	GO:0006260	GO:0032066	GO:0007050	GO:0007049	GO:0050821	GO:0008285
VVO_00477	GO:0005840	GO:0042254	GO:0030529
VVO_00483	GO:0006413	GO:0003743	GO:0006412	GO:0005737
VVO_00488	GO:0016020	GO:0006810	GO:0055085	GO:0005524	GO:0042626	GO:0006811	GO:0006826	GO:0000166	GO:0017111	GO:0016021	GO:0005743	GO:0006200	GO:0005739	GO:0016887
VVO_00490	GO:0004713	GO:0005524	GO:0004674	GO:0016301	GO:0004672	GO:0000166	GO:0006468	GO:0016740
VVO_00492	GO:0004713	GO:0005524	GO:0004674	GO:0016301	GO:0004672	GO:0000166	GO:0006468	GO:0016740
VVO_00493	GO:0046872	GO:0003677	GO:0008270	GO:0003676
VVO_00494	GO:0016020	GO:0008152	GO:0003824	GO:0016798	GO:0007047	GO:0043169	GO:0004553	GO:0016787	GO:0000272	GO:0004338	GO:0005975	GO:0016021	GO:0005886
VVO_00495	GO:0046872	GO:0005783	GO:0008152	GO:0003824	GO:0051536	GO:0009615
VVO_00496	GO:0016020	GO:0008654	GO:0003882	GO:0016021	GO:0006659	GO:0005622	GO:0016740
VVO_00499	GO:0005856	GO:0005634	GO:0006350	GO:0045449	GO:0005737	GO:0016568
VVO_00500	GO:0006810	GO:0005643	GO:0005634	GO:0008565	GO:0005635	GO:0005737	GO:0005488	GO:0006886	GO:0005829	GO:0005525	GO:0015031
VVO_00505	GO:0051286	GO:0005829	GO:0032153	GO:0005737
VVO_00508	GO:0042254	GO:0005634	GO:0005730	GO:0030529
VVO_00509	GO:0016627	GO:0016020	GO:0005783	GO:0003865	GO:0055114	GO:0005737	GO:0008202	GO:0016021	GO:0005789	GO:0006629
VVO_00517	GO:0015074	GO:0003677	GO:0008233	GO:0005524	GO:0004190	GO:0003676	GO:0046872	GO:0016787	GO:0000166	GO:0008270
VVO_00522	GO:0005634	GO:0008152	GO:0003824	GO:0055114	GO:0005488	GO:0006783	GO:0006779	GO:0004729	GO:0005829	GO:0005739	GO:0016491
VVO_00525	GO:0015074	GO:0003723	GO:0003677	GO:0004190	GO:0003676	GO:0003964	GO:0006508	GO:0006278
VVO_00526	GO:0015074	GO:0003723	GO:0003677	GO:0004190	GO:0003676	GO:0003964	GO:0006508	GO:0006278
VVO_00535	GO:0005634	GO:0008152	GO:0005737	GO:0008415	GO:0004596	GO:0017196	GO:0005829	GO:0008080	GO:0016740
VVO_00536	GO:0008171	GO:0047146	GO:0008168	GO:0016740	GO:0032259
VVO_00543	GO:0008152	GO:0009404	GO:0008168	GO:0005737	GO:0005625	GO:0030792	GO:0005829	GO:0046685	GO:0018872	GO:0005739	GO:0016740	GO:0032259	GO:0030791
VVO_00544	GO:0033554	GO:0005634	GO:0008152	GO:0003824	GO:0070879	GO:0016798	GO:0007047	GO:0043169	GO:0004553	GO:0016787	GO:0005829	GO:0004338	GO:0005975	GO:0046557
VVO_00546	GO:0008152	GO:0005764	GO:0003824	GO:0016798	GO:0043169	GO:0016787	GO:0006665	GO:0005576	GO:0005975	GO:0046557	GO:0004348	GO:0007040
VVO_00549	GO:0003887	GO:0003677	GO:0006260	GO:0016779	GO:0016740	GO:0005739	GO:0005760	GO:0003676
VVO_00551	GO:0009055	GO:0046872	GO:0020037	GO:0005506	GO:0004497	GO:0055114	GO:0016491
VVO_00552	GO:0009055	GO:0046872	GO:0020037	GO:0005506	GO:0004497	GO:0055114	GO:0016491
VVO_00553	GO:0008152	GO:0047526	GO:0003824	GO:0055114	GO:0005488	GO:0016491
VVO_00554	GO:0008152	GO:0016641	GO:0003884	GO:0003824	GO:0055114	GO:0005488	GO:0016491
VVO_00556	GO:0005634	GO:0003677	GO:0006355	GO:0006351	GO:0032569	GO:0003704	GO:0046872	GO:0005829	GO:0006350	GO:0008270	GO:0045449	GO:0003700
VVO_00559	GO:0015074	GO:0003723	GO:0003677	GO:0004190	GO:0003676	GO:0003964	GO:0006508	GO:0006278
VVO_00560	GO:0006646	GO:0071775	GO:0032153	GO:0008360	GO:0005737	GO:0004609	GO:0008654	GO:0005829
VVO_00564	GO:0016614	GO:0050660	GO:0055114	GO:0006066	GO:0016491
VVO_00565	GO:0016614	GO:0050660	GO:0055114	GO:0006066	GO:0016491
VVO_00566	GO:0016614	GO:0050660	GO:0055114	GO:0006066	GO:0019285	GO:0008812	GO:0005743	GO:0005739	GO:0016491
VVO_00567	GO:0007047	GO:0016829	GO:0046872	GO:0045490	GO:0000272	GO:0005576	GO:0005975	GO:0030570
VVO_00570	GO:0005634	GO:0003723	GO:0003677	GO:0006950	GO:0006364	GO:0003676	GO:0000028	GO:0003697	GO:0005730	GO:0005515	GO:0000166	GO:0005739
VVO_00571	GO:0016020	GO:0006612	GO:0018344	GO:0005737	GO:0006886	GO:0043087	GO:0032858	GO:0005515	GO:0005968	GO:0006888	GO:0017137	GO:0004663	GO:0005096
VVO_00572	GO:0016614	GO:0050660	GO:0055114	GO:0006066	GO:0016491
VVO_00573	GO:0016614	GO:0050660	GO:0055114	GO:0006066	GO:0016491
VVO_00574	GO:0016614	GO:0050660	GO:0055114	GO:0006066	GO:0016491
VVO_00575	GO:0016020	GO:0006810	GO:0005794	GO:0015031	GO:0000139
VVO_00577	GO:0005634	GO:0006350	GO:0045449
VVO_00578	GO:0005759	GO:0033554	GO:0016616	GO:0008152	GO:0044262	GO:0003824	GO:0055114	GO:0005488	GO:0006108	GO:0006099	GO:0005975	GO:0005739	GO:0030060	GO:0016491
VVO_00580	GO:0019439	GO:0008152	GO:0005777	GO:0004301	GO:0003824	GO:0005737	GO:0009636	GO:0046872	GO:0016787
VVO_00584	GO:0016020	GO:0005783	GO:0045861	GO:0016021	GO:0005886	GO:0042493	GO:0030448	GO:0000030	GO:0031505	GO:0004169	GO:0035269	GO:0016757	GO:0044011	GO:0006493	GO:0005789	GO:0016740	GO:0009405
VVO_00585	GO:0006457	GO:0005634	GO:0005524	GO:0007021	GO:0005737	GO:0005832	GO:0044267	GO:0051082	GO:0000166	GO:0005829
VVO_00588	GO:0016020	GO:0009055	GO:0020037	GO:0005506	GO:0055114	GO:0046872	GO:0004497	GO:0009536	GO:0009507	GO:0016491	GO:0031969
VVO_00589	GO:0016020	GO:0009055	GO:0020037	GO:0005506	GO:0055114	GO:0005773	GO:0005774	GO:0050616	GO:0046872	GO:0016021	GO:0004497	GO:0009820	GO:0016491
VVO_00590	GO:0005634	GO:0016787	GO:0008152	GO:0051607	GO:0045088	GO:0003824	GO:0045087
VVO_00592	GO:0005524	GO:0003824	GO:0006189	GO:0016874	GO:0016831	GO:0016829	GO:0000166	GO:0006164	GO:0004638
VVO_00593	GO:0007047	GO:0016829	GO:0046872	GO:0045490	GO:0000272	GO:0005576	GO:0005975	GO:0030570
VVO_00594	GO:0004252	GO:0008233	GO:0042802	GO:0008236	GO:0006508	GO:0016787	GO:0005576	GO:0043086
VVO_00595	GO:0003677	GO:0006355	GO:0032915	GO:0046983	GO:0003682	GO:0043565	GO:0008270	GO:0005624	GO:0003700	GO:0005634	GO:0005622	GO:0006351	GO:0003151	GO:0003676	GO:0046872	GO:0006350	GO:0045449
VVO_00598	GO:0016020	GO:0006810	GO:0006811	GO:0006754	GO:0015986	GO:0000276	GO:0045263	GO:0005743	GO:0005739	GO:0015078	GO:0015992
VVO_00599	GO:0008152	GO:0003824	GO:0016798	GO:0043169	GO:0004553	GO:0004565	GO:0016787	GO:0000272	GO:0005576	GO:0005975
VVO_00602	GO:0042254	GO:0005634	GO:0005730
VVO_00603	GO:0030166	GO:0016020	GO:0032580	GO:0008152	GO:0030206	GO:0003824	GO:0005488	GO:0048040	GO:0016831	GO:0016829	GO:0005794	GO:0015012	GO:0016021	GO:0044237	GO:0050662
VVO_00607	GO:0009968	GO:0035556	GO:0004871
VVO_00609	GO:0020037	GO:0005576
VVO_00610	GO:0006810	GO:0006406	GO:0055085	GO:0005643	GO:0005634	GO:0005487	GO:0051028	GO:0031080	GO:0000776	GO:0015031
VVO_00611	GO:0005634	GO:0003677	GO:0006355	GO:0006351	GO:0032569	GO:0003704	GO:0046872	GO:0005829	GO:0006350	GO:0008270	GO:0045449	GO:0003700
VVO_00612	GO:0005634	GO:0043234	GO:0005829	GO:0006950	GO:0005737	GO:0005488
VVO_00613	GO:0005515	GO:0070485	GO:0055114	GO:0047816	GO:0045290	GO:0016491
VVO_00615	GO:0008152	GO:0005777	GO:0003824
VVO_00618	GO:0008152	GO:0003824	GO:0019856	GO:0016812	GO:0046872	GO:0006221	GO:0016787	GO:0004151
VVO_00619	GO:0070507	GO:0051233	GO:0007059	GO:0005874	GO:0005524	GO:0005816	GO:0003774	GO:0046982	GO:0005737	GO:0007067	GO:0000070	GO:0031113	GO:0005515	GO:0005829	GO:0000166	GO:0000778	GO:0005819	GO:0031114	GO:0000777	GO:0005856	GO:0007018	GO:0005634	GO:0000915	GO:0015630	GO:0000775	GO:0008608	GO:0007126	GO:0051301	GO:0003777	GO:0034504	GO:0000776	GO:0007049
VVO_00620	GO:0016020	GO:0006810	GO:0005783	GO:0016192	GO:0000139	GO:0005794	GO:0016021	GO:0005789	GO:0015031
VVO_00621	GO:0046907	GO:0005829	GO:0031291	GO:0005525	GO:0005737	GO:0005096
VVO_00622	GO:0006457	GO:0005524	GO:0046983	GO:0046872	GO:0051082	GO:0000166	GO:0019538	GO:0006200	GO:0008270	GO:0017111	GO:0016887
VVO_00623	GO:0006397	GO:0005634	GO:0005681	GO:0005515	GO:0000398	GO:0008380	GO:0008150	GO:0071013
VVO_00624	GO:0008641	GO:0006406	GO:0005634	GO:0008152	GO:0005524	GO:0003824	GO:0005737	GO:0005488	GO:0016874	GO:0006464	GO:0000166	GO:0005829
VVO_00626	GO:0005634
VVO_00628	GO:0003677	GO:0009888	GO:0006355	GO:0016566	GO:0003705	GO:0003690	GO:0045893	GO:0007389	GO:0010843	GO:0005730	GO:0005667	GO:0043565	GO:0003700	GO:0005634	GO:0048513	GO:0010553	GO:0006351	GO:0051090	GO:0016563	GO:0003704	GO:0019904	GO:0006350	GO:0009790	GO:0045449	GO:0008134	GO:0008301
VVO_00629	GO:0051537	GO:0005758	GO:0051536	GO:0005737	GO:0006915	GO:0046872	GO:0051539	GO:0005739
VVO_00630	GO:0046872	GO:0005634
VVO_00634	GO:0016310	GO:0000828	GO:0005524	GO:0042802	GO:0016301	GO:0008440	GO:0000827	GO:0005737	GO:0032958	GO:0000832	GO:0005515	GO:0000166	GO:0016740	GO:0000829
VVO_00636	GO:0003677	GO:0045786	GO:0006355	GO:0045893	GO:0006357	GO:0005515	GO:0005730	GO:0043565	GO:0003700	GO:0045892	GO:0030308	GO:0043231	GO:0005634	GO:0030154	GO:0006351	GO:0007517	GO:0016563	GO:0006350	GO:0007275	GO:0016564	GO:0045449
VVO_00637	GO:0016020	GO:0006915	GO:0015976	GO:0004089	GO:0005743	GO:0008270	GO:0016021	GO:0005739
VVO_00638	GO:0006413	GO:0005634	GO:0003743	GO:0005829	GO:0006412	GO:0044237
VVO_00639	GO:0006397	GO:0006353	GO:0005634	GO:0004534	GO:0005622	GO:0006139	GO:0006364	GO:0004518	GO:0003676	GO:0046872	GO:0004527	GO:0016787	GO:0006350	GO:0008270	GO:0045449
VVO_00641	GO:0016020	GO:0006810	GO:0005783	GO:0016192	GO:0000139	GO:0005794	GO:0016021	GO:0005789	GO:0015031
VVO_00642	GO:0016020	GO:0005783	GO:0016021	GO:0005789
VVO_00643	GO:0008152	GO:0003824	GO:0055114	GO:0005488	GO:0016491
VVO_00645	GO:0000287	GO:0046872	GO:0016787	GO:0006281	GO:0042802	GO:0046080	GO:0004170	GO:0009117
VVO_00648	GO:0046872	GO:0016787	GO:0008237	GO:0008233
VVO_00649	GO:0046872	GO:0016787	GO:0008237	GO:0008233
VVO_00651	GO:0016020	GO:0008289	GO:0006810	GO:0016021	GO:0000062	GO:0005488
VVO_00652	GO:0008152	GO:0006069	GO:0003824	GO:0055114	GO:0005488	GO:0046872	GO:0008270	GO:0016491	GO:0051903
VVO_00655	GO:0004175	GO:0019773	GO:0005634	GO:0051603	GO:0008233	GO:0004298	GO:0000502	GO:0005737	GO:0005839	GO:0045335	GO:0016787	GO:0006508	GO:0006511
VVO_00656	GO:0016020	GO:0009055	GO:0006810	GO:0051537	GO:0051536	GO:0031305	GO:0046872	GO:0022900	GO:0016021	GO:0005739	GO:0031966	GO:0006461
VVO_00658	GO:0005737
VVO_00661	GO:0006184	GO:0000166	GO:0006412	GO:0003746	GO:0006414	GO:0005525	GO:0003924
VVO_00663	GO:0006071	GO:0008081	GO:0006508	GO:0008889	GO:0006629	GO:0004190
VVO_00664	GO:0043213	GO:0016020	GO:0006810	GO:0055085	GO:0005524	GO:0042626	GO:0000166	GO:0017111	GO:0006200	GO:0016021	GO:0005886	GO:0015031	GO:0016887
VVO_00665	GO:0005634	GO:0003824	GO:0006729	GO:0005737	GO:0003934	GO:0046872	GO:0016787	GO:0046654	GO:0000166	GO:0005829	GO:0005525
VVO_00666	GO:0005634
VVO_00668	GO:0016020	GO:0047184	GO:0008152	GO:0005741	GO:0008415	GO:0016021	GO:0005739	GO:0016740
VVO_00670	GO:0000166	GO:0005525
VVO_00672	GO:0018530	GO:0050660	GO:0003824	GO:0055114	GO:0016491
VVO_00674	GO:0071456	GO:0016323	GO:0016020	GO:0007595	GO:0006810	GO:0016324	GO:0015862	GO:0071333	GO:0005337	GO:0030431	GO:0016021	GO:0060079	GO:0005886	GO:0015858
VVO_00676	GO:0003677	GO:0006355	GO:0005737	GO:0051037	GO:0045896	GO:0000083	GO:0005515	GO:0005829	GO:0030907	GO:0003700	GO:0000978	GO:0005634	GO:0006351	GO:0003704	GO:0007126	GO:0007049
VVO_00677	GO:0016020	GO:0009055	GO:0020037	GO:0005506	GO:0052617	GO:0055114	GO:0046872	GO:0052615	GO:0016021	GO:0004497	GO:0052616	GO:0010241	GO:0016491
VVO_00678	GO:0016020	GO:0009055	GO:0020037	GO:0005506	GO:0006950	GO:0052617	GO:0055114	GO:0046872	GO:0052615	GO:0016021	GO:0004497	GO:0052616	GO:0010241	GO:0016491
VVO_00679	GO:0016020	GO:0009055	GO:0020037	GO:0005506	GO:0052617	GO:0055114	GO:0046872	GO:0052615	GO:0016021	GO:0004497	GO:0052616	GO:0010241	GO:0016491
VVO_00680	GO:0031566	GO:0031097	GO:0005816	GO:0031031	GO:0016791	GO:0005737	GO:0031134	GO:0007067	GO:0071937	GO:0000070	GO:0016787	GO:0005730	GO:0005515	GO:0004721	GO:0006470	GO:0031565	GO:0016311	GO:0000777	GO:0005856	GO:0004864	GO:0005634	GO:0045736	GO:0004725	GO:0008608	GO:0010389	GO:0051301	GO:0008138	GO:0034613	GO:0007096	GO:0000917	GO:0007049	GO:0005826
VVO_00681	GO:0016831	GO:0016829	GO:0005634	GO:0004853	GO:0005829	GO:0005737	GO:0006783	GO:0006779
VVO_00683	GO:0009055	GO:0046872	GO:0020037	GO:0005506	GO:0004497	GO:0055114	GO:0016491
VVO_00686	GO:0005840	GO:0030529	GO:0006412	GO:0005622	GO:0005739	GO:0003735	GO:0009060
VVO_00687	GO:0005634	GO:0005515	GO:0006350	GO:0030528	GO:0045449	GO:0005737
VVO_00688	GO:0032488	GO:0051286	GO:0005634	GO:0032878	GO:0031137	GO:0007154	GO:0032153	GO:0035091	GO:0071521	GO:0005515	GO:0005829
VVO_00689	GO:0016020	GO:0009055	GO:0006810	GO:0022900	GO:0005743	GO:0005739	GO:0070469	GO:0008137
VVO_00690	GO:0044267	GO:0047545	GO:0016021	GO:0005739	GO:0055114	GO:0016491
VVO_00691	GO:0005634	GO:0043234	GO:0005829	GO:0005737	GO:0005488
VVO_00692	GO:0005840	GO:0005634	GO:0005622	GO:0005730	GO:0005829	GO:0030529	GO:0006412	GO:0003735
VVO_00693	GO:0016020	GO:0006810	GO:0007264	GO:0000166	GO:0005525	GO:0015031	GO:0005886
VVO_00694	GO:0009651
VVO_00696	GO:0005840	GO:0030529	GO:0006412	GO:0005622	GO:0003735	GO:0005737
VVO_00697	GO:0016020	GO:0016021	GO:0005741	GO:0005739	GO:0055114	GO:0016491	GO:0004128
VVO_00698	GO:0005737	GO:0003690	GO:0043923	GO:0005515	GO:0003700	GO:0042826	GO:0042802	GO:0005622	GO:0016563	GO:0008022	GO:0045944	GO:0006350	GO:0044419	GO:0032993	GO:0045449	GO:0003677	GO:0006355	GO:0045893	GO:0006357	GO:0010843	GO:0005730	GO:0008270	GO:0043565	GO:0045817	GO:0005634	GO:0006351	GO:0003702	GO:0042803	GO:0003676	GO:0046872	GO:0008134	GO:0035035
VVO_00700	GO:0000287	GO:0016616	GO:0008652	GO:0009085	GO:0006091	GO:0051287	GO:0055114	GO:0005737	GO:0046872	GO:0047046	GO:0016491
VVO_00701	GO:0031464	GO:0006260	GO:0005737	GO:0006511	GO:0031572	GO:0006974	GO:0000209	GO:0005856	GO:0005634	GO:0005815	GO:0006513	GO:0009411	GO:0005813	GO:0004842	GO:0019985	GO:0051726	GO:0031465
VVO_00702	GO:0006810	GO:0007264	GO:0005794	GO:0000166	GO:0005622	GO:0005525	GO:0015031	GO:0016192
VVO_00704	GO:0005759	GO:0016769	GO:0008152	GO:0003824	GO:0006783	GO:0008415	GO:0009058	GO:0033014	GO:0003870	GO:0016740	GO:0005739	GO:0030170
VVO_00705	GO:0006397	GO:0005634	GO:0005681	GO:0008380	GO:0005737
VVO_00706	GO:0033554	GO:0005783	GO:0016787	GO:0005794	GO:0016740	GO:0005739	GO:0005737
VVO_00707	GO:0016422	GO:0005654	GO:0005634	GO:0003723	GO:0008168	GO:0016607	GO:0006139	GO:0010467	GO:0001510	GO:0016740	GO:0032259
VVO_00711	GO:0005634	GO:0003677	GO:0045941	GO:0007596	GO:0010553	GO:0006355	GO:0030528	GO:0016363	GO:0016566	GO:0016563	GO:0010552	GO:0005515	GO:0006350	GO:0045449
VVO_00713	GO:0016310	GO:0005524	GO:0016301	GO:0009231	GO:0046872	GO:0000166	GO:0008531	GO:0016740
VVO_00714	GO:0016020	GO:0005840	GO:0032543	GO:0016021	GO:0006412	GO:0005622	GO:0003735	GO:0005737
VVO_00716	GO:0016020	GO:0006810	GO:0000329	GO:0006869	GO:0046624	GO:0005773	GO:0005774	GO:0005515	GO:0006665	GO:0008158	GO:0016021	GO:0006629
VVO_00717	GO:0017183	GO:0005737
VVO_00718	GO:0035267	GO:0007399	GO:0005634	GO:0005524	GO:0040008	GO:0043968	GO:0071564	GO:0043967	GO:0006350	GO:0045449	GO:0016568
VVO_00719	GO:0042254	GO:0005654	GO:0005634	GO:0005730	GO:0006364
VVO_00721	GO:0006397	GO:0006396	GO:0005634	GO:0003723	GO:0030529	GO:0008380
VVO_00722	GO:0005634	GO:0003677	GO:0005829	GO:0000785	GO:0043565	GO:0005622	GO:0005737
VVO_00723	GO:0044419
VVO_00725	GO:0003899	GO:0005634	GO:0003677	GO:0006350	GO:0005829	GO:0006351
VVO_00727	GO:0005524	GO:0004815	GO:0000049	GO:0005737	GO:0016874	GO:0003676	GO:0006422	GO:0032543	GO:0006418	GO:0000166	GO:0006412	GO:0004812	GO:0005739
VVO_00728	GO:0016020	GO:0005774	GO:0000329	GO:0005515	GO:0042802	GO:0042144	GO:0005773	GO:0005543
VVO_00729	GO:0008143	GO:0003723	GO:0000166	GO:0008150	GO:0005737	GO:0003676
VVO_00730	GO:0005634	GO:0003677	GO:0006355	GO:0006351	GO:0032569	GO:0003704	GO:0046872	GO:0005829	GO:0006350	GO:0008270	GO:0045449	GO:0003700
VVO_00731	GO:0016627	GO:0016787	GO:0008152	GO:0050660	GO:0003995	GO:0003824	GO:0055114	GO:0016491
VVO_00733	GO:0005759	GO:0006342	GO:0005758	GO:0046872	GO:0070403	GO:0005515	GO:0016787	GO:0016811	GO:0008270	GO:0005739	GO:0045449	GO:0006476
VVO_00735	GO:0005524	GO:0031137	GO:0016301	GO:0006468	GO:0019933	GO:0004674	GO:0000166	GO:0004672	GO:0005829	GO:0016740	GO:0090062
VVO_00739	GO:0006810	GO:0005783	GO:0005622	GO:0005737	GO:0048471	GO:0016192	GO:0005794	GO:0006350	GO:0006888
VVO_00740	GO:0016020	GO:0004252	GO:0016021	GO:0005739
VVO_00741	GO:0005856	GO:0005634	GO:0005874	GO:0051301	GO:0005819	GO:0007049	GO:0005737	GO:0005488	GO:0007067
VVO_00742	GO:0005634	GO:0007141	GO:0005524	GO:0042802	GO:0007286	GO:0001556	GO:0007144	GO:0006366	GO:0006302	GO:0001673	GO:0005515	GO:0007131	GO:0000166	GO:0017111	GO:0000239	GO:0003712
VVO_00744	GO:0006397	GO:0005634	GO:0003723	GO:0005681	GO:0030529	GO:0008380	GO:0005689	GO:0005683
VVO_00746	GO:0016020	GO:0016021	GO:0005741	GO:0005739
VVO_00747	GO:0005634	GO:0006260
VVO_00749	GO:0005634	GO:0003677	GO:0043035	GO:0000127	GO:0003709	GO:0005737	GO:0005829	GO:0006350	GO:0006384	GO:0045449
VVO_00750	GO:0005840	GO:0030529	GO:0022625	GO:0006412	GO:0005622	GO:0003735	GO:0005737
VVO_00752	GO:0016020	GO:0005783	GO:0008152	GO:0007126	GO:0016021	GO:0005789	GO:0003824
VVO_00754	GO:0008652	GO:0008152	GO:0003861	GO:0051536	GO:0009316	GO:0009082	GO:0009098	GO:0046872	GO:0016829	GO:0016836	GO:0051539
VVO_00758	GO:0046872	GO:0016787	GO:0008233	GO:0006508	GO:0004177
VVO_00759	GO:0005840	GO:0032543	GO:0030529	GO:0006412	GO:0005739	GO:0003735	GO:0005737
VVO_00761	GO:0016020	GO:0005783	GO:0016758	GO:0004584	GO:0016757	GO:0016021	GO:0005789	GO:0016740
VVO_00766	GO:0005840	GO:0005763	GO:0005622	GO:0030529	GO:0032543	GO:0006412	GO:0003735	GO:0005739
VVO_00767	GO:0030435	GO:0048315	GO:0005524	GO:0016301	GO:0006468	GO:0004674	GO:0000166	GO:0004672	GO:0016740
VVO_00768	GO:0003677	GO:0043010	GO:0003714	GO:0006355	GO:0006950	GO:0000122	GO:0043565	GO:0048468	GO:0045597	GO:0003700	GO:0070207	GO:0005634	GO:0001654	GO:0006351	GO:0016481	GO:0045944	GO:0006350	GO:0033169	GO:0045449	GO:0008284
VVO_00769	GO:0016020	GO:0005794	GO:0016021	GO:0000139
VVO_00773	GO:0033554	GO:0005524	GO:0010972	GO:0005737	GO:0007088	GO:0005515	GO:0000166	GO:0004672	GO:0031098	GO:0005634	GO:0016301	GO:0006468	GO:0040020	GO:0007126	GO:0004674	GO:0016740
VVO_00774	GO:0006397	GO:0071339	GO:0005634	GO:0003723	GO:0005681	GO:0030529	GO:0008380
VVO_00775	GO:0005759	GO:0051537	GO:0046872	GO:0016226	GO:0005506	GO:0005739	GO:0051536
VVO_00776	GO:0000124	GO:0005634	GO:0003677	GO:0006338	GO:0006350	GO:0005829	GO:0045449	GO:0006352
VVO_00777	GO:0016020	GO:0006810	GO:0005783	GO:0003400	GO:0016192	GO:0005794	GO:0016021	GO:0005789	GO:0005090	GO:0015031	GO:0000299	GO:0005096
VVO_00778	GO:0016020	GO:0016021
VVO_00779	GO:0016787	GO:0008152	GO:0003824	GO:0005737	GO:0016798
VVO_00780	GO:0016020	GO:0006810	GO:0055085	GO:0051286	GO:0005783	GO:0032153	GO:0005794	GO:0016021	GO:0005215
VVO_00781	GO:0016020	GO:0006810	GO:0055085	GO:0031965	GO:0005643	GO:0005634	GO:0005635	GO:0051028	GO:0015031
VVO_00782	GO:0004175	GO:0019773	GO:0005634	GO:0051603	GO:0008233	GO:0004298	GO:0000502	GO:0005737	GO:0005839	GO:0016787	GO:0006511
VVO_00783	GO:0006508	GO:0000502	GO:0005838
VVO_00784	GO:0004175	GO:0005634	GO:0051603	GO:0008233	GO:0004298	GO:0000502	GO:0005737	GO:0005839	GO:0016787	GO:0006508
VVO_00786	GO:0008152	GO:0003824	GO:0055114	GO:0006974	GO:0005488	GO:0016491
VVO_00789	GO:0005094	GO:0007266	GO:0005515	GO:0005737	GO:0001772	GO:0005096
VVO_00790	GO:0016020	GO:0004659	GO:0006744	GO:0009058	GO:0016021	GO:0016094	GO:0005739	GO:0008299	GO:0005666	GO:0008412	GO:0003899	GO:0002083	GO:0047293	GO:0005743	GO:0016740	GO:0031966	GO:0006383
VVO_00791	GO:0016020	GO:0005783	GO:0016021	GO:0005789
VVO_00792	GO:0030552	GO:0001932	GO:0007165	GO:0008603	GO:0000166	GO:0005952
VVO_00794	GO:0005634	GO:0008152	GO:0005829	GO:0003824	GO:0055114	GO:0005488	GO:0016491
VVO_00795	GO:0008152	GO:0030247	GO:0003824	GO:0016798	GO:0030246	GO:0004553	GO:0016787	GO:0030245	GO:0000272	GO:0005975	GO:0008810
VVO_00796	GO:0006810	GO:0000103	GO:0008652	GO:0008152	GO:0009337	GO:0004783	GO:0003824	GO:0055114	GO:0016903	GO:0022900	GO:0019344	GO:0009086	GO:0016491
VVO_00797	GO:0006223	GO:0009116	GO:0005524	GO:0016773	GO:0003824	GO:0016757	GO:0004845	GO:0000166	GO:0005525	GO:0016740
VVO_00799	GO:0016020	GO:0006810	GO:0042147	GO:0016192	GO:0000139	GO:0006886	GO:0005794	GO:0016021	GO:0015031
VVO_00800	GO:0016020	GO:0005774	GO:0000324	GO:0016021	GO:0005773
VVO_00801	GO:0042788	GO:0005622	GO:0005737	GO:0005515	GO:0000166	GO:0006412	GO:0005525	GO:0005844
VVO_00802	GO:0016020	GO:0005783	GO:0016757	GO:0016758	GO:0016021	GO:0016740	GO:0005789
VVO_00804	GO:0046872	GO:0004748	GO:0006260	GO:0046914	GO:0009186	GO:0055114	GO:0016491
VVO_00805	GO:0005524	GO:0004386	GO:0005737	GO:0008026	GO:0003676	GO:0016787	GO:0007126	GO:0000166	GO:0005829	GO:0017111
VVO_00806	GO:0042218	GO:0016769	GO:0005634	GO:0003824	GO:0005737	GO:0009058	GO:0005829	GO:0008483	GO:0016740	GO:0030170	GO:0016847
VVO_00807	GO:0016020	GO:0005506	GO:0050660	GO:0055114	GO:0006825	GO:0006826	GO:0016021	GO:0000293	GO:0005886	GO:0016491	GO:0006810	GO:0009055	GO:0006811	GO:0022900	GO:0046872	GO:0015677
VVO_00809	GO:0006397	GO:0005634	GO:0005524	GO:0004386	GO:0008026	GO:0003676	GO:0016787	GO:0000166	GO:0008380
VVO_00810	GO:0016020	GO:0006810	GO:0055085	GO:0031965	GO:0005643	GO:0005634	GO:0005635	GO:0051028	GO:0006913	GO:0051301	GO:0017056	GO:0000917	GO:0007049	GO:0015031
VVO_00813	GO:0016020	GO:0005829	GO:0016021	GO:0005737
VVO_00814	GO:0016020	GO:0030435	GO:0005634	GO:0031137	GO:0005737	GO:0019933	GO:0005509	GO:0005829	GO:0005886	GO:0006874
VVO_00816	GO:0080025	GO:0042594	GO:0031090	GO:0006914
VVO_00818	GO:0008152	GO:0016798	GO:0030248	GO:0004553	GO:0016787	GO:0000272	GO:0005576	GO:0005975	GO:0030245	GO:0016162
VVO_00819	GO:0005634	GO:0005524	GO:0006364	GO:0042254	GO:0005730	GO:0030529	GO:0006412	GO:0004812
VVO_00820	GO:0046872	GO:0016787	GO:0008237	GO:0008233	GO:0006508	GO:0004177	GO:0008270	GO:0005773
VVO_00821	GO:0005634	GO:0005829
VVO_00823	GO:0005634	GO:0003677	GO:0006355	GO:0006351	GO:0032569	GO:0003704	GO:0046872	GO:0005829	GO:0006350	GO:0008270	GO:0045449	GO:0003700
VVO_00824	GO:0016829	GO:0005515	GO:0006520	GO:0003824	GO:0030170	GO:0005737
VVO_00826	GO:0016020	GO:0005794	GO:0016021	GO:0000139
VVO_00827	GO:0016020	GO:0006810	GO:0005484	GO:0005783	GO:0016192	GO:0000139	GO:0006886	GO:0005794	GO:0016021	GO:0005789	GO:0015031
VVO_00828	GO:0004175	GO:0019773	GO:0005634	GO:0051603	GO:0008233	GO:0004298	GO:0000502	GO:0005737	GO:0005839	GO:0016787	GO:0006511
VVO_00829	GO:0008152	GO:0055114	GO:0016491	GO:0004029
VVO_00830	GO:0070588	GO:0016020	GO:0005524	GO:0006754	GO:0016787	GO:0000166	GO:0016021	GO:0006874	GO:0006810	GO:0008152	GO:0015662	GO:0005388	GO:0003824	GO:0006812	GO:0006816	GO:0006811	GO:0016820
VVO_00831	GO:0006396	GO:0003723	GO:0003677	GO:0005524	GO:0035556	GO:0004386	GO:0004629	GO:0016891	GO:0016787	GO:0000166	GO:0004525	GO:0050688	GO:0003676	GO:0046872	GO:0009615	GO:0006629
VVO_00836	GO:0016020	GO:0005788	GO:0006986	GO:0005783	GO:0005829	GO:0005509	GO:0004571
VVO_00837	GO:0005634	GO:0009116	GO:0006166	GO:0005737	GO:0046872	GO:0003999	GO:0006168	GO:0016757	GO:0016740
VVO_00838	GO:0005840	GO:0030529	GO:0006412	GO:0005622	GO:0003735	GO:0005737
VVO_00839	GO:0008415	GO:0046872	GO:0008152	GO:0003985	GO:0016747	GO:0016740	GO:0005739	GO:0003824
VVO_00840	GO:0005634	GO:0005730	GO:0016787	GO:0006184	GO:0000166	GO:0005525	GO:0003924
VVO_00841	GO:0000166	GO:0005525
VVO_00843	GO:0016020	GO:0016021	GO:0031966	GO:0005739
VVO_00844	GO:0015036	GO:0006979	GO:0016740	GO:0055114	GO:0016491
VVO_00845	GO:0005634	GO:0005829	GO:0005737
VVO_00846	GO:0005634	GO:0003723	GO:0005524	GO:0004386	GO:0006364	GO:0008026	GO:0003676	GO:0042254	GO:0016787	GO:0005730	GO:0000166
VVO_00847	GO:0005634	GO:0003677	GO:0000781	GO:0005829	GO:0006417	GO:0005737	GO:0008033
VVO_00849	GO:0030996	GO:0016020	GO:0005634	GO:0007165	GO:0019003	GO:0006184	GO:0005622	GO:0003924	GO:0005515	GO:0010963	GO:0007264	GO:0000166	GO:0005829	GO:0005525	GO:0005886
VVO_00850	GO:0004567	GO:0008152	GO:0003824	GO:0016798	GO:0043169	GO:0004553	GO:0046355	GO:0016787	GO:0000272	GO:0005576	GO:0005975
VVO_00851	GO:0016876	GO:0005524	GO:0002161	GO:0006450	GO:0005737	GO:0046872	GO:0000166	GO:0043039	GO:0006412	GO:0006419	GO:0004813
VVO_00853	GO:0016020	GO:0042175	GO:0031965	GO:0005783	GO:0005634	GO:0030437	GO:0016791	GO:0046890	GO:0016787	GO:0005515	GO:0004721	GO:0016021	GO:0005739	GO:0005789	GO:0016311	GO:0006998
VVO_00854	GO:0016020	GO:0010008	GO:0005768	GO:0015031	GO:0005737
VVO_00855	GO:0016020	GO:0042493	GO:0005783	GO:0007035	GO:0009636	GO:0030176	GO:0016021	GO:0050291	GO:0005789	GO:0016740	GO:0006629	GO:0008610
VVO_00856	GO:0006397	GO:0005634	GO:0003723	GO:0003676	GO:0005515	GO:0005681	GO:0000166	GO:0030529	GO:0008380
VVO_00857	GO:0016787	GO:0008233	GO:0005515	GO:0006950	GO:0005625
VVO_00858	GO:0046872	GO:0035329
VVO_00860	GO:0005634	GO:0003723	GO:0005524	GO:0004386	GO:0006364	GO:0008026	GO:0003676	GO:0042254	GO:0016787	GO:0005730	GO:0000166
VVO_00864	GO:0016020	GO:0031410	GO:0007047	GO:0006031	GO:0016757	GO:0004100	GO:0016021	GO:0016740	GO:0005886	GO:0030659
VVO_00866	GO:0016020	GO:0005743	GO:0005739
VVO_00867	GO:0003729	GO:0042788	GO:0042802	GO:0045727	GO:0005737	GO:0003676	GO:0046872	GO:0003697	GO:0005515	GO:0008270	GO:0045182
VVO_00868	GO:0016769	GO:0005634	GO:0003824	GO:0005737	GO:0008793	GO:0009058	GO:0005829	GO:0008483	GO:0016740	GO:0030170
VVO_00869	GO:0007444	GO:0040008	GO:0046982	GO:0005737	GO:0007088	GO:0005515	GO:0005875	GO:0008103	GO:0045927	GO:0007294	GO:0005634	GO:0000077	GO:0009411	GO:0048190	GO:0005694	GO:0045172	GO:0007093	GO:0008340	GO:0009314	GO:0019904
VVO_00870	GO:0050983	GO:0016740	GO:0034038	GO:0008612
VVO_00871	GO:0006810	GO:0032012	GO:0005794	GO:0005622	GO:0005086	GO:0015031	GO:0005488
VVO_00872	GO:0016020	GO:0010008	GO:0005856	GO:0042802	GO:0030674	GO:0008092	GO:0005737	GO:0003779	GO:0005768	GO:0043130	GO:0030479	GO:0006897	GO:0005886
VVO_00873	GO:0006415	GO:0006184	GO:0005737	GO:0003924	GO:0000166	GO:0006412	GO:0005525	GO:0003747
VVO_00875	GO:0043687	GO:0005575	GO:0010466	GO:0006916	GO:0005622	GO:0030414	GO:0016874	GO:0006915	GO:0005515	GO:0016881	GO:0004869
VVO_00877	GO:0006810	GO:0005634	GO:0005524	GO:0005737	GO:0030015	GO:0006402	GO:0000166	GO:0005829	GO:0017111	GO:0006200	GO:0006354	GO:0016887
VVO_00878	GO:0005816	GO:0005635	GO:0030428	GO:0005099	GO:0005737	GO:0005515	GO:0051017	GO:0007264	GO:0005516	GO:0071519	GO:0005856	GO:0005634	GO:0000915	GO:0007165	GO:0005622	GO:0003779	GO:0051301	GO:0033205	GO:0071520	GO:0051056	GO:0000917	GO:0007049	GO:0005096	GO:0005826
VVO_00879	GO:0009234	GO:0008152	GO:0005524	GO:0008756	GO:0000166	GO:0003824	GO:0016874
VVO_00880	GO:0005856	GO:0016310	GO:0005634	GO:0005524	GO:0033857	GO:0016301	GO:0030866	GO:0003993	GO:0005737	GO:0030950	GO:0000832	GO:0000166	GO:0005829	GO:0016740
VVO_00881	GO:0043687	GO:0016881
VVO_00883	GO:0005634	GO:0006350	GO:0045449
VVO_00884	GO:0006457	GO:0005788	GO:0005783	GO:0005524	GO:0030433	GO:0006950	GO:0042470	GO:0000166	GO:0051082
VVO_00889	GO:0016020	GO:0006486	GO:0005783	GO:0004579	GO:0042470	GO:0016021	GO:0005789	GO:0016740
VVO_00892	GO:0016787	GO:0008233	GO:0006508	GO:0005576	GO:0004190
VVO_00893	GO:0046872	GO:0015993	GO:0005739	GO:0055114	GO:0047988	GO:0016491
VVO_00894	GO:0003949	GO:0008652	GO:0005634	GO:0008152	GO:0016853	GO:0003824	GO:0005737	GO:0000105	GO:0005829
VVO_00895	GO:0005840	GO:0030529	GO:0022625	GO:0006412	GO:0005622	GO:0003735
VVO_00896	GO:0005524	GO:0031156	GO:0051781	GO:0032956	GO:0005737	GO:0006972	GO:0030479	GO:0000166	GO:0004672	GO:0015629	GO:0005856	GO:0010590	GO:0016301	GO:0005813	GO:0006468	GO:0046777	GO:0003779	GO:0046872	GO:0032154	GO:0004674	GO:0051301	GO:0016740	GO:0007049
VVO_00897	GO:0016042	GO:0004099	GO:0016787	GO:0005975	GO:0003824	GO:0016810
VVO_00898	GO:0005634	GO:0003677	GO:0045941	GO:0003824	GO:0003702	GO:0016563	GO:0005829	GO:0006350	GO:0045449	GO:0006367
VVO_00899	GO:0005634	GO:0005524	GO:0000166	GO:0017111	GO:0006974
VVO_00900	GO:0030515	GO:0005634	GO:0003723	GO:0005732	GO:0034513	GO:0006364	GO:0031429	GO:0031120	GO:0042254	GO:0005730	GO:0030529	GO:0031118
VVO_00901	GO:0005829	GO:0005737
VVO_00902	GO:0005634	GO:0003677	GO:0007346	GO:0006355	GO:0000790	GO:0031536
VVO_00903	GO:0016020	GO:0005774	GO:0016787	GO:0000298	GO:0016021	GO:0005773
VVO_00905	GO:0030729	GO:0008152	GO:0005524	GO:0003824	GO:0005737	GO:0016874	GO:0000166	GO:0005829	GO:0006631	GO:0006629
VVO_00907	GO:0043687	GO:0033554	GO:0005524	GO:0000166	GO:0016881	GO:0016567	GO:0005737	GO:0016874	GO:0004842
VVO_00908	GO:0006406	GO:0003723	GO:0046784	GO:0005737	GO:0051028	GO:0005730	GO:0000347	GO:0005515	GO:0045650	GO:0000445	GO:0006397	GO:0006810	GO:0043231	GO:0060215	GO:0005634	GO:0030154	GO:0045111	GO:0000346	GO:0008380	GO:0030224
VVO_00909	GO:0006006	GO:0008152	GO:0003824	GO:0055114	GO:0005488	GO:0004345	GO:0050661	GO:0005975	GO:0016491
VVO_00911	GO:0016020	GO:0005783	GO:0016021	GO:0005789
VVO_00912	GO:0005515
VVO_00913	GO:0046872	GO:0006508	GO:0008270	GO:0004176	GO:0005488
VVO_00914	GO:0016020	GO:0005634	GO:0005829	GO:0007154	GO:0031966	GO:0005739	GO:0035091
VVO_00915	GO:0005634	GO:0003723	GO:0005524	GO:0004386	GO:0006364	GO:0008026	GO:0003676	GO:0042254	GO:0016787	GO:0005730	GO:0000166
VVO_00916	GO:0005634	GO:0003723	GO:0005524	GO:0004386	GO:0006364	GO:0008026	GO:0003676	GO:0042254	GO:0016787	GO:0005730	GO:0000166
VVO_00918	GO:0005524	GO:0004674	GO:0016301	GO:0004672	GO:0000166	GO:0006468	GO:0016740
VVO_00920	GO:0005759	GO:0016310	GO:0005524	GO:0047323	GO:0004673	GO:0000160	GO:0000166	GO:0004672	GO:0005739	GO:0018106	GO:0009083	GO:0007165	GO:0016301	GO:0000155	GO:0004674	GO:0016740	GO:0005947	GO:0016772
VVO_00922	GO:0003688	GO:0005634	GO:0003677	GO:0005524	GO:0006260	GO:0005664	GO:0006270	GO:0000808	GO:0000166	GO:0017111
VVO_00923	GO:0016020	GO:0016042	GO:0016787	GO:0008152	GO:0016021	GO:0006629
VVO_00926	GO:0005634	GO:0000338	GO:0030154	GO:0019781	GO:0048477	GO:0005737	GO:0005488	GO:0001751	GO:0010843	GO:0005515	GO:0007275	GO:0008180	GO:0050821	GO:0032435
VVO_00927	GO:0016787	GO:0008233	GO:0006508	GO:0005773	GO:0004190
VVO_00928	GO:0035267	GO:0005634	GO:0043967	GO:0040008	GO:0006350	GO:0043968	GO:0005739	GO:0045449	GO:0016568
VVO_00929	GO:0035267	GO:0000124	GO:0005634	GO:0070209	GO:0006281	GO:0004402	GO:0046695	GO:0016773	GO:0016573	GO:0005488	GO:0005515	GO:0045944	GO:0006350	GO:0000123	GO:0045449	GO:0016568
VVO_00930	GO:0035267	GO:0000124	GO:0005634	GO:0070209	GO:0006281	GO:0004402	GO:0046695	GO:0016773	GO:0016573	GO:0005488	GO:0005515	GO:0045944	GO:0006350	GO:0000123	GO:0045449	GO:0016568
VVO_00932	GO:0015035	GO:0009055	GO:0006662	GO:0005788	GO:0005783	GO:0016853	GO:0003756	GO:0045454
VVO_00933	GO:0000922	GO:0005874	GO:0005816	GO:0007094	GO:0032153	GO:0005737	GO:0007067	GO:0005515	GO:0007163	GO:0005829	GO:0030071	GO:0031122	GO:0000216	GO:0005856	GO:0000226	GO:0005634	GO:0005815	GO:0000923	GO:0007020	GO:0000930	GO:0090307	GO:0051301	GO:0007049
VVO_00934	GO:0005856	GO:0005874	GO:0006412	GO:0005737
VVO_00935	GO:0005634	GO:0006364	GO:0042254	GO:0005730	GO:0005829	GO:0006350	GO:0030529	GO:0005819
VVO_00936	GO:0043065	GO:0005634	GO:0005515	GO:0019899	GO:0016445	GO:0005488	GO:0006915
VVO_00937	GO:0005634	GO:0003723	GO:0007126	GO:0000166	GO:0003676
VVO_00938	GO:0005840	GO:0003723	GO:0005622	GO:0008097	GO:0005829	GO:0030529	GO:0006412	GO:0003735	GO:0019843
VVO_00940	GO:0005634	GO:0003677	GO:0006355	GO:0006351	GO:0032569	GO:0003704	GO:0046872	GO:0005829	GO:0006350	GO:0008270	GO:0045449	GO:0003700
VVO_00941	GO:0000287	GO:0016616	GO:0003723	GO:0006537	GO:0051287	GO:0055114	GO:0006099	GO:0046872	GO:0004449	GO:0006102	GO:0005739	GO:0016491
VVO_00942	GO:0003723	GO:0016787	GO:0005829	GO:0005737	GO:0004540	GO:0004518
VVO_00945	GO:0005737
VVO_00946	GO:0016020	GO:0005783	GO:0008152	GO:0003824	GO:0055114	GO:0005488	GO:0016021	GO:0005789	GO:0047560	GO:0016491
VVO_00947	GO:0019887	GO:0005956
VVO_00948	GO:0005840	GO:0030529	GO:0005829	GO:0006412	GO:0005622	GO:0003735
VVO_00949	GO:0016020	GO:0016021
VVO_00950	GO:0016020	GO:0006810	GO:0055085	GO:0005509	GO:0016021	GO:0005743	GO:0005739	GO:0005488
VVO_00951	GO:0008652	GO:0008152	GO:0005524	GO:0051287	GO:0003824	GO:0055114	GO:0004635	GO:0004636	GO:0046872	GO:0016787	GO:0000105	GO:0000166	GO:0008270	GO:0004399	GO:0016491
VVO_00952	GO:0005759	GO:0042645	GO:0008152	GO:0006096	GO:0003824	GO:0055114	GO:0004739	GO:0005739	GO:0006086	GO:0005967	GO:0016491
VVO_00953	GO:0016197	GO:0016020	GO:0006810	GO:0005634	GO:0031410	GO:0008565	GO:0005737	GO:0016192	GO:0005768	GO:0006886	GO:0005794	GO:0005829	GO:0030665	GO:0030121	GO:0015031
VVO_00954	GO:0006807	GO:0005524	GO:0004356	GO:0000166	GO:0006542	GO:0003824	GO:0005737	GO:0016874
VVO_00955	GO:0034088	GO:0005634	GO:0003677	GO:0006260	GO:0000785	GO:0006275	GO:0007049
VVO_00958	GO:0000287	GO:0016616	GO:0051287	GO:0055114	GO:0006099	GO:0046872	GO:0004449	GO:0005739	GO:0016491
VVO_00960	GO:0005634	GO:0008152	GO:0005829	GO:0003824	GO:0055114	GO:0005488	GO:0016491
VVO_00964	GO:0016020	GO:0006457	GO:0005783	GO:0051082	GO:0031072	GO:0016021	GO:0005789
VVO_00965	GO:0005634	GO:0016787	GO:0008152	GO:0005829	GO:0003824	GO:0047405
VVO_00966	GO:0005840	GO:0030529	GO:0006412	GO:0005622	GO:0003735
VVO_00968	GO:0005634	GO:0003677	GO:0006334	GO:0005694	GO:0000786
VVO_00969	GO:0005634	GO:0005730	GO:0003676
VVO_00970	GO:0016020	GO:0042493	GO:0005783	GO:0071294	GO:0034605	GO:0007035	GO:0009636	GO:0071277	GO:0007126	GO:0030176	GO:0007009	GO:0016021	GO:0050291	GO:0016740	GO:0005789	GO:0006629	GO:0008610
VVO_00971	GO:0005634	GO:0004527	GO:0016787	GO:0005622	GO:0005737	GO:0004518	GO:0003676
VVO_00973	GO:0005634	GO:0003887	GO:0003677	GO:0006260	GO:0016779	GO:0006261	GO:0016740
VVO_00974	GO:0008152	GO:0004590	GO:0003824	GO:0016831	GO:0016829	GO:0044205	GO:0006221	GO:0006207
VVO_00975	GO:0005634	GO:0003723	GO:0016853	GO:0009451	GO:0009982	GO:0001522	GO:0008033
VVO_00976	GO:0016020	GO:0006810	GO:0055085	GO:0016021	GO:0006915	GO:0005215
VVO_00977	GO:0016020	GO:0006688	GO:0006675	GO:0030148	GO:0005622	GO:0000030	GO:0005515	GO:0016757	GO:0016021	GO:0016740
VVO_00978	GO:0005634
VVO_00979	GO:0005840	GO:0005634	GO:0005622	GO:0005829	GO:0030529	GO:0006412	GO:0003735	GO:0019843
VVO_00980	GO:0016020	GO:0008140	GO:0005783	GO:0046498	GO:0008168	GO:0046578	GO:0016021	GO:0005624	GO:0046499	GO:0001889	GO:0006479	GO:0001701	GO:0035264	GO:0006481	GO:0008104	GO:0005789	GO:0016740	GO:0004671	GO:0008284
VVO_00981	GO:0006184	GO:0000166	GO:0006412	GO:0005739	GO:0005525	GO:0003924
VVO_00983	GO:0008152	GO:0003824	GO:0055114	GO:0005488	GO:0046872	GO:0005975	GO:0008270	GO:0046526	GO:0042732	GO:0016491
VVO_00984	GO:0005634	GO:0007165	GO:0005524	GO:0016301	GO:0006468	GO:0031138	GO:0005737	GO:0045835	GO:0007126	GO:0004674	GO:0005515	GO:0000166	GO:0004672	GO:0005829	GO:0016740	GO:0000746
VVO_00985	GO:0008652	GO:0005634	GO:0008168	GO:0046872	GO:0006534	GO:0005829	GO:0046084	GO:0008270	GO:0016740	GO:0032259	GO:0003871	GO:0009086
VVO_00986	GO:0003904	GO:0003677	GO:0006281	GO:0018298	GO:0003913	GO:0016829	GO:0000166	GO:0006974
VVO_00987	GO:0007141	GO:0048132	GO:0007283	GO:0005737	GO:0007067	GO:0000212	GO:0016787	GO:0005515	GO:0030718	GO:0008315	GO:0001745	GO:0005634	GO:0004518	GO:0046872	GO:0048137	GO:0007126	GO:0007140	GO:0051301	GO:0051078	GO:0006412	GO:0007049	GO:0004519
VVO_00988	GO:0005634	GO:0005829	GO:0045454
VVO_00989	GO:0008152	GO:0003824	GO:0016798	GO:0043169	GO:0030246	GO:0004553	GO:0016787	GO:0006032	GO:0000272	GO:0004568	GO:0005576	GO:0005975
VVO_00993	GO:0016020	GO:0015768	GO:0006810	GO:0000329	GO:0000017	GO:0015293	GO:0008643	GO:0015151	GO:0015770	GO:0005887	GO:0005794	GO:0016021
VVO_00995	GO:0000287	GO:0006432	GO:0005634	GO:0003723	GO:0005524	GO:0009328	GO:0005737	GO:0016874	GO:0004826	GO:0000166	GO:0005829	GO:0006412	GO:0004812
VVO_00998	GO:0016020	GO:0006810	GO:0005783	GO:0000329	GO:0006950	GO:0030001	GO:0005773	GO:0005515	GO:0006511	GO:0006623	GO:0016021
VVO_01000	GO:0016020	GO:0005783	GO:0016021	GO:0005789
VVO_01001	GO:0006432	GO:0005524	GO:0000049	GO:0005737	GO:0016874	GO:0004826	GO:0000166	GO:0005829	GO:0006418	GO:0043039	GO:0006412	GO:0004812
VVO_01002	GO:0016020	GO:0007031	GO:0046872	GO:0016021	GO:0008270	GO:0005777	GO:0005778
VVO_01003	GO:0006810	GO:0005634	GO:0008565	GO:0005737	GO:0005488	GO:0006886	GO:0005515	GO:0006610	GO:0015031
VVO_01005	GO:0005524	GO:0006730	GO:0005737	GO:0016874	GO:0009396	GO:0004326	GO:0005515	GO:0009058	GO:0000166	GO:0005739
VVO_01008	GO:0016020	GO:0010008	GO:0006810	GO:0005768	GO:0005794	GO:0015031
VVO_01009	GO:0004175	GO:0008233	GO:0000502	GO:0005838	GO:0046872	GO:0016787	GO:0005515	GO:0005875	GO:0006508	GO:0008237	GO:0009987
VVO_01011	GO:0005634	GO:0005524	GO:0016301	GO:0006355	GO:0006468	GO:0005737	GO:0000160	GO:0004674	GO:0005829	GO:0000166	GO:0004672	GO:0016740	GO:0000156
VVO_01014	GO:0005634	GO:0042779	GO:0008033	GO:0004518	GO:0046872	GO:0016787	GO:0016891	GO:0004519
VVO_01015	GO:0005856	GO:0005634	GO:0005816	GO:0005622	GO:0035556	GO:0005085	GO:0032153	GO:0005737	GO:0051301	GO:0005829	GO:0035023	GO:0007049	GO:0000917	GO:0005089	GO:0005096
VVO_01017	GO:0030435	GO:0007126	GO:0005737
VVO_01020	GO:0005634	GO:0003677	GO:0006350	GO:0045449
VVO_01023	GO:0005634	GO:0008152	GO:0005737	GO:0008415	GO:0004596	GO:0017196	GO:0005829	GO:0008080	GO:0016740
VVO_01024	GO:0030435	GO:0007126	GO:0005737
VVO_01026	GO:0006397	GO:0005634	GO:0003723	GO:0030529	GO:0008380
VVO_01027	GO:0005685	GO:0005634	GO:0003723	GO:0000398	GO:0042803	GO:0003676	GO:0046872	GO:0030619	GO:0005515	GO:0030529	GO:0008270	GO:0015030	GO:0000387	GO:0003727
VVO_01028	GO:0016020	GO:0005783	GO:0000329	GO:0032153	GO:0005773	GO:0005774	GO:0005083	GO:0007163	GO:0007264	GO:0016021	GO:0007049
VVO_01029	GO:0005634	GO:0003677	GO:0006281	GO:0006350	GO:0045449	GO:0006974	GO:0016568
VVO_01030	GO:0016787	GO:0005524	GO:0000166	GO:0017111	GO:0005737
VVO_01031	GO:0016876	GO:0005524	GO:0004819	GO:0005737	GO:0016874	GO:0006425	GO:0000166	GO:0005829	GO:0006418	GO:0043039	GO:0006412	GO:0004812
VVO_01032	GO:0005856	GO:0007018	GO:0005874	GO:0006184	GO:0005737	GO:0003924	GO:0051258	GO:0043234	GO:0000166	GO:0007017	GO:0005198	GO:0005525
VVO_01033	GO:0005856	GO:0007018	GO:0005874	GO:0006184	GO:0005737	GO:0003924	GO:0051258	GO:0043234	GO:0000166	GO:0007017	GO:0005198	GO:0005525
VVO_01034	GO:0016787	GO:0008152	GO:0003824	GO:0008967
VVO_01035	GO:0006810	GO:0000145	GO:0006904	GO:0015031	GO:0006887
VVO_01036	GO:0006810	GO:0007264	GO:0005794	GO:0000166	GO:0005622	GO:0005525	GO:0015031	GO:0016192
VVO_01041	GO:0016763	GO:0005634	GO:0008152	GO:0042802	GO:0003824	GO:0005737	GO:0016757	GO:0005515	GO:0019363	GO:0034354	GO:0004514	GO:0016740	GO:0009435
VVO_01042	GO:0006769	GO:0008152	GO:0046874	GO:0003824	GO:0016831	GO:0046872	GO:0016829	GO:0001760	GO:0005829	GO:0006568
VVO_01044	GO:0009083	GO:0008152	GO:0003824	GO:0003730	GO:0006402	GO:0016829	GO:0004490	GO:0005739	GO:0004300
VVO_01045	GO:0031390	GO:0003677	GO:0007346	GO:0005524	GO:0006260	GO:0005515	GO:0042555	GO:0005829	GO:0000166	GO:0005656	GO:0005634	GO:0006270	GO:0000790	GO:0006271	GO:0004003	GO:0000084	GO:0006350	GO:0045449	GO:0007049	GO:0005657
VVO_01046	GO:0016787	GO:0004721	GO:0016311	GO:0004725	GO:0016791
VVO_01047	GO:0016020	GO:0010008	GO:0005856	GO:0005768	GO:0005792	GO:0005783	GO:0005488
VVO_01048	GO:0046872	GO:0016787	GO:0008233	GO:0006508	GO:0004177	GO:0005576	GO:0009405
VVO_01049	GO:0008152	GO:0003824	GO:0016798	GO:0043169	GO:0030246	GO:0004553	GO:0016787	GO:0006032	GO:0000272	GO:0004568	GO:0005576	GO:0005975
VVO_01050	GO:0016020	GO:0006810	GO:0055085	GO:0015293	GO:0008643	GO:0016021	GO:0005215	GO:0022891
VVO_01051	GO:0016279	GO:0005634	GO:0005829	GO:0006479	GO:0005737	GO:0018022
VVO_01052	GO:0008152	GO:0016798	GO:0008422	GO:0004553	GO:0016787	GO:0000272	GO:0005576	GO:0005975	GO:0030245
VVO_01054	GO:0006413	GO:0003743	GO:0006412	GO:0005737
VVO_01055	GO:0006807	GO:0005634	GO:0005730	GO:0016151	GO:0005737
VVO_01056	GO:0005524	GO:0000166	GO:0005739
VVO_01058	GO:0000287	GO:0046872	GO:0016829	GO:0004634	GO:0006096	GO:0000015	GO:0005737
VVO_01059	GO:0005759	GO:0005575	GO:0005524	GO:0004658	GO:0004485	GO:0009087	GO:0016874	GO:0006574	GO:0007563	GO:0000166	GO:0009062	GO:0005739	GO:0006567	GO:0006550
VVO_01061	GO:0005739	GO:0005488
VVO_01064	GO:0016020	GO:0005524	GO:0005737	GO:0017148	GO:0005747	GO:0016021	GO:0006917	GO:0005739	GO:0008137	GO:0005746	GO:0045892	GO:0030308	GO:0006810	GO:0005634	GO:0005654	GO:0003954	GO:0030262	GO:0006915	GO:0022900	GO:0005743	GO:0070469	GO:0031966	GO:0008624
VVO_01066	GO:0016020	GO:0016651	GO:0055114	GO:0005747	GO:0051539	GO:0005739	GO:0008137	GO:0016491	GO:0006810	GO:0009055	GO:0032981	GO:0003954	GO:0051536	GO:0006979	GO:0022900	GO:0046872	GO:0070469
VVO_01067	GO:0044267	GO:0016272	GO:0006457	GO:0005515	GO:0051082	GO:0051084
VVO_01069	GO:0008152	GO:0003824	GO:0055114	GO:0005488	GO:0016491
VVO_01073	GO:0016020	GO:0003824	GO:0050790	GO:0004722	GO:0008287	GO:0046872	GO:0016787	GO:0005515	GO:0004721	GO:0016021	GO:0006470	GO:0031966	GO:0005739	GO:0043085
VVO_01074	GO:0005634	GO:0016787	GO:0008234	GO:0008233	GO:0006511	GO:0005730	GO:0004221
VVO_01075	GO:0016020	GO:0005783	GO:0016021	GO:0005789	GO:0007047
VVO_01076	GO:0072356	GO:0005524	GO:0031934	GO:0031933	GO:0005737	GO:0000070	GO:0034501	GO:0005515	GO:0000166	GO:0004672	GO:0005829	GO:0031618	GO:0072355	GO:0016301	GO:0006468	GO:0004674	GO:0072354	GO:0016740	GO:0007049
VVO_01077	GO:0005634	GO:0007059	GO:0006260
VVO_01078	GO:0070588	GO:0016020	GO:0030003	GO:0005515	GO:0016021	GO:0006814	GO:0006810	GO:0000329	GO:0005244	GO:0000324	GO:0042802	GO:0005267	GO:0034765	GO:0005227	GO:0005272	GO:0006816	GO:0006811	GO:0005773	GO:0005774	GO:0005216	GO:0071805	GO:0005262
VVO_01079	GO:0030833	GO:0005856	GO:0051286	GO:0005885	GO:0005634	GO:0000147	GO:0034314	GO:0032153	GO:0005737	GO:0003779	GO:0030479	GO:0005829
VVO_01080	GO:0005634	GO:0005737	GO:0004518	GO:0042254	GO:0046872	GO:0005730	GO:0016787	GO:0005829
VVO_01081	GO:0000287	GO:0016616	GO:0008652	GO:0051287	GO:0055114	GO:0005737	GO:0009082	GO:0009098	GO:0046872	GO:0003862	GO:0016491
VVO_01083	GO:0003844	GO:0003824	GO:0004553	GO:0005978	GO:0043169	GO:0016757	GO:0005975	GO:0016740
VVO_01084	GO:0005634	GO:0016787	GO:0005829	GO:0000166	GO:0003935	GO:0009231	GO:0005525	GO:0005737
VVO_01087	GO:0016020	GO:0004180	GO:0005634	GO:0008233	GO:0003824	GO:0005737	GO:0046872	GO:0016787	GO:0008237	GO:0005887	GO:0006508	GO:0016021	GO:0006760	GO:0005624	GO:0005886	GO:0016805
VVO_01088	GO:0016020	GO:0006810	GO:0008233	GO:0046872	GO:0016787	GO:0004177	GO:0006508	GO:0006623	GO:0008237	GO:0016021	GO:0015031
VVO_01090	GO:0016702	GO:0009693	GO:0046872	GO:0009815	GO:0005506	GO:0055114	GO:0016491
VVO_01091	GO:0006406	GO:0005634	GO:0007346	GO:0031291	GO:0005085	GO:0060623	GO:0007067	GO:0005087	GO:0007093	GO:0090307	GO:0051301	GO:0007264	GO:0030071	GO:0007049
VVO_01092	GO:0006578	GO:0008152	GO:0055114	GO:0016491	GO:0008802
VVO_01093	GO:0016020	GO:0010008	GO:0006810	GO:0005768	GO:0005515	GO:0015031
VVO_01094	GO:0008415	GO:0004414	GO:0016413	GO:0019344	GO:0016740	GO:0005739	GO:0005737
VVO_01096	GO:0016020	GO:0010008	GO:0006810	GO:0005768	GO:0015031	GO:0005737
VVO_01097	GO:0048017	GO:0006810	GO:0051286	GO:0004445	GO:0042578	GO:0032153	GO:0005737	GO:0004437	GO:0016787	GO:0005829	GO:0004439	GO:0015031	GO:0006629
VVO_01098	GO:0005634	GO:0005622	GO:0005737	GO:0003676	GO:0046872	GO:0005681	GO:0005829	GO:0008270
VVO_01099	GO:0005634	GO:0003723	GO:0005524	GO:0004386	GO:0006364	GO:0008026	GO:0003676	GO:0042254	GO:0016787	GO:0005730	GO:0000166
VVO_01101	GO:0006397	GO:0005634	GO:0003723	GO:0000166	GO:0008380	GO:0005689	GO:0003676
VVO_01103	GO:0006406	GO:0005634	GO:0003677	GO:0016779	GO:0006351	GO:0003899	GO:0046872	GO:0007000	GO:0005730	GO:0005829	GO:0006350	GO:0008270	GO:0034503	GO:0016740
VVO_01106	GO:0005634	GO:0006417	GO:0005737
VVO_01107	GO:0006810	GO:0006508	GO:0015031	GO:0005737	GO:0004190
VVO_01108	GO:0000124	GO:0005634	GO:0003677	GO:0006350	GO:0005829	GO:0000785	GO:0003702	GO:0045449	GO:0006366
VVO_01109	GO:0033554	GO:0006997	GO:0030437	GO:0051276	GO:0005515	GO:0006913	GO:0005829	GO:0007029
VVO_01111	GO:0003701	GO:0005634	GO:0006350	GO:0005829	GO:0006360	GO:0045449	GO:0000120
VVO_01117	GO:0016620	GO:0009013	GO:0008152	GO:0009450	GO:0055114	GO:0005737	GO:0016491
VVO_01118	GO:0046872	GO:0016787	GO:0008152	GO:0003824
VVO_01122	GO:0071456	GO:0016702	GO:0005634	GO:0005506	GO:0055114	GO:0032436	GO:0031418	GO:0005737	GO:0046872	GO:0016705	GO:0010620	GO:0016706	GO:0005829	GO:0016491
VVO_01123	GO:0005634	GO:0003723	GO:0005730	GO:0005515	GO:0000166	GO:0030684	GO:0003676
VVO_01126	GO:0016020	GO:0006810	GO:0020037	GO:0005792	GO:0005783	GO:0046872	GO:0022900	GO:0016021	GO:0005789
VVO_01127	GO:0008652	GO:0008152	GO:0004604	GO:0003824	GO:0055114	GO:0019344	GO:0019379	GO:0009086	GO:0016491
VVO_01128	GO:0016020	GO:0016021	GO:0031966	GO:0005739
VVO_01129	GO:0006810	GO:0055085	GO:0031965	GO:0006997	GO:0005643	GO:0005634	GO:0051028	GO:0005515	GO:0006913	GO:0051301	GO:0031080	GO:0015031
VVO_01130	GO:0032549	GO:0005634	GO:0003677	GO:0016779	GO:0006351	GO:0003899	GO:0046872	GO:0005730	GO:0006350	GO:0016740
VVO_01133	GO:0016020	GO:0008152	GO:0008168	GO:0005743	GO:0016740	GO:0005739	GO:0032259
VVO_01134	GO:0009019	GO:0005634	GO:0008168	GO:0016740	GO:0032259	GO:0005737	GO:0008033
VVO_01135	GO:0016787	GO:0004091	GO:0006631	GO:0005737	GO:0006629
VVO_01136	GO:0051220	GO:0007124	GO:0003723	GO:0042802	GO:0008361	GO:0005737	GO:0003676	GO:0001403	GO:0005515	GO:0000166	GO:0007049
VVO_01140	GO:0005634
VVO_01141	GO:0016020	GO:0006810	GO:0006605	GO:0005741	GO:0006886	GO:0005742	GO:0016021	GO:0005739	GO:0015031
VVO_01143	GO:0033081	GO:0016020	GO:0030154	GO:0009897	GO:0005887	GO:0007275	GO:0016021
VVO_01144	GO:0019904
VVO_01145	GO:0003677	GO:0055114	GO:0005737	GO:0005730	GO:0003682	GO:0008270	GO:0003700	GO:0016568	GO:0016491	GO:0016702	GO:0005634	GO:0045941	GO:0005622	GO:0019907	GO:0016563	GO:0006366	GO:0046872	GO:0006350	GO:0007275	GO:0045449
VVO_01146	GO:0016020	GO:0006810	GO:0055085	GO:0046873	GO:0030001	GO:0005737	GO:0015693	GO:0005887	GO:0016021	GO:0010045	GO:0015095
VVO_01148	GO:0016020	GO:0016021	GO:0005741	GO:0005739
VVO_01150	GO:0005634	GO:0008152	GO:0006730	GO:0003824	GO:0055114	GO:0005737	GO:0005488	GO:0009396	GO:0004487	GO:0005829	GO:0006164	GO:0016491
VVO_01151	GO:0046872	GO:0008270	GO:0005622
VVO_01152	GO:0016020	GO:0005575	GO:0003674	GO:0016021	GO:0008150
VVO_01153	GO:0006810	GO:0005524	GO:0005737	GO:0005488	GO:0016192	GO:0006886	GO:0005515	GO:0000166	GO:0017111	GO:0015031
VVO_01157	GO:0016020	GO:0005524	GO:0071995	GO:0009636	GO:0016787	GO:0000166	GO:0017111	GO:0016021	GO:0071276	GO:0016887	GO:0006810	GO:0000329	GO:0055085	GO:0071992	GO:0042626	GO:0005773	GO:0005774	GO:0071997	GO:0005794	GO:0006200	GO:0071996
VVO_01158	GO:0046872	GO:0005524	GO:0004674	GO:0016301	GO:0004672	GO:0000166	GO:0006468	GO:0016740
VVO_01159	GO:0046037	GO:0016310	GO:0005634	GO:0005524	GO:0042802	GO:0016301	GO:0005737	GO:0004385	GO:0005515	GO:0000166	GO:0016740	GO:0006163
VVO_01160	GO:0008152	GO:0003824	GO:0055114	GO:0005488	GO:0019166	GO:0008270	GO:0005739	GO:0006633	GO:0008610	GO:0016491
VVO_01161	GO:0016020	GO:0006810	GO:0005783	GO:0016021	GO:0005793	GO:0005789
VVO_01162	GO:0000124	GO:0005634	GO:0006338	GO:0006350	GO:0005829	GO:0003702	GO:0045449	GO:0006352
VVO_01165	GO:0046100	GO:0009116	GO:0042802	GO:0005737	GO:0004422	GO:0000310	GO:0005515	GO:0016757	GO:0006164	GO:0016740	GO:0032265
VVO_01166	GO:0016020	GO:0006810	GO:0055085	GO:0016021	GO:0005743	GO:0005739	GO:0005488
VVO_01168	GO:0006397	GO:0003723	GO:0006417	GO:0005737	GO:0000932	GO:0005829	GO:0051301	GO:0007049
VVO_01169	GO:0005980	GO:0008152	GO:0004134	GO:0003824	GO:0005737	GO:0016798	GO:0004135	GO:0043169	GO:0005978	GO:0016787	GO:0016757	GO:0005515	GO:0005975	GO:0016740	GO:0005739
VVO_01170	GO:0046872	GO:0008270	GO:0016874	GO:0003676
VVO_01172	GO:0042438	GO:0046872	GO:0008152	GO:0004497	GO:0055114	GO:0016491	GO:0004503
VVO_01173	GO:0005634	GO:0003677	GO:0006882	GO:0005622	GO:0003676	GO:0003704	GO:0046872	GO:0006357	GO:0005515	GO:0006350	GO:0008270	GO:0045449
VVO_01175	GO:0019439	GO:0008152	GO:0018677	GO:0004497	GO:0055114	GO:0016491
VVO_01178	GO:0030437	GO:0005938	GO:0031505	GO:0030428	GO:0032153	GO:0005737	GO:0007047	GO:0071277	GO:0007126	GO:0005829
VVO_01179	GO:0005634	GO:0003677	GO:0006281	GO:0005524	GO:0006260	GO:0003910	GO:0005622	GO:0016874	GO:0046872	GO:0051103	GO:0000166	GO:0003909	GO:0006974	GO:0006310
VVO_01180	GO:0005634	GO:0003677	GO:0006355	GO:0006351	GO:0019904	GO:0006350	GO:0043565	GO:0003700	GO:0008134	GO:0045449
VVO_01181	GO:0006397	GO:0005634	GO:0005681	GO:0000398	GO:0008380	GO:0005488
VVO_01182	GO:0016020	GO:0031410	GO:0008565	GO:0030131	GO:0005488	GO:0044431	GO:0016192	GO:0006886	GO:0030117	GO:0005794	GO:0030665	GO:0015031
VVO_01184	GO:0006099	GO:0008152	GO:0055114	GO:0016491
VVO_01186	GO:0016020	GO:0016021
VVO_01187	GO:0007186	GO:0007165	GO:0000166	GO:0019001	GO:0005525	GO:0004871
VVO_01188	GO:0003723	GO:0005515
VVO_01190	GO:0004013	GO:0016787	GO:0005829	GO:0006730
VVO_01192	GO:0003723	GO:0005524	GO:0005622	GO:0004386	GO:0008026	GO:0003676	GO:0046872	GO:0016787	GO:0000166	GO:0008270	GO:0009536	GO:0009507
VVO_01194	GO:0018708	GO:0008152	GO:0008168	GO:0008119	GO:0005737	GO:0009941	GO:0016740	GO:0032259	GO:0009507
VVO_01195	GO:0033903	GO:0016020	GO:0008152	GO:0031225	GO:0016798	GO:0016787	GO:0000272	GO:0005975	GO:0030245	GO:0005886
VVO_01197	GO:0016020	GO:0006810	GO:0016021	GO:0005743	GO:0005739
VVO_01199	GO:0006412	GO:0005737
VVO_01200	GO:0005634	GO:0003677	GO:0005524	GO:0004386	GO:0003676	GO:0046872	GO:0016787	GO:0000166	GO:0008270
VVO_01202	GO:0007186	GO:0007165	GO:0000166	GO:0019001	GO:0005525	GO:0004871
VVO_01206	GO:0016020	GO:0006810	GO:0005524	GO:0005777	GO:0005515	GO:0005887	GO:0000166	GO:0006631	GO:0017111	GO:0016021	GO:0006200	GO:0043190	GO:0005739	GO:0016887	GO:0005778
VVO_01210	GO:0016020	GO:0006810	GO:0020037	GO:0005783	GO:0005506	GO:0004768	GO:0055114	GO:0016717	GO:0046872	GO:0022900	GO:0016021	GO:0006633	GO:0016491	GO:0006629	GO:0008610
VVO_01212	GO:0005856	GO:0005634	GO:0000226	GO:0005816	GO:0016538	GO:0005737	GO:0007067	GO:0010389	GO:0005515	GO:0051301	GO:0034613	GO:0005819	GO:0070317	GO:0007049	GO:0000079
VVO_01213	GO:0018530	GO:0050660	GO:0003824	GO:0055114	GO:0016491
VVO_01214	GO:0004180	GO:0016837	GO:0003824	GO:0007047	GO:0030246	GO:0016829	GO:0000272	GO:0005576	GO:0005975
VVO_01216	GO:0032389	GO:0003697	GO:0007131	GO:0000793	GO:0002204	GO:0005712	GO:0000712	GO:0005694	GO:0032137	GO:0043566	GO:0007140	GO:0001673	GO:0000239	GO:0043060	GO:0045132	GO:0045190	GO:0005524	GO:0051257	GO:0048477	GO:0016446	GO:0016447	GO:0007283	GO:0045950	GO:0000289	GO:0006974	GO:0008630	GO:0005634	GO:0032407	GO:0006281	GO:0006298	GO:0030983	GO:0007126	GO:0000794	GO:0000795	GO:0006303	GO:0007049	GO:0007060
VVO_01218	GO:0000902	GO:0007114	GO:0043332	GO:0005488	GO:0007118	GO:0005515	GO:0000131	GO:0005739	GO:0005933
VVO_01221	GO:0018530	GO:0050660	GO:0003824	GO:0055114	GO:0016491
VVO_01223	GO:0018530	GO:0050660	GO:0003824	GO:0055114	GO:0016491
VVO_01225	GO:0016020	GO:0006810	GO:0020037	GO:0005783	GO:0006675	GO:0005506	GO:0055114	GO:0046872	GO:0022900	GO:0006665	GO:0016021	GO:0005789	GO:0006633	GO:0016491	GO:0008610
VVO_01226	GO:0045493	GO:0008152	GO:0003824	GO:0031176	GO:0016798	GO:0043169	GO:0004553	GO:0016787	GO:0005576	GO:0005975
VVO_01227	GO:0008152	GO:0003824	GO:0016798	GO:0043169	GO:0030248	GO:0004553	GO:0016787	GO:0030245	GO:0000272	GO:0005576	GO:0005975	GO:0008810
VVO_01228	GO:0045493	GO:0008152	GO:0003824	GO:0031176	GO:0016798	GO:0043169	GO:0004553	GO:0016787	GO:0005576	GO:0005975
VVO_01229	GO:0045493	GO:0008152	GO:0003824	GO:0031176	GO:0016798	GO:0043169	GO:0004553	GO:0016787	GO:0005576	GO:0005975
VVO_01231	GO:0045493	GO:0008152	GO:0003824	GO:0031176	GO:0016798	GO:0043169	GO:0004553	GO:0016787	GO:0005576	GO:0005975
VVO_01232	GO:0008152	GO:0005524	GO:0000166	GO:0003824	GO:0016874
VVO_01234	GO:0016787	GO:0003993	GO:0005739
VVO_01235	GO:0030435	GO:0007126	GO:0005737
VVO_01236	GO:0005634	GO:0006281	GO:0004872	GO:0048511	GO:0018298	GO:0005737	GO:0003913	GO:0000166	GO:0006350	GO:0050896	GO:0045449	GO:0009881
VVO_01237	GO:0005634	GO:0007126	GO:0005829	GO:0005816	GO:0031139	GO:0007049
VVO_01238	GO:0006284	GO:0016787	GO:0051539	GO:0005739	GO:0006974	GO:0005634	GO:0006281	GO:0008152	GO:0005622	GO:0003824	GO:0051536	GO:0016798	GO:0006979	GO:0046872	GO:0019104	GO:0004519
VVO_01239	GO:0005634	GO:0003723	GO:0005730
VVO_01240	GO:0016020	GO:0005783	GO:0005794	GO:0016021	GO:0005789
VVO_01241	GO:0042254	GO:0005634	GO:0005730	GO:0005829	GO:0006364
VVO_01242	GO:0031177	GO:0008652	GO:0008152	GO:0009085	GO:0003824	GO:0000062	GO:0055114	GO:0005737	GO:0005488	GO:0016874	GO:0004043	GO:0005829	GO:0048037	GO:0000036	GO:0016491
VVO_01244	GO:0005840	GO:0030529	GO:0006412	GO:0005622	GO:0003735
VVO_01246	GO:0016020	GO:0008299	GO:0006694	GO:0016616	GO:0016126	GO:0005783	GO:0015936	GO:0006695	GO:0055114	GO:0050661	GO:0016021	GO:0004420	GO:0005789	GO:0050662	GO:0016491	GO:0008610
VVO_01248	GO:0008152	GO:0003824	GO:0016798	GO:0043169	GO:0030246	GO:0004553	GO:0016787	GO:0006032	GO:0000272	GO:0004568	GO:0005576	GO:0005975
VVO_01249	GO:0016020	GO:0006810	GO:0016021	GO:0005743	GO:0005739
VVO_01250	GO:0008152	GO:0003824	GO:0055114	GO:0005488	GO:0016491
VVO_01251	GO:0018530	GO:0050660	GO:0003824	GO:0055114	GO:0016491
VVO_01252	GO:0018530	GO:0050660	GO:0003824	GO:0055114	GO:0016491
VVO_01253	GO:0000502	GO:0042176	GO:0030234	GO:0050790	GO:0005488
VVO_01254	GO:0008152	GO:0003824	GO:0055114	GO:0005488	GO:0016491
VVO_01255	GO:0008152	GO:0003824	GO:0055114	GO:0005488	GO:0016491
VVO_01256	GO:0008152	GO:0003824	GO:0055114	GO:0005488	GO:0016491
VVO_01257	GO:0008152	GO:0003824	GO:0055114	GO:0005488	GO:0016491
VVO_01258	GO:0008152	GO:0003824	GO:0055114	GO:0005488	GO:0016491
VVO_01259	GO:0008152	GO:0003824	GO:0055114	GO:0005488	GO:0016491
VVO_01260	GO:0008152	GO:0003824	GO:0055114	GO:0005488	GO:0016491
VVO_01261	GO:0005524	GO:0003824	GO:0005737	GO:0016874	GO:0004822	GO:0046872	GO:0006428	GO:0000166	GO:0006418	GO:0006412	GO:0004812
VVO_01262	GO:0008152	GO:0003824	GO:0055114	GO:0005488	GO:0016491
VVO_01264	GO:0008152	GO:0003824	GO:0016798	GO:0043169	GO:0030248	GO:0004553	GO:0016787	GO:0030245	GO:0000272	GO:0005576	GO:0005975	GO:0008810
VVO_01265	GO:0016020	GO:0006810	GO:0016021	GO:0005743	GO:0005739
VVO_01266	GO:0018530	GO:0050660	GO:0003824	GO:0055114	GO:0016491
VVO_01267	GO:0018530	GO:0050660	GO:0003824	GO:0055114	GO:0016491
VVO_01269	GO:0008152	GO:0003824	GO:0055114	GO:0005488	GO:0016491
VVO_01270	GO:0008152	GO:0003824	GO:0055114	GO:0005488	GO:0016491
VVO_01271	GO:0008152	GO:0003824	GO:0055114	GO:0005488	GO:0016491
VVO_01273	GO:0006433	GO:0005524	GO:0005737	GO:0016874	GO:0000166	GO:0005829	GO:0006418	GO:0006412	GO:0004812	GO:0004827
VVO_01274	GO:0005856	GO:0005634	GO:0000226	GO:0005816	GO:0016538	GO:0005737	GO:0007067	GO:0010389	GO:0005515	GO:0051301	GO:0034613	GO:0005819	GO:0070317	GO:0007049	GO:0000079
VVO_01277	GO:0003723	GO:0003677	GO:0005524	GO:0031047	GO:0004386	GO:0005737	GO:0000932	GO:0035279	GO:0016787	GO:0000166	GO:0017111
VVO_01278	GO:0016020	GO:0006810	GO:0006813	GO:0005244	GO:0005267	GO:0034765	GO:0006811	GO:0030007	GO:0005216	GO:0016021	GO:0071805	GO:0005886
VVO_01279	GO:0016020	GO:0006810	GO:0006813	GO:0005244	GO:0005267	GO:0034765	GO:0006811	GO:0030007	GO:0005216	GO:0016021	GO:0071805	GO:0005886
VVO_01280	GO:0016757	GO:0009116	GO:0006221	GO:0016740	GO:0004588
VVO_01282	GO:0003723	GO:0005524	GO:0004386	GO:0008026	GO:0003676	GO:0016787	GO:0000166	GO:0009507
VVO_01285	GO:0008152	GO:0045150	GO:0003824	GO:0055114	GO:0052588	GO:0005488	GO:0019152	GO:0016491
VVO_01287	GO:0016020	GO:0030970	GO:0006986	GO:0005783	GO:0030433	GO:0030307	GO:0030176	GO:0016021	GO:0005789	GO:0030968	GO:0008284
VVO_01288	GO:0010181
VVO_01289	GO:0004736	GO:0004075	GO:0008152	GO:0005524	GO:0006094	GO:0003824	GO:0016874	GO:0046872	GO:0000166
VVO_01290	GO:0005759	GO:0005524	GO:0004658	GO:0000166	GO:0005739	GO:0016874
VVO_01291	GO:0016020	GO:0015205	GO:0006810	GO:0055085	GO:0005515	GO:0016021	GO:0015851	GO:0015931
VVO_01292	GO:0016020	GO:0005524	GO:0016301	GO:0006468	GO:0004674	GO:0000166	GO:0004672	GO:0016021	GO:0016740
VVO_01293	GO:0009055	GO:0046872	GO:0020037	GO:0005506	GO:0004497	GO:0055114	GO:0016491
VVO_01304	GO:0005524	GO:0015936	GO:0046912	GO:0005737	GO:0016874	GO:0005730	GO:0044255	GO:0008815	GO:0005515	GO:0006112	GO:0005829	GO:0000166	GO:0035338	GO:0019432	GO:0009346	GO:0008610	GO:0003878	GO:0004775	GO:0006101	GO:0005634	GO:0008152	GO:0044262	GO:0003824	GO:0005488	GO:0031325	GO:0046872	GO:0006200	GO:0016740
VVO_01307	GO:0003688	GO:0000278	GO:0006260	GO:0000122	GO:0005515	GO:0000939	GO:0000792	GO:0000216	GO:0005634	GO:0005654	GO:0000785	GO:0005664	GO:0006270	GO:0000084	GO:0000075	GO:0000808	GO:0000082
VVO_01310	GO:0046872	GO:0005634	GO:0016787	GO:0005829	GO:0000210
VVO_01311	GO:0005840	GO:0005622	GO:0005737	GO:0030529	GO:0032543	GO:0006412	GO:0003735	GO:0005739	GO:0019843
VVO_01312	GO:0005634	GO:0005816	GO:0005819
VVO_01314	GO:0005634	GO:0006350	GO:0045449	GO:0016568
VVO_01315	GO:0004351	GO:0042802	GO:0003824	GO:0005737	GO:0019752	GO:0016831	GO:0006536	GO:0016829	GO:0005515	GO:0034599	GO:0006538	GO:0005516	GO:0030170
VVO_01316	GO:0016020	GO:0006810	GO:0055085	GO:0005938	GO:0016021	GO:0005737
VVO_01323	GO:0008168	GO:0008276	GO:0006479	GO:0016740	GO:0005737
VVO_01324	GO:0005634	GO:0009267	GO:0034620	GO:0006950	GO:0034605	GO:0005737	GO:0031990	GO:0005515	GO:0051082	GO:0005829
VVO_01327	GO:0006457	GO:0045111	GO:0016566	GO:0090090	GO:0016272	GO:0005829	GO:0051082	GO:0032582	GO:0051086
VVO_01331	GO:0043022	GO:0005634	GO:0006474	GO:0005667	GO:0016407	GO:0005737	GO:0005488	GO:0045893
VVO_01332	GO:0005634	GO:0051455	GO:0005488	GO:0000775	GO:0007067	GO:0000070	GO:2000281	GO:0034501	GO:0005515	GO:0051301	GO:0007062	GO:0000794	GO:0030892	GO:0006974	GO:0007049
VVO_01335	GO:0016042	GO:0016787	GO:0004806
VVO_01336	GO:0006614	GO:0003723	GO:0005786	GO:0030529	GO:0048500	GO:0005737	GO:0008312
VVO_01338	GO:0005856	GO:0005815	GO:0000922	GO:0000278	GO:0000226	GO:0005874	GO:0008017	GO:0005737	GO:0007020	GO:0008274	GO:0005829	GO:0000086
VVO_01339	GO:0003677	GO:0000262	GO:0042645	GO:0006281	GO:0000002	GO:0005739	GO:0006974
VVO_01342	GO:0006810	GO:0005856	GO:0005874	GO:0005524	GO:0003774	GO:0005737	GO:0030286	GO:0000166	GO:0005868
VVO_01344	GO:0004252	GO:0005615	GO:0008233	GO:0008236	GO:0046872	GO:0006508	GO:0016787	GO:0005576	GO:0009405
VVO_01345	GO:0003674	GO:0042254	GO:0005634	GO:0007080	GO:0005730	GO:0000794
VVO_01346	GO:0005634	GO:0006355	GO:0030528	GO:0006352	GO:0006413	GO:0046872	GO:0003743	GO:0006350	GO:0008270	GO:0045449	GO:0006367
VVO_01349	GO:0006810	GO:0006406	GO:0006397	GO:0005634	GO:0003723	GO:0046784	GO:0051028	GO:0000346	GO:0008380
VVO_01351	GO:0004252	GO:0005615	GO:0008233	GO:0008236	GO:0046872	GO:0006508	GO:0016787	GO:0005576	GO:0009405
VVO_01352	GO:0006413	GO:0003743	GO:0006412	GO:0005737
VVO_01354	GO:0016020	GO:0005783	GO:0030176	GO:0016021	GO:0005789
VVO_01358	GO:0005634	GO:0051301	GO:0051276	GO:0005622	GO:0000018	GO:0007049	GO:0007067	GO:0006301
VVO_01363	GO:0005634	GO:0005524	GO:0000166	GO:0017111
VVO_01364	GO:0004180	GO:0016787	GO:0008233	GO:0006508	GO:0004185
VVO_01366	GO:0005634	GO:0003723	GO:0000166	GO:0003730	GO:0003676
VVO_01367	GO:0006541	GO:0042819	GO:0008615	GO:0005829	GO:0046982	GO:0016740	GO:0004359	GO:0005737
VVO_01368	GO:0033925	GO:0016787	GO:0008152	GO:0005829	GO:0005737	GO:0016798
VVO_01369	GO:0033925	GO:0016787	GO:0008152	GO:0005829	GO:0005737	GO:0016798
VVO_01370	GO:0007186	GO:0007165	GO:0000166	GO:0019001	GO:0005525	GO:0004871
VVO_01371	GO:0006397	GO:0006396	GO:0005634	GO:0005622	GO:0005737	GO:0005488
VVO_01373	GO:0008299	GO:0006694	GO:0016310	GO:0016126	GO:0005524	GO:0016301	GO:0004163	GO:0016829	GO:0000166	GO:0008610
VVO_01374	GO:0004535	GO:0005634	GO:0003723	GO:0005737	GO:0004518	GO:0046872	GO:0004527	GO:0016787	GO:0006350	GO:0045449
VVO_01375	GO:0005737
VVO_01376	GO:0006457	GO:0051087	GO:0007021	GO:0005737	GO:0015631	GO:0016272	GO:0005515	GO:0051082
VVO_01377	GO:0008117	GO:0005783	GO:0009267	GO:0019722	GO:0003824	GO:0016831	GO:0019752	GO:0016829	GO:0006665	GO:0030170
VVO_01378	GO:0031396
VVO_01379	GO:0005759	GO:0020037	GO:0055114	GO:0006979	GO:0046872	GO:0004601	GO:0005739	GO:0004130	GO:0016491
VVO_01380	GO:0006810	GO:0006914	GO:0015031	GO:0005737
VVO_01381	GO:0016020	GO:0010008	GO:0006810	GO:0005768	GO:0005794	GO:0015031
VVO_01382	GO:0005634	GO:0005730
VVO_01384	GO:0005634
VVO_01385	GO:0004175	GO:0019773	GO:0005634	GO:0051603	GO:0008233	GO:0004298	GO:0000502	GO:0005737	GO:0005839	GO:0016787	GO:0006511
VVO_01386	GO:0016020	GO:0006810	GO:0000329	GO:0042802	GO:0015680	GO:0015088	GO:0005375	GO:0006811	GO:0006825	GO:0005773	GO:0035434	GO:0005774	GO:0005515	GO:0016021	GO:0015677
VVO_01389	GO:0005634	GO:0008168	GO:0035246	GO:0008276	GO:0006479	GO:0016274	GO:0005737	GO:0019919	GO:0005515	GO:0005829	GO:0016740
VVO_01391	GO:0016702	GO:0046872	GO:0055114	GO:0016491
VVO_01393	GO:0032878	GO:0030100	GO:0043332	GO:0035556	GO:0005085	GO:0032153	GO:0005737	GO:0005515	GO:0043088	GO:0032887	GO:0030427	GO:0005829	GO:0005819	GO:0051286	GO:0005634	GO:0032955	GO:0005622	GO:0032005	GO:0008360	GO:0071521	GO:0051301	GO:0035023	GO:0000917	GO:0007049	GO:0005096	GO:0005089
VVO_01394	GO:0008152	GO:0005515	GO:0003824	GO:0005737
VVO_01395	GO:0046872	GO:0007165	GO:0008270	GO:0005622	GO:0005737	GO:0005096
VVO_01396	GO:0016020	GO:0006810	GO:0055085	GO:0016021	GO:0005743	GO:0005739	GO:0005488
VVO_01397	GO:0016310	GO:0004789	GO:0008152	GO:0005524	GO:0016301	GO:0003824	GO:0005737	GO:0009228	GO:0004417	GO:0046872	GO:0000166	GO:0005829	GO:0016740
VVO_01399	GO:0034502	GO:0005634	GO:0003677	GO:0007141	GO:0005524	GO:0007286	GO:0005694	GO:0003824	GO:0006259	GO:0001541	GO:0016787	GO:0007131	GO:0007126	GO:0000238
VVO_01401	GO:0000922	GO:0000278	GO:0051233	GO:0005524	GO:0006260	GO:0090007	GO:0005737	GO:0071777	GO:0007067	GO:0005515	GO:0000083	GO:0005829	GO:0003682	GO:0000166	GO:0019900	GO:0017111	GO:0005819	GO:0008285	GO:0008156	GO:0000216	GO:0007089	GO:0005634	GO:0005654	GO:0000076	GO:0000084	GO:0000075	GO:0051301	GO:0051984	GO:0000082	GO:0007049	GO:0000079
VVO_01402	GO:0031167	GO:0000154	GO:0003677	GO:0006350	GO:0008649	GO:0005739	GO:0045449	GO:0000179
VVO_01403	GO:0005634	GO:0006281	GO:0006260	GO:0005694	GO:0007090	GO:0005515	GO:0006350	GO:0003682	GO:0006261	GO:0000082	GO:0005658	GO:0045449	GO:0007064	GO:0006974	GO:0000723
VVO_01405	GO:0006397	GO:0046872	GO:0005634	GO:0016787	GO:0004519	GO:0004518
VVO_01408	GO:0032012	GO:0005622	GO:0005086
VVO_01409	GO:0016020	GO:0005783	GO:0008233	GO:0004190	GO:0009986	GO:0005515	GO:0016787	GO:0033619	GO:0016021	GO:0005789	GO:0005886
VVO_01410	GO:0016020	GO:0008415	GO:0005783	GO:0006995	GO:0003840	GO:0006751	GO:0016021	GO:0016740	GO:0006750	GO:0045454
VVO_01413	GO:0016020	GO:0003954	GO:0005743	GO:0005739	GO:0055114	GO:0008137	GO:0016491
VVO_01414	GO:0006397	GO:0003723	GO:0005686	GO:0005681	GO:0005515	GO:0000398	GO:0000166	GO:0008380	GO:0003676
VVO_01415	GO:0016310	GO:0000329	GO:0007165	GO:0016301	GO:0005794	GO:0016773	GO:0016740	GO:0032153
VVO_01416	GO:0016020	GO:0006810	GO:0055085	GO:0016021	GO:0005886
VVO_01418	GO:0016651	GO:0055114	GO:0005747	GO:0051539	GO:0005739	GO:0008137	GO:0016491	GO:0006810	GO:0032981	GO:0003954	GO:0051536	GO:0022900	GO:0046872	GO:0005743	GO:0048038	GO:0070469
VVO_01420	GO:0016020	GO:0009055	GO:0020037	GO:0005506	GO:0006950	GO:0052617	GO:0055114	GO:0046872	GO:0052615	GO:0016021	GO:0004497	GO:0052616	GO:0010241	GO:0016491
VVO_01421	GO:0005634	GO:0003677	GO:0007126	GO:0006310
VVO_01423	GO:0005634	GO:0003677	GO:0006355	GO:0006351	GO:0046872	GO:0006350	GO:0008270	GO:0003700	GO:0045449
VVO_01424	GO:0016070	GO:0006350	GO:0045449	GO:0005488
VVO_01426	GO:0005634	GO:0006950	GO:0003824	GO:0034605	GO:0004722	GO:0008287	GO:0046872	GO:0016787	GO:0004721	GO:0005829	GO:0006470	GO:0000173
VVO_01427	GO:0016020	GO:0006810	GO:0016021	GO:0005886
VVO_01429	GO:0008152	GO:0003824	GO:0016798	GO:0043169	GO:0004553	GO:0016787	GO:0006032	GO:0008061	GO:0000272	GO:0004568	GO:0005975
VVO_01430	GO:0016020	GO:0031505	GO:0006078	GO:0007047	GO:0000139	GO:0015926	GO:0030427	GO:0030176	GO:0005794	GO:0030133	GO:0016021	GO:0005886
VVO_01431	GO:0006184	GO:0000166	GO:0005525	GO:0003924
VVO_01433	GO:0016020	GO:0016021	GO:0015931	GO:0005886
VVO_01434	GO:0016020	GO:0051537	GO:0051536	GO:0004325	GO:0006783	GO:0006779	GO:0016829	GO:0046872	GO:0005743	GO:0005739
VVO_01435	GO:0008299	GO:0006694	GO:0016310	GO:0016126	GO:0005634	GO:0005524	GO:0016301	GO:0005737	GO:0004631	GO:0000166	GO:0005829	GO:0016740	GO:0005739	GO:0008610
VVO_01436	GO:0016020	GO:0006810	GO:0005774	GO:0006865	GO:0005783	GO:0016021	GO:0005773
VVO_01438	GO:0048017	GO:0016042	GO:0005634	GO:0007165	GO:0004435	GO:0035556	GO:0005737	GO:0004629	GO:0034644	GO:0016787	GO:0008081	GO:0005515	GO:0005509	GO:0005829	GO:0004871	GO:0006629
VVO_01439	GO:0046872	GO:0016226	GO:0051539	GO:0051536
VVO_01440	GO:0016020	GO:0010008	GO:0006810	GO:0016192	GO:0005768	GO:0006886	GO:0005794	GO:0005829	GO:0016021	GO:0010811	GO:0015031
VVO_01441	GO:0016020	GO:0055085	GO:0033554	GO:0005783	GO:0005509	GO:0016021	GO:0005789
VVO_01442	GO:0005665	GO:0005634	GO:0003677	GO:0006351	GO:0046983	GO:0006366	GO:0003899	GO:0005515	GO:0005829	GO:0006350
VVO_01443	GO:0008152	GO:0005524	GO:0000166	GO:0003824	GO:0016874
VVO_01445	GO:0008152	GO:0008270	GO:0003824	GO:0055114	GO:0005488	GO:0016491
VVO_01446	GO:0006810	GO:0006406	GO:0005634	GO:0016567	GO:0005622	GO:0051028	GO:0016874	GO:0006464	GO:0016881
VVO_01447	GO:0005634	GO:0003677	GO:0045941	GO:0006355	GO:0005488	GO:0003713	GO:0005515	GO:0006350	GO:0045449
VVO_01449	GO:0016888	GO:0000256	GO:0004038	GO:0046872	GO:0016812	GO:0009442	GO:0016787	GO:0006144	GO:0008270	GO:0016810
VVO_01450	GO:0046872	GO:0008270	GO:0016874
VVO_01451	GO:0005634	GO:0008233	GO:0042405	GO:0005737	GO:0008234	GO:0016787	GO:0006350	GO:0045449
VVO_01452	GO:0016020	GO:0006810	GO:0031410	GO:0000139	GO:0005794	GO:0006914	GO:0016021	GO:0031966	GO:0005739	GO:0015031	GO:0030659
VVO_01456	GO:0005634	GO:0003723	GO:0005524	GO:0004386	GO:0006364	GO:0008026	GO:0003676	GO:0042254	GO:0016787	GO:0005730	GO:0000166	GO:0016818
VVO_01457	GO:0005634	GO:0008479	GO:0005737	GO:0008033	GO:0008616	GO:0046872	GO:0016757	GO:0006400	GO:0005739	GO:0016740
VVO_01458	GO:0016020	GO:0007124	GO:0001403	GO:0000329	GO:0006878	GO:0016021	GO:0007034
VVO_01459	GO:0005759	GO:0005524	GO:0042802	GO:0006437	GO:0005737	GO:0016874	GO:0070184	GO:0000166	GO:0006418	GO:0006412	GO:0004812	GO:0004831	GO:0005739
VVO_01461	GO:0005840	GO:0030529	GO:0006412	GO:0005622	GO:0003735	GO:0015935
VVO_01462	GO:0016020	GO:0005783	GO:0016779	GO:0004605	GO:0008654	GO:0016021	GO:0031966	GO:0005739	GO:0005789	GO:0016740	GO:0016772
VVO_01463	GO:0005634	GO:0003677	GO:0005524	GO:0003917	GO:0016853	GO:0006268	GO:0003918	GO:0005694	GO:0003916	GO:0000790	GO:0005730	GO:0006325	GO:0000166	GO:0042790	GO:0006265
VVO_01465	GO:0008652	GO:0008152	GO:0006520	GO:0009097	GO:0003824	GO:0004794	GO:0009082	GO:0016829	GO:0005739	GO:0030170
VVO_01466	GO:0046872	GO:0005634	GO:0032221	GO:0070210	GO:0008270	GO:0005737	GO:0016568
VVO_01467	GO:0046872	GO:0008270
VVO_01468	GO:0016020	GO:0006810	GO:0008565	GO:0007030	GO:0006891	GO:0000139	GO:0005795	GO:0017119	GO:0005794	GO:0015031
VVO_01471	GO:0005634	GO:0006281	GO:0005622	GO:0005675	GO:0046872	GO:0005829	GO:0006350	GO:0008270	GO:0045449	GO:0006367	GO:0006974
VVO_01476	GO:0016787	GO:0004721	GO:0016311	GO:0004725	GO:0016791
VVO_01477	GO:0000784	GO:0006296	GO:0006295	GO:0008584	GO:0006289	GO:0006302	GO:0003697	GO:0016787	GO:0000720	GO:0048468	GO:0006949	GO:0043066	GO:0035264	GO:0006979	GO:0043566	GO:0007281	GO:0008022	GO:0003684	GO:0001302	GO:0035166	GO:0004519	GO:0006310	GO:0010259	GO:0045190	GO:0003677	GO:0048477	GO:0007283	GO:0008283	GO:0006974	GO:0032205	GO:0009650	GO:0005634	GO:0006281	GO:0010165	GO:0051276	GO:0000014	GO:0004518	GO:0006312	GO:0000109
VVO_01479	GO:0033553	GO:0000781	GO:0031934	GO:0032041	GO:0031933	GO:0030702	GO:0000122	GO:0006357	GO:0016787	GO:0046969	GO:0000183	GO:0016568	GO:0004407	GO:0005634	GO:0030466	GO:0034739	GO:0031078	GO:0030874	GO:0000775	GO:0000790	GO:0006348	GO:0046970	GO:0016584	GO:0016581	GO:0031060	GO:0032129	GO:0005721	GO:0006350	GO:0045449	GO:0016575
VVO_01481	GO:0016020	GO:0016021	GO:0005739	GO:0006113
VVO_01482	GO:0042254	GO:0005634	GO:0005730	GO:0030529	GO:0006364
VVO_01483	GO:0005634	GO:0003677	GO:0006355	GO:0006950	GO:0006351	GO:0046872	GO:0006350	GO:0043565	GO:0008270	GO:0045449	GO:0003700
VVO_01484	GO:0005739
VVO_01485	GO:0006397	GO:0005634	GO:0003723	GO:0071208	GO:0030529	GO:0008380
VVO_01486	GO:0030658	GO:0016020	GO:0016324	GO:0005770	GO:0005524	GO:0031410	GO:0012506	GO:0006821	GO:0000166	GO:0016021	GO:0005254	GO:0030165	GO:0015297	GO:0005886	GO:0005769	GO:0006810	GO:0055085	GO:0005244	GO:0034765	GO:0031902	GO:0005247	GO:0005622	GO:0006811	GO:0005768	GO:0031901	GO:0005216	GO:0005794
VVO_01488	GO:0005634	GO:0005816	GO:0016567	GO:0005488	GO:0007067	GO:0005680	GO:0005515	GO:0051301	GO:0031145	GO:0030071	GO:0007049
VVO_01489	GO:0006397	GO:0005634	GO:0003723	GO:0000349	GO:0005686	GO:0000398	GO:0003676	GO:0046872	GO:0005829	GO:0000166	GO:0008270	GO:0008380	GO:0000243
VVO_01492	GO:0016585	GO:0005634	GO:0003677	GO:0006338	GO:0005524	GO:0004386	GO:0005737	GO:0003676	GO:0016787	GO:0000166	GO:0005829
VVO_01493	GO:0006886	GO:0006810	GO:0005783	GO:0005634	GO:0005829	GO:0005794	GO:0006888	GO:0005801	GO:0016192
VVO_01494	GO:0005634	GO:0008168	GO:0016740	GO:0032259	GO:0005737
VVO_01496	GO:0033554	GO:0005634	GO:0016787	GO:0008152	GO:0005829	GO:0005737	GO:0016798
VVO_01498	GO:0016020	GO:0006810	GO:0055085	GO:0009276	GO:0005355	GO:0008643	GO:0015758	GO:0016021	GO:0015757	GO:0005354	GO:0005886
VVO_01501	GO:0005634	GO:0007165	GO:0005524	GO:0016301	GO:0006468	GO:0031138	GO:0005737	GO:0045835	GO:0007126	GO:0004674	GO:0005515	GO:0000166	GO:0004672	GO:0005829	GO:0016740	GO:0000746
VVO_01502	GO:0006350	GO:0045449
VVO_01503	GO:0005840	GO:0003723	GO:0006415	GO:0031018	GO:0006414	GO:0016032	GO:0019058	GO:0044267	GO:0010467	GO:0030529	GO:0005829	GO:0006412	GO:0019083	GO:0003735
VVO_01507	GO:0030425	GO:0005615	GO:0044257	GO:0008344	GO:0007601	GO:0007420	GO:0048666	GO:0043025	GO:0007269	GO:0016787	GO:0008474	GO:0050896	GO:0032429	GO:0007625	GO:0015031	GO:0048549	GO:0030149	GO:0006309	GO:0008021	GO:0043524	GO:0043066	GO:0005764	GO:0043005	GO:0045121	GO:0006898	GO:0007042	GO:0031579	GO:0007399	GO:0016042	GO:0050803	GO:0044265	GO:0002084	GO:0051181	GO:0005829	GO:0005576	GO:0016290	GO:0005624	GO:0006907	GO:0045202	GO:0051186	GO:0007040	GO:0030308	GO:0030424	GO:0005634	GO:0008219	GO:0030163	GO:0006464	GO:0005794	GO:0008306
VVO_01508	GO:0016020	GO:0006810	GO:0016021	GO:0005415
VVO_01515	GO:0016020	GO:0006810	GO:0005829	GO:0005794	GO:0015031	GO:0005737	GO:0000139
VVO_01516	GO:0016020	GO:0006810	GO:0005829	GO:0005794	GO:0015031	GO:0005737	GO:0000139
VVO_01517	GO:0008652	GO:0042645	GO:0016597	GO:0008152	GO:0042802	GO:0030234	GO:0050790	GO:0009082	GO:0003984	GO:0005948	GO:0005515	GO:0005739
VVO_01518	GO:0016020	GO:0006810	GO:0055085	GO:0015293	GO:0008643	GO:0016021	GO:0005215	GO:0022891
VVO_01521	GO:0016020	GO:0005524	GO:0034634	GO:0071995	GO:0000166	GO:0017111	GO:0016021	GO:0071276	GO:0016887	GO:0006810	GO:0000329	GO:0055085	GO:0042626	GO:0005773	GO:0005774	GO:0046686	GO:0006200	GO:0071996
VVO_01522	GO:0003723	GO:0005524	GO:0009409	GO:0006970	GO:0009845	GO:0003690	GO:0003676	GO:0003697	GO:0000166	GO:0005507	GO:0005739
VVO_01524	GO:0005634	GO:0003677	GO:0006350	GO:0007338	GO:0045449
VVO_01525	GO:0032148	GO:0016020	GO:0004676	GO:0005524	GO:0016023	GO:0005737	GO:0019901	GO:0006972	GO:0000166	GO:0004672	GO:0005829	GO:0005886	GO:0048041	GO:0005158	GO:0090004	GO:0016301	GO:0006468	GO:0032869	GO:0018107	GO:0006469	GO:0004674	GO:0016740
VVO_01526	GO:0006879	GO:0016310	GO:0005634	GO:0003951	GO:0008152	GO:0005524	GO:0016301	GO:0006741	GO:0042736	GO:0005737	GO:0005515	GO:0000166	GO:0016740
VVO_01529	GO:0016020	GO:0005783	GO:0030433	GO:0016874	GO:0046872	GO:0005515	GO:0008270	GO:0016021	GO:0016881	GO:0005789
VVO_01530	GO:0016787	GO:0016810
VVO_01531	GO:0042493	GO:0005634	GO:0003677	GO:0010212	GO:0006281	GO:0005524	GO:0004386	GO:0003676	GO:0016787	GO:0000166	GO:0000724	GO:0006974
VVO_01532	GO:0004252	GO:0016787	GO:0008233	GO:0006508	GO:0004222	GO:0005739
VVO_01533	GO:0031929	GO:0005634	GO:0031932	GO:0005829	GO:0005737
VVO_01535	GO:0008798	GO:0016787	GO:0008233
VVO_01536	GO:0016020	GO:0007186	GO:0007165	GO:0004872	GO:0019236	GO:0004930	GO:0016021	GO:0004934	GO:0004871	GO:0004932	GO:0005886
VVO_01537	GO:0016020	GO:0007031	GO:0005779	GO:0005515	GO:0042802	GO:0016021	GO:0005777	GO:0005778
VVO_01538	GO:0008152	GO:0016641	GO:0003884	GO:0003824	GO:0055114	GO:0005488	GO:0016491
VVO_01545	GO:0016020	GO:0020037	GO:0016758	GO:0007047	GO:0016757	GO:0004100	GO:0016021	GO:0016740	GO:0005886
VVO_01547	GO:0043234	GO:0005829	GO:0005737	GO:0005488
VVO_01548	GO:0016605	GO:0003677	GO:0005524	GO:0003917	GO:0016853	GO:0006268	GO:0005694	GO:0003916	GO:0003676	GO:0046872	GO:0000166	GO:0008270	GO:0006265
VVO_01549	GO:0016020	GO:0006810	GO:0055085	GO:0051286	GO:0005794	GO:0016021	GO:0032153
VVO_01550	GO:0005634
VVO_01552	GO:0000103	GO:0016310	GO:0008652	GO:0005634	GO:0005524	GO:0016301	GO:0004020	GO:0000166	GO:0005829	GO:0019344	GO:0016740	GO:0016772	GO:0009086
VVO_01553	GO:0016310	GO:0005524	GO:0043332	GO:0005737	GO:0007118	GO:0005515	GO:0000166	GO:0004672	GO:0000131	GO:0000902	GO:0016301	GO:0006468	GO:0031505	GO:0004674	GO:0016740	GO:0005933
VVO_01554	GO:0006413	GO:0003743	GO:0009058	GO:0005829	GO:0016779	GO:0006412
VVO_01555	GO:0006413	GO:0003743	GO:0006412	GO:0005852	GO:0005737
VVO_01557	GO:0005840	GO:0003723	GO:0005622	GO:0015935	GO:0005829	GO:0030529	GO:0006412	GO:0003735
VVO_01558	GO:0016020	GO:0009055	GO:0020037	GO:0005792	GO:0005783	GO:0005506	GO:0055114	GO:0006954	GO:0006691	GO:0046872	GO:0070330	GO:0004497	GO:0005789	GO:0016491
VVO_01559	GO:0005524	GO:0016301	GO:0016773	GO:0005488	GO:0004428	GO:0046854	GO:0016303	GO:0000166	GO:0005942	GO:0016740	GO:0048015
VVO_01560	GO:0005634	GO:0005524	GO:0006350	GO:0005829	GO:0000166	GO:0045449	GO:0005737
VVO_01561	GO:0005840	GO:0032543	GO:0030529	GO:0006412	GO:0005622	GO:0005739	GO:0003735
VVO_01562	GO:0016876	GO:0003723	GO:0005524	GO:0000049	GO:0005737	GO:0016874	GO:0003676	GO:0046872	GO:0000166	GO:0043039	GO:0006412	GO:0006419	GO:0004812	GO:0005739	GO:0004813
VVO_01563	GO:0005840	GO:0003723	GO:0005622	GO:0005737	GO:0003676	GO:0030529	GO:0006412	GO:0003735	GO:0019843
VVO_01565	GO:0003899	GO:0005634	GO:0005730	GO:0006350	GO:0005829	GO:0006360	GO:0006351	GO:0005736
VVO_01567	GO:0016020	GO:0006810	GO:0055085	GO:0015385	GO:0015299	GO:0006812	GO:0006811	GO:0071436	GO:0030007	GO:0071435	GO:0016021	GO:0071805	GO:0015992	GO:0005886	GO:0006814	GO:0015297	GO:0015079
VVO_01568	GO:0016020	GO:0046872	GO:0007165	GO:0005622	GO:0035556	GO:0005096
VVO_01573	GO:0016020	GO:0006810	GO:0005783	GO:0016021	GO:0005789	GO:0005739
VVO_01574	GO:0045261	GO:0016020	GO:0006810	GO:0006811	GO:0006754	GO:0015986	GO:0005743	GO:0005739	GO:0005886	GO:0015992	GO:0046933
VVO_01576	GO:0007349	GO:0005856	GO:0005874	GO:0008017	GO:0005737	GO:0003779	GO:0005515	GO:0005875	GO:0005794	GO:0045169	GO:0005876
VVO_01578	GO:0046872	GO:0016787	GO:0008152	GO:0004721	GO:0016311	GO:0005739	GO:0003824
VVO_01582	GO:0005634	GO:0003677	GO:0045941	GO:0006355	GO:0006351	GO:0016563	GO:0016602	GO:0005515	GO:0006350	GO:0006109	GO:0045449	GO:0003700
VVO_01584	GO:0046872	GO:0005829	GO:0008270	GO:0005622	GO:0005737	GO:0003676
VVO_01585	GO:0016020	GO:0005783	GO:0000767	GO:0031520	GO:0061161	GO:0051301	GO:0031234	GO:0007010	GO:0016021	GO:0034613	GO:0005886	GO:0007049
VVO_01587	GO:0005739
VVO_01588	GO:0004014	GO:0005634	GO:0006596	GO:0016831	GO:0016829	GO:0006597	GO:0005829	GO:0008295
VVO_01592	GO:0045859	GO:0005816	GO:0046982	GO:0031431	GO:0005515	GO:0019887	GO:0008270	GO:0007064	GO:0006974	GO:0005634	GO:0007165	GO:0000077	GO:0005622	GO:0006270	GO:0048478	GO:0003676	GO:0033314	GO:0046872	GO:0007049
VVO_01593	GO:0030729	GO:0008152	GO:0005524	GO:0003824	GO:0005737	GO:0016874	GO:0000166	GO:0005829	GO:0006631	GO:0006629
VVO_01594	GO:0016020	GO:0006810	GO:0006914	GO:0015031	GO:0005737
VVO_01596	GO:0005515	GO:0051020	GO:0017124	GO:0005525	GO:0005085	GO:0005737	GO:0005625	GO:0005488
VVO_01602	GO:0016020	GO:0006810	GO:0055085	GO:0051286	GO:0005794	GO:0016021	GO:0032153
VVO_01603	GO:0016020	GO:0006810	GO:0055085	GO:0051286	GO:0005794	GO:0016021	GO:0032153
VVO_01604	GO:0006397	GO:0005634	GO:0005681	GO:0008380	GO:0007049	GO:0003676
VVO_01605	GO:0006950
VVO_01606	GO:0016020	GO:0006810	GO:0055085	GO:0051286	GO:0005794	GO:0016021	GO:0032153
VVO_01608	GO:0006099	GO:0006097	GO:0004474	GO:0016740	GO:0005777	GO:0003824	GO:0009514
VVO_01609	GO:0016020	GO:0006810	GO:0005783	GO:0016021	GO:0005789
VVO_01610	GO:0016020	GO:0006457	GO:0003755	GO:0016853	GO:0016021
VVO_01612	GO:0008168	GO:0030258	GO:0005737	GO:0008825	GO:0005515	GO:0016740	GO:0032259	GO:0008610
VVO_01613	GO:0016020	GO:0033554	GO:0000329	GO:0005773	GO:0000139	GO:0005774	GO:0005794	GO:0016021
VVO_01615	GO:0016020	GO:0005783	GO:0016817	GO:0016787	GO:0000166	GO:0016021	GO:0005525	GO:0005789
VVO_01616	GO:0016020	GO:0016021	GO:0000746	GO:0005886
VVO_01618	GO:0005856	GO:0000915	GO:0031097	GO:0010687	GO:0005737	GO:0051285	GO:0005515	GO:0051301	GO:0007264	GO:0000917	GO:0007049	GO:0005096
VVO_01621	GO:0016020	GO:0005634	GO:0006873	GO:0007005	GO:0000001	GO:0005743	GO:0016021	GO:0005739
VVO_01622	GO:0005634	GO:0008168	GO:0016279	GO:0018026	GO:0050727	GO:0016740	GO:0032088	GO:0032259
VVO_01630	GO:0016020	GO:0055085	GO:0006821	GO:0005216	GO:0016021	GO:0005247
VVO_01631	GO:0042254	GO:0005634	GO:0005730	GO:0005737
VVO_01633	GO:0046872	GO:0016787	GO:0007165	GO:0004721
VVO_01635	GO:0006397	GO:0005634	GO:0003677	GO:0003676	GO:0046872	GO:0005681	GO:0008270	GO:0008380
VVO_01636	GO:0005634	GO:0003677	GO:0006355	GO:0006950	GO:0006351	GO:0046983	GO:0006350	GO:0043565	GO:0045449	GO:0003700
VVO_01638	GO:0017089	GO:0006810	GO:0051861	GO:0046836	GO:0015031	GO:0005737
VVO_01639	GO:0005634	GO:0033745	GO:0070191	GO:0006950	GO:0055114	GO:0005737	GO:0005515	GO:0034599	GO:0016491
VVO_01640	GO:0005840	GO:0004817	GO:0005524	GO:0042802	GO:0005737	GO:0016874	GO:0046872	GO:0006423	GO:0005515	GO:0000166	GO:0006418	GO:0006412	GO:0004812
VVO_01642	GO:0005672	GO:0005634	GO:0006350	GO:0005829	GO:0003702	GO:0045449	GO:0006367
VVO_01646	GO:0016020	GO:0005783	GO:0016021
VVO_01647	GO:0005634	GO:0007126	GO:0005829	GO:0005816	GO:0031139	GO:0007049
VVO_01652	GO:0045493	GO:0030600	GO:0016998	GO:0004553	GO:0030248	GO:0045490	GO:0004091	GO:0016787	GO:0005576	GO:0005975
VVO_01653	GO:0046555	GO:0004553	GO:0030248	GO:0004091	GO:0016787	GO:0000272	GO:0005576	GO:0005975	GO:0030245
VVO_01654	GO:0045493	GO:0030600	GO:0016998	GO:0004553	GO:0030248	GO:0045490	GO:0004091	GO:0016787	GO:0005576	GO:0005975
VVO_01655	GO:0046555	GO:0004553	GO:0030248	GO:0004091	GO:0016787	GO:0000272	GO:0005576	GO:0005975	GO:0030245
VVO_01656	GO:0015035	GO:0009055	GO:0006810	GO:0022900	GO:0005737	GO:0045454
VVO_01657	GO:0005575	GO:0008152	GO:0003824	GO:0016791	GO:0009117	GO:0003674	GO:0046872	GO:0016787	GO:0016311	GO:0008150
VVO_01660	GO:0033554	GO:0005634	GO:0008152	GO:0003824	GO:0055114	GO:0005737	GO:0005488	GO:0005829	GO:0044237	GO:0050662	GO:0016491
VVO_01661	GO:0033554	GO:0005634	GO:0008152	GO:0003824	GO:0055114	GO:0005737	GO:0005488	GO:0005829	GO:0044237	GO:0050662	GO:0016491
VVO_01663	GO:0016020	GO:0005783	GO:0005794	GO:0016021	GO:0005789
VVO_01664	GO:0016787	GO:0006412	GO:0005737	GO:0004045
VVO_01669	GO:0008152	GO:0003824	GO:0055114	GO:0005488	GO:0016491
VVO_01675	GO:0005524	GO:0004674	GO:0016301	GO:0004672	GO:0000166	GO:0006468	GO:0016740
VVO_01679	GO:0007369	GO:0007264	GO:0005794	GO:0000166	GO:0005622	GO:0005624	GO:0005525
VVO_01680	GO:0033179	GO:0016020	GO:0006810	GO:0005783	GO:0005524	GO:0006811	GO:0005773	GO:0005774	GO:0015991	GO:0033177	GO:0016021	GO:0015078	GO:0015992
VVO_01681	GO:0016020	GO:0006810	GO:0055085	GO:0016021	GO:0005743	GO:0005739	GO:0005488	GO:0022857
VVO_01682	GO:0003677	GO:0005737	GO:0030644	GO:0005829	GO:0043565	GO:0008270	GO:0006874	GO:0000978	GO:0005634	GO:0005622	GO:0019722	GO:0032569	GO:0003676	GO:0003704	GO:0046872	GO:0006350	GO:0045449
VVO_01686	GO:0008152	GO:0006030	GO:0003824	GO:0016798	GO:0043169	GO:0004553	GO:0016787	GO:0006032	GO:0008061	GO:0000272	GO:0004568	GO:0005576	GO:0005975
VVO_01689	GO:0005634	GO:0007059	GO:0006260	GO:0005829	GO:0034613	GO:0006270	GO:0006271
VVO_01690	GO:0007165	GO:0005524	GO:0009190	GO:0035556	GO:0003824	GO:0006171	GO:0046872	GO:0016829	GO:0016849	GO:0000166	GO:0004016
VVO_01691	GO:0008652	GO:0008152	GO:0004124	GO:0003824	GO:0006535	GO:0019344	GO:0005739	GO:0016740	GO:0030170
VVO_01692	GO:0016020	GO:0006506	GO:0005783	GO:0003923	GO:0016021	GO:0016255	GO:0005789
VVO_01693	GO:0031012	GO:0005615	GO:0008233	GO:0042470	GO:0008219	GO:0005764	GO:0004190	GO:0016787	GO:0006508	GO:0005576	GO:0005739	GO:0000045
VVO_01695	GO:0016310	GO:0005524	GO:0016301	GO:0000166	GO:0006096	GO:0016740	GO:0005737	GO:0004618
VVO_01696	GO:0006810	GO:0006813	GO:0005634	GO:0005816	GO:0006811	GO:0005488
VVO_01697	GO:0005938	GO:0032153	GO:0005737	GO:0007067	GO:0031105	GO:0000920	GO:0005515	GO:0051301	GO:0000166	GO:0005829	GO:0005525	GO:0005940	GO:0007049
VVO_01698	GO:0008152	GO:0003824	GO:0055114	GO:0005488	GO:0016491
VVO_01703	GO:0004642	GO:0005524	GO:0042802	GO:0003824	GO:0006189	GO:0005737	GO:0016874	GO:0006541	GO:0005515	GO:0000166	GO:0006164
VVO_01707	GO:0016020	GO:0015693	GO:0006810	GO:0005768	GO:0016021	GO:0006811	GO:0005886	GO:0005769
VVO_01709	GO:0007186	GO:0007165	GO:0000166	GO:0019001	GO:0005525	GO:0004871
VVO_01710	GO:0016020	GO:0004725	GO:0016791	GO:0005737	GO:0016787	GO:0005515	GO:0004721	GO:0008138	GO:0006470	GO:0016311	GO:0005886
VVO_01715	GO:0007165	GO:0005524	GO:0009190	GO:0035556	GO:0003824	GO:0006171	GO:0046872	GO:0016829	GO:0016849	GO:0000166	GO:0004016
VVO_01719	GO:0016020	GO:0006810	GO:0055085	GO:0015293	GO:0008643	GO:0016021	GO:0005215	GO:0022891
VVO_01720	GO:0046872	GO:0005634	GO:0016787	GO:0006508	GO:0005829	GO:0009987	GO:0008235
VVO_01721	GO:0042254	GO:0005634	GO:0005730	GO:0000166	GO:0005819	GO:0005525
VVO_01728	GO:0005634	GO:0003723	GO:0032203	GO:0005697	GO:0051973	GO:0015030	GO:0005737
VVO_01731	GO:0016020	GO:0006810	GO:0031902	GO:0007154	GO:0005737	GO:0035091	GO:0000139	GO:0008289	GO:0005794	GO:0015031
VVO_01733	GO:0016787	GO:0006508	GO:0004177	GO:0005737
VVO_01734	GO:0016020	GO:0006486	GO:0032580	GO:0008565	GO:0006891	GO:0005801	GO:0005515	GO:0015031	GO:0006810	GO:0006890	GO:0006886	GO:0005794	GO:0017119	GO:0033365	GO:0006888	GO:0050821
VVO_01736	GO:0005840	GO:0005634	GO:0006281	GO:0005622	GO:0005737	GO:0030529	GO:0006412	GO:0003735	GO:0006974
VVO_01743	GO:0016020	GO:0006506	GO:0006486	GO:0005783	GO:0006488	GO:0031227	GO:0000009	GO:0016757	GO:0016021	GO:0005789	GO:0016740
VVO_01744	GO:0016020	GO:0006810	GO:0005783	GO:0005524	GO:0005737	GO:0005515	GO:0000166	GO:0017111	GO:0016021	GO:0006200	GO:0005789	GO:0016887
VVO_01745	GO:0000287	GO:0003723	GO:0005874	GO:0000741	GO:0004523	GO:0045145	GO:0005737	GO:0000932	GO:0016787	GO:0005829	GO:0000184	GO:0005622	GO:0006139	GO:0006364	GO:0048471	GO:0003676	GO:0004518	GO:0051908	GO:0004527	GO:0008409	GO:0004540
VVO_01747	GO:0015074	GO:0005634	GO:0003677	GO:0004803	GO:0006313	GO:0006310
VVO_01748	GO:0008152	GO:0008270	GO:0006950	GO:0003824	GO:0055114	GO:0005488	GO:0016491
VVO_01749	GO:0033554	GO:0008152	GO:0003824	GO:0055114	GO:0005488	GO:0008270	GO:0005739	GO:0016491
VVO_01751	GO:0033554	GO:0008152	GO:0003824	GO:0055114	GO:0005488	GO:0008270	GO:0005739	GO:0016491
VVO_01753	GO:0008152	GO:0016798	GO:0030248	GO:0004553	GO:0016787	GO:0000272	GO:0005576	GO:0005975	GO:0030245
VVO_01754	GO:0006522	GO:0005634	GO:0005829	GO:0005737
VVO_01755	GO:0004099	GO:0016787	GO:0006032	GO:0005975	GO:0000272	GO:0003824	GO:0016810
VVO_01763	GO:0015074	GO:0003723	GO:0003677	GO:0004190	GO:0003676	GO:0003964	GO:0006508	GO:0006278
VVO_01764	GO:0015074	GO:0003723	GO:0003677	GO:0004190	GO:0003676	GO:0003964	GO:0006508	GO:0006278
VVO_01765	GO:0015074	GO:0003723	GO:0003677	GO:0004190	GO:0003676	GO:0003964	GO:0006508	GO:0006278
VVO_01770	GO:0008152	GO:0055114	GO:0019484	GO:0019859	GO:0006574	GO:0018478	GO:0004491	GO:0016790	GO:0050873	GO:0005739	GO:0006210	GO:0006573	GO:0016491
VVO_01771	GO:0005634	GO:0007346	GO:0007165	GO:0003993	GO:0004725	GO:0005737	GO:0004726	GO:0016787	GO:0004721	GO:0005829	GO:0006470
VVO_01778	GO:0016020	GO:0016021
VVO_01779	GO:0016020	GO:0003677	GO:0042645	GO:0006843	GO:0006842	GO:0005371	GO:0005515	GO:0016021	GO:0000002	GO:0005743	GO:0005739	GO:0015742
VVO_01780	GO:0005634	GO:0042132	GO:0005737
VVO_01781	GO:0016020	GO:0015721	GO:0045176	GO:0043485	GO:0048757	GO:0007634	GO:0008270	GO:0008333	GO:0015031	GO:0005765	GO:0006810	GO:0031902	GO:0005764	GO:0048069	GO:0005768	GO:0046872	GO:0007275
VVO_01782	GO:0042254	GO:0005634	GO:0005730	GO:0006364
VVO_01785	GO:0042254	GO:0005634	GO:0003723	GO:0005730	GO:0005829	GO:0005737	GO:0042255
VVO_01786	GO:0005575	GO:0003674	GO:0005515	GO:0008150	GO:0005488
VVO_01787	GO:0016020	GO:0071776	GO:0005816	GO:0005737	GO:0007067	GO:0046578	GO:0005515	GO:0031030	GO:0051301	GO:0005829	GO:0010974	GO:0005886	GO:0007049
VVO_01788	GO:0016020	GO:0006879	GO:0005506	GO:0050660	GO:0055114	GO:0005515	GO:0006826	GO:0016021	GO:0005886	GO:0016491	GO:0006810	GO:0009055	GO:0006811	GO:0015891	GO:0022900	GO:0046872
VVO_01789	GO:0006807	GO:0016151	GO:0005737
VVO_01790	GO:0016020	GO:0006810	GO:0055085	GO:0005783	GO:0016021
VVO_01791	GO:0016020	GO:0008233	GO:0005524	GO:0004222	GO:0006091	GO:0030163	GO:0046872	GO:0016787	GO:0006508	GO:0008237	GO:0000166	GO:0017111	GO:0016021	GO:0008270	GO:0031966	GO:0005739
VVO_01792	GO:0008217	GO:0005777	GO:0017144	GO:0005737	GO:0009636	GO:0016787	GO:0005730	GO:0005829	GO:0006874	GO:0019439	GO:0045909	GO:0005925	GO:0008152	GO:0006805	GO:0003824	GO:0004301	GO:0042803	GO:0005625	GO:0006954	GO:0046872	GO:0006800	GO:0005794
VVO_01793	GO:0000287	GO:0045777	GO:0005777	GO:0005737	GO:0043651	GO:0009636	GO:0016787	GO:0005829	GO:0019233	GO:0019439	GO:0008152	GO:0003824	GO:0004301	GO:0003869	GO:0006954	GO:0002539	GO:0046872
VVO_01794	GO:0005737
VVO_01795	GO:0005840	GO:0003723	GO:0030529	GO:0006412	GO:0005622	GO:0003735	GO:0019843
VVO_01796	GO:0016272	GO:0006457	GO:0005634	GO:0051131	GO:0005515	GO:0051082	GO:0051087
VVO_01797	GO:0008415	GO:0003840	GO:0016740
VVO_01798	GO:0016020	GO:0000329	GO:0007165	GO:0003824	GO:0034605	GO:0005737	GO:0004722	GO:0005773	GO:0005774	GO:0008287	GO:0046872	GO:0016787	GO:0004721	GO:0006470	GO:0032889
VVO_01799	GO:0016787	GO:0003993	GO:0016311	GO:0016791	GO:0016158
VVO_01800	GO:0016020	GO:0012505	GO:0010008	GO:0006810	GO:0005768	GO:0005515	GO:0047485	GO:0031902	GO:0015031
VVO_01801	GO:0006457	GO:0005634	GO:0003755	GO:0016853
VVO_01802	GO:0003723	GO:0000966	GO:0005739	GO:0005488
VVO_01804	GO:0003677	GO:0006355	GO:0005737	GO:0022408	GO:0005829	GO:0043565	GO:0003700	GO:0000978	GO:0005634	GO:0051783	GO:0045941	GO:0032955	GO:0010590	GO:0006351	GO:0016563	GO:0032569	GO:0003704	GO:0045944	GO:0010812	GO:0045449
VVO_01805	GO:0000287	GO:0016310	GO:0005524	GO:0004743	GO:0016301	GO:0006096	GO:0003824	GO:0030955	GO:0046872	GO:0000166	GO:0016740
VVO_01807	GO:0005634	GO:0008152	GO:0016853	GO:0005829	GO:0005975	GO:0003824	GO:0004750
VVO_01810	GO:0005634	GO:0007346	GO:0000502	GO:0030234	GO:0050790	GO:0005488	GO:0043161	GO:0005829	GO:0042176
VVO_01811	GO:0009055	GO:0046872	GO:0020037	GO:0005506	GO:0004497	GO:0055114	GO:0016491
VVO_01812	GO:0033554	GO:0005643	GO:0007346	GO:0006607	GO:0000087	GO:0030674	GO:0008565	GO:0005635	GO:0005737	GO:0015031	GO:0006810	GO:0005634	GO:0030261	GO:0005488	GO:0006886	GO:0006606	GO:0005525
VVO_01813	GO:0006397	GO:0005634	GO:0003723	GO:0030529	GO:0008380
VVO_01814	GO:0004775	GO:0003878	GO:0006104	GO:0008152	GO:0006105	GO:0005524	GO:0003824	GO:0005488	GO:0016874	GO:0006099	GO:0000166	GO:0005739
VVO_01815	GO:0006886	GO:0005643	GO:0005634	GO:0008565	GO:0005829	GO:0005635	GO:0005488
VVO_01816	GO:0031105	GO:0051301	GO:0000166	GO:0005525	GO:0007049	GO:0005935
VVO_01817	GO:0005840	GO:0032543	GO:0030529	GO:0005763	GO:0005739	GO:0003735
VVO_01819	GO:0050850	GO:0005524	GO:0006970	GO:0030428	GO:0032153	GO:0005737	GO:0061161	GO:0005515	GO:0000166	GO:0004672	GO:0005829	GO:0006883	GO:0051286	GO:0000165	GO:0004709	GO:0016301	GO:0006468	GO:0031505	GO:0034605	GO:0008360	GO:0004674	GO:0033205	GO:0016740
VVO_01820	GO:0005634
VVO_01821	GO:0005794	GO:0005737
VVO_01822	GO:0016020	GO:0004252	GO:0005783	GO:0005794	GO:0016021	GO:0005789	GO:0000139
VVO_01824	GO:0005634	GO:0004527	GO:0016787	GO:0005622	GO:0006364	GO:0004518	GO:0003676
VVO_01826	GO:0006810	GO:0005643	GO:0005634	GO:0006913	GO:0005635	GO:0017056	GO:0005737
VVO_01828	GO:0030587	GO:0016020	GO:0009055	GO:0006810	GO:0030435	GO:0005506	GO:0050660	GO:0055114	GO:0046872	GO:0022900	GO:0016021	GO:0016175	GO:0016491
VVO_01829	GO:0005634	GO:0051301	GO:0007049	GO:0007067
VVO_01830	GO:0000124	GO:0005634	GO:0045941	GO:0030528	GO:0005669	GO:0005515	GO:0005829	GO:0006350	GO:0045449	GO:0006367	GO:0016986
VVO_01832	GO:0005840	GO:0000003	GO:0005622	GO:0009792	GO:0030529	GO:0006412	GO:0003735	GO:0040007	GO:0002119
VVO_01833	GO:0016020	GO:0006810	GO:0020037	GO:0005783	GO:0005506	GO:0004768	GO:0055114	GO:0016717	GO:0022900	GO:0016021	GO:0005789	GO:0006633	GO:0016491	GO:0006629	GO:0008610
VVO_01835	GO:0016763	GO:0008652	GO:0008152	GO:0016833	GO:0003824	GO:0005737	GO:0006541	GO:0016829	GO:0000105	GO:0016740	GO:0000107
VVO_01836	GO:0016616	GO:0008652	GO:0008152	GO:0042802	GO:0051287	GO:0003824	GO:0055114	GO:0005737	GO:0005488	GO:0004617	GO:0005515	GO:0048037	GO:0006564	GO:0009070	GO:0016491
VVO_01837	GO:0006311	GO:0003691	GO:0003677	GO:0005524	GO:0005635	GO:0051260	GO:0006259	GO:0003690	GO:0042148	GO:0003697	GO:0042138	GO:0005515	GO:0000166	GO:0043047	GO:0017111	GO:0006974	GO:0016887	GO:0005634	GO:0006281	GO:0042802	GO:0033170	GO:0030998	GO:0000790	GO:0000150	GO:0003684	GO:0007533	GO:0006312	GO:0000711	GO:0006200	GO:0008094	GO:0006310	GO:0000723
VVO_01838	GO:0005840	GO:0003723	GO:0030529	GO:0006412	GO:0003735	GO:0019843
VVO_01839	GO:0005840	GO:0030529	GO:0005829	GO:0006412	GO:0005622	GO:0003735
VVO_01841	GO:0016020	GO:0003954	GO:0008565	GO:0055114	GO:0005743	GO:0016021	GO:0005739	GO:0008137	GO:0015031	GO:0016491
VVO_01844	GO:0042254	GO:0005634	GO:0003723	GO:0005730	GO:0006364
VVO_01845	GO:0005856	GO:0005874	GO:0000741	GO:0051301	GO:0007049	GO:0005737	GO:0007067
VVO_01846	GO:0051983	GO:0016925	GO:0005634	GO:0016874	GO:0003676	GO:0046872	GO:0000019	GO:0008270	GO:0032204	GO:0019789
VVO_01847	GO:0016020	GO:0006810	GO:0055085	GO:0016021	GO:0005743	GO:0005739	GO:0005488	GO:0005215
VVO_01848	GO:0016310	GO:0050225	GO:0008152	GO:0005524	GO:0016301	GO:0016773	GO:0005737	GO:0016798	GO:0016787	GO:0000166	GO:0016740
VVO_01849	GO:0006777	GO:0005829	GO:0016740	GO:0005737	GO:0030366
VVO_01850	GO:0008233	GO:0008152	GO:0009113	GO:0004044	GO:0005737	GO:0006541	GO:0006751	GO:0016740	GO:0008242
VVO_01851	GO:0043687	GO:0000287	GO:0004610	GO:0006488	GO:0016868	GO:0009792	GO:0044267	GO:0005829	GO:0005975	GO:0006048	GO:0030097	GO:0005575	GO:0006041	GO:0018279	GO:0016853	GO:0004614	GO:0046872	GO:0019255
VVO_01852	GO:0016020	GO:0006886	GO:0006810	GO:0015031	GO:0005488	GO:0016192
VVO_01855	GO:0042254	GO:0005634	GO:0005730	GO:0030529	GO:0006364
VVO_01856	GO:0016020	GO:0006810	GO:0055085	GO:0046873	GO:0006812	GO:0030001	GO:0015693	GO:0016021	GO:0022890	GO:0005886
VVO_01858	GO:0008152	GO:0051287	GO:0003824	GO:0055114	GO:0005488	GO:0004316	GO:0006633	GO:0008610	GO:0016491
VVO_01859	GO:0006397	GO:0005634	GO:0003723	GO:0000166	GO:0003676
VVO_01860	GO:0016829	GO:0005634	GO:0005829	GO:0008721	GO:0005737
VVO_01861	GO:0016020	GO:0006810	GO:0007264	GO:0000166	GO:0005525	GO:0015031	GO:0005886
VVO_01866	GO:0046919	GO:0016020	GO:0006486	GO:0005783	GO:0032580	GO:0051072	GO:0008378	GO:0007047	GO:0016757	GO:0007126	GO:0005794	GO:0016021	GO:0016740	GO:0005789	GO:0047220	GO:0009272
VVO_01868	GO:0050832	GO:0005634	GO:0009734	GO:0030163	GO:0009408	GO:0005737	GO:0005488	GO:0019005	GO:0005515	GO:0006511	GO:0009867	GO:0006952	GO:2000072	GO:0045087
VVO_01869	GO:0050661	GO:0009165	GO:0006730	GO:0055114	GO:0006545	GO:0004146	GO:0016491
VVO_01871	GO:0005783	GO:0005634	GO:0007165	GO:0004724	GO:0009992	GO:0043462	GO:0005737	GO:0004722	GO:0046872	GO:0030007	GO:0016787	GO:0004721	GO:0006470	GO:0048037	GO:0006883	GO:0071473
VVO_01872	GO:0003677	GO:0005524	GO:0006260	GO:0003910	GO:0016874	GO:0005515	GO:0051103	GO:0000166	GO:0003909	GO:0005739	GO:0043596	GO:0043137	GO:0006974	GO:0005634	GO:0006281	GO:0007090	GO:0046872	GO:0006273	GO:0051301	GO:0006310	GO:0007049	GO:0000723
VVO_01873	GO:0005739
VVO_01875	GO:0008299	GO:0006694	GO:0016126	GO:0016853	GO:0004452	GO:0006695	GO:0046872	GO:0016787	GO:0016117	GO:0008610
VVO_01876	GO:0045144	GO:0005634	GO:0045143	GO:0051455	GO:0000228	GO:0030999	GO:0042138	GO:0000939	GO:0005515	GO:0007126	GO:0007131	GO:0030893	GO:0008278
VVO_01877	GO:0005856	GO:0005634	GO:0007059	GO:0032133	GO:0005737	GO:0000070	GO:0000939	GO:0005515	GO:0033205	GO:0005819
VVO_01878	GO:0000287	GO:0003723	GO:0050072	GO:0005524	GO:0000340	GO:0005737	GO:0000932	GO:0016787	GO:0005515	GO:0005829	GO:0000166	GO:0030145	GO:0006397	GO:0005634	GO:0000184	GO:0005845	GO:0046872
VVO_01879	GO:0000287	GO:0016310	GO:0004749	GO:0009116	GO:0005524	GO:0016301	GO:0009165	GO:0005737	GO:0046872	GO:0000166	GO:0005829	GO:0009156	GO:0016740	GO:0044249
VVO_01881	GO:0005634	GO:0005524	GO:0005635	GO:0006950	GO:0005737	GO:0019538	GO:0000166	GO:0005829	GO:0017111
VVO_01884	GO:0006810	GO:0030437	GO:0019898	GO:0045324	GO:0005768	GO:0045053	GO:0005515	GO:0007039	GO:0005794	GO:0008104	GO:0005739	GO:0015031
VVO_01885	GO:0016020	GO:0005783	GO:0030176	GO:0016021	GO:0005789	GO:0006633	GO:0016740	GO:0016747	GO:0008610
VVO_01886	GO:0007165	GO:0005813	GO:0005622	GO:0051056	GO:0005096
VVO_01887	GO:0016020	GO:0008565	GO:0016192	GO:0005515	GO:0048268	GO:0006897	GO:0015031	GO:0005886	GO:0006810	GO:0030122	GO:0030131	GO:0005488	GO:0008289	GO:0006886	GO:0030117	GO:0005905
VVO_01888	GO:0005634	GO:0016787	GO:0005524	GO:0000166	GO:0004386	GO:0008026	GO:0003676
VVO_01889	GO:0006457	GO:0003674	GO:0046872	GO:0031072	GO:0051087	GO:0005739	GO:0008150
VVO_01891	GO:0017183
VVO_01892	GO:0003677	GO:0006260	GO:0005515	GO:0000166	GO:0005739	GO:0006974	GO:0005634	GO:0006281	GO:0016779	GO:0006139	GO:0016035	GO:0000790	GO:0003676	GO:0070987	GO:0003887	GO:0042276	GO:0046872	GO:0016740
VVO_01894	GO:0030246	GO:0005634	GO:0047938	GO:0016853	GO:0005975	GO:0044262	GO:0003824	GO:0005737
VVO_01895	GO:0005634	GO:0007165	GO:0005829	GO:0030952	GO:0005488
VVO_01897	GO:0005840	GO:0030529	GO:0000166	GO:0006412	GO:0005622	GO:0003735
VVO_01898	GO:0005856	GO:0005524	GO:0000166	GO:0005737
VVO_01900	GO:0016020	GO:0006506	GO:0017176	GO:0005783	GO:0016757	GO:0016021	GO:0005789	GO:0016740
VVO_01904	GO:0005634	GO:0003723	GO:0005524	GO:0004386	GO:0008026	GO:0003676	GO:0042254	GO:0016787	GO:0005730	GO:0000166
VVO_01905	GO:0007264	GO:0005622	GO:0005085	GO:0051056
VVO_01906	GO:0005524	GO:0042802	GO:0005737	GO:0000932	GO:0016874	GO:0004835	GO:0005515	GO:0006464	GO:0016787	GO:0000956
VVO_01907	GO:0016020	GO:0004553	GO:0016787	GO:0008152	GO:0016021	GO:0005975	GO:0016798
VVO_01908	GO:0005840	GO:0030529	GO:0006412	GO:0005622	GO:0003735
VVO_01911	GO:0003677	GO:0035064	GO:0008327	GO:0016874	GO:0006357	GO:0008283	GO:0005515	GO:0016881	GO:0008270	GO:0006974	GO:0003700	GO:0005634	GO:0006281	GO:0003702	GO:0006351	GO:0046872	GO:0006350	GO:0045449	GO:0007049
VVO_01912	GO:0030686	GO:0005634	GO:0000472	GO:0000447	GO:0006364	GO:0000480	GO:0042254	GO:0034457	GO:0032040	GO:0005515	GO:0005730	GO:0030529
VVO_01913	GO:0016837	GO:0030341	GO:0003824	GO:0016829	GO:0030246	GO:0046872	GO:0005576	GO:0005975
VVO_01914	GO:0005840	GO:0003723	GO:0005622	GO:0015935	GO:0005829	GO:0030529	GO:0006412	GO:0003735
VVO_01915	GO:0008152	GO:0005777	GO:0003824	GO:0008415	GO:0003988	GO:0006631	GO:0016747	GO:0016740	GO:0006629
VVO_01916	GO:0016020	GO:0006810	GO:0016651	GO:0022900	GO:0022904	GO:0005743	GO:0005739	GO:0070469
VVO_01917	GO:0006397	GO:0005634	GO:0003723	GO:0030529	GO:0005829	GO:0008380
VVO_01918	GO:0006338	GO:0043193	GO:0030528	GO:0007420	GO:0005737	GO:0000122	GO:0005730	GO:0005515	GO:0043565	GO:0008270	GO:0016568	GO:0005634	GO:0016589	GO:0046872	GO:0006350	GO:0008094	GO:0008134	GO:0045449
VVO_01920	GO:0005634	GO:0005737
VVO_01921	GO:0005840	GO:0030529	GO:0006412	GO:0005622	GO:0003735
VVO_01922	GO:0006184	GO:0003746	GO:0006414	GO:0005737	GO:0003924	GO:0000166	GO:0006412	GO:0005525
VVO_01923	GO:0016020	GO:0005759	GO:0016769	GO:0006531	GO:0006520	GO:0004069	GO:0003824	GO:0006536	GO:0009058	GO:0008483	GO:0006103	GO:0016740	GO:0005739	GO:0030170	GO:0005886
VVO_01924	GO:0005524	GO:0004815	GO:0005737	GO:0016874	GO:0003676	GO:0006422	GO:0006418	GO:0000166	GO:0005829	GO:0006412	GO:0004812
VVO_01925	GO:0016020	GO:0010008	GO:0006810	GO:0005774	GO:0005768	GO:0016021	GO:0015031	GO:0005773
VVO_01926	GO:0005634	GO:0008152	GO:0007165	GO:0003824	GO:0005515	GO:0045990	GO:0005829	GO:0006109
VVO_01927	GO:0016020	GO:0006810	GO:0055085	GO:0016021	GO:0005743	GO:0005739	GO:0005488
VVO_01928	GO:0005634	GO:0003723	GO:0000339	GO:0006417	GO:0005737	GO:0006413	GO:0003743	GO:0005829	GO:0006412	GO:0016281
VVO_01931	GO:0006397	GO:0005634	GO:0003723	GO:0016607	GO:0005737	GO:0003676	GO:0005681	GO:0008380	GO:0015030
VVO_01932	GO:0005634	GO:0005524	GO:0016301	GO:0006468	GO:0003824	GO:0005737	GO:0042254	GO:0004674	GO:0000166	GO:0005829	GO:0016740
VVO_01933	GO:0008415	GO:0008152	GO:0016740	GO:0008080
VVO_01935	GO:0019464	GO:0005960	GO:0006546	GO:0005739
VVO_01936	GO:0006184	GO:0005622	GO:0003746	GO:0006414	GO:0003924	GO:0032543	GO:0000166	GO:0006412	GO:0005525	GO:0005739
VVO_01937	GO:0016020	GO:0006810	GO:0055085	GO:0005777	GO:0015031	GO:0005737	GO:0005778
VVO_01940	GO:0016020	GO:0006810	GO:0055085	GO:0000324	GO:0006882	GO:0006812	GO:0006829	GO:0006811	GO:0005385	GO:0046686	GO:0006749	GO:0006824	GO:0016021	GO:0031966	GO:0005739	GO:0008324	GO:0071577
VVO_01941	GO:0006413	GO:0003743	GO:0006412	GO:0005737
VVO_01943	GO:0042254	GO:0005634	GO:0006364	GO:0005488
VVO_01944	GO:0016985	GO:0008152	GO:0003824	GO:0016798	GO:0043169	GO:0004553	GO:0016787	GO:0005576	GO:0005975
VVO_01945	GO:0006810	GO:0006869
VVO_01947	GO:0005840	GO:0030529	GO:0006412	GO:0005622	GO:0003735
VVO_01948	GO:0005634	GO:0004341	GO:0030234	GO:0050790	GO:0005737	GO:0046872	GO:0032781	GO:0016787	GO:0050848	GO:0005509	GO:0019853	GO:0008270	GO:0006874
VVO_01949	GO:0005840	GO:0015934	GO:0030529	GO:0006412	GO:0003735
VVO_01950	GO:0003729	GO:0003723	GO:0005737	GO:0043409	GO:0006469	GO:0005515	GO:0005829	GO:0048255
VVO_01952	GO:0046872	GO:0006508	GO:0004222	GO:0008270	GO:0003824	GO:0005737
VVO_01955	GO:0009055	GO:0046872	GO:0020037	GO:0005506	GO:0004497	GO:0055114	GO:0016491
VVO_01956	GO:0004664	GO:0009094	GO:0008652	GO:0004106	GO:0016597	GO:0008152	GO:0016853	GO:0003824	GO:0005737	GO:0046417	GO:0016829	GO:0009073
VVO_01959	GO:0016020	GO:0042470	GO:0019901	GO:0000139	GO:0007015	GO:0008283	GO:0005515	GO:0007264	GO:0000166	GO:0006935	GO:0005886	GO:0045453	GO:0030036	GO:0006184	GO:0005622	GO:0045740	GO:0002551	GO:0003924	GO:0016601	GO:0006928	GO:0005525
VVO_01960	GO:0016020	GO:0005783	GO:0016021	GO:0005789
VVO_01961	GO:0005634	GO:0008168	GO:0006364	GO:0003676	GO:0031167	GO:0042254	GO:0005730	GO:0016740	GO:0032259
VVO_01963	GO:0006413	GO:0003743	GO:0003723	GO:0000166	GO:0006412	GO:0005737	GO:0003676
VVO_01965	GO:0005739	GO:0005488
VVO_01967	GO:0005634	GO:0003677	GO:0010165	GO:0006281	GO:0005524	GO:0043524	GO:0001701	GO:0006259	GO:0010332	GO:0050769	GO:0007126	GO:0008094	GO:0000724	GO:0006974	GO:0006310
VVO_01969	GO:0016020	GO:0005774	GO:0055085	GO:0000329	GO:0005515	GO:0016021	GO:0005773
VVO_01972	GO:0007399	GO:0006397	GO:0003674	GO:0005634	GO:0005681	GO:0000398	GO:0008380	GO:0071013
VVO_01973	GO:0006810	GO:0005856	GO:0005874	GO:0005737
VVO_01974	GO:0005634	GO:0003723	GO:0005730	GO:0005829	GO:0006364	GO:0005737	GO:0000178
VVO_01975	GO:0005759	GO:0004742	GO:0008152	GO:0006090	GO:0008415	GO:0045254	GO:0005739	GO:0016740
VVO_01976	GO:0016020	GO:0016757	GO:0016021
VVO_01977	GO:0008152	GO:0003824	GO:0051536	GO:0009107	GO:0016992	GO:0046872	GO:0051539	GO:0005739	GO:0016740
VVO_01978	GO:0016020	GO:0007031	GO:0019395	GO:0005783	GO:0007165	GO:0042802	GO:0005777	GO:0005779	GO:0005515	GO:0016559	GO:0005778
VVO_01979	GO:0006099	GO:0016829	GO:0045239	GO:0005739	GO:0003824	GO:0006106	GO:0005737	GO:0004333
VVO_01980	GO:0005634	GO:0003677	GO:0006281	GO:0005524	GO:0004386	GO:0003676	GO:0016817	GO:0016787	GO:0000166	GO:0006350	GO:0045449	GO:0006974	GO:0016568
VVO_01981	GO:0005524	GO:0004386	GO:0005737	GO:0008026	GO:0003676	GO:0016787	GO:0000166	GO:0005829
VVO_01982	GO:0005840	GO:0005730	GO:0030529	GO:0005829	GO:0006412	GO:0005622	GO:0003735
VVO_01983	GO:0006396	GO:0005856	GO:0005634	GO:0003723	GO:0003677	GO:0005874	GO:0006364	GO:0005737	GO:0001522	GO:0000775	GO:0042254	GO:0005730	GO:0030529	GO:0009451	GO:0009982
VVO_01986	GO:0006810	GO:0020037	GO:0008152	GO:0005758	GO:0003824	GO:0055114	GO:0046872	GO:0022900	GO:0004460	GO:0010181	GO:0070469	GO:0005739	GO:0016491
VVO_01987	GO:0003677	GO:0006284	GO:0003696	GO:0005737	GO:0004520	GO:0006285	GO:0005730	GO:0016787	GO:0005515	GO:0045008	GO:0006974	GO:0008630	GO:0005634	GO:0005654	GO:0006281	GO:0000785	GO:0003824	GO:0009314	GO:0019104
VVO_01990	GO:0016020	GO:0006457	GO:0005783	GO:0051082	GO:0031072	GO:0016021	GO:0005789
VVO_01994	GO:0016310	GO:0005634	GO:0005524	GO:0016301	GO:0006364	GO:0004017	GO:0042254	GO:0000166	GO:0006350	GO:0016740	GO:0045449
VVO_01995	GO:0005634	GO:0005829
VVO_01998	GO:0016020	GO:0010008	GO:0005770	GO:0005741	GO:0006623	GO:0005515	GO:0007264	GO:0000166	GO:0006897	GO:0000011	GO:0005739	GO:0015031	GO:0006810	GO:0006184	GO:0003924	GO:0005768	GO:0031966	GO:0005525
VVO_01999	GO:0008152	GO:0005524	GO:0000166	GO:0003824	GO:0005737	GO:0016874
VVO_02001	GO:0005759	GO:0003779	GO:0006089	GO:0004458	GO:0050660	GO:0005739	GO:0003824	GO:0055114	GO:0016491
VVO_02002	GO:0005524	GO:0016301	GO:0006468	GO:0008353	GO:0004674	GO:0004693	GO:0000166	GO:0004672	GO:0016740	GO:0007049
VVO_02003	GO:0005524	GO:0042802	GO:0005737	GO:0000932	GO:0016874	GO:0004835	GO:0005515	GO:0006464	GO:0016787	GO:0000956
VVO_02004	GO:0016020	GO:0005783	GO:0016021	GO:0005789
VVO_02005	GO:0003899	GO:0005634	GO:0005730	GO:0006350	GO:0006351
VVO_02006	GO:0006886	GO:0051286	GO:0032012	GO:0005829	GO:0005622	GO:0005086	GO:0032153
VVO_02007	GO:0042254	GO:0005654	GO:0005634	GO:0008283	GO:0005730	GO:0005622	GO:0006364
VVO_02008	GO:0006397	GO:0005685	GO:0005634	GO:0005681	GO:0030529	GO:0008380
VVO_02009	GO:0003723	GO:0016779	GO:0031047	GO:0003968	GO:0060148	GO:0009751	GO:0000166	GO:0006952	GO:0016740	GO:0009615
VVO_02011	GO:0005634	GO:0051301	GO:0007049
VVO_02013	GO:0005634	GO:0006338	GO:0006348	GO:0008623	GO:0005515	GO:0006350	GO:0046020	GO:0045449	GO:0016568
VVO_02014	GO:0016020	GO:0015188	GO:0006810	GO:0000329	GO:0006868	GO:0000324	GO:0007034	GO:0005773	GO:0015828	GO:0005774	GO:0015186	GO:0006865	GO:0016021	GO:0015818	GO:0005302
VVO_02015	GO:0043022	GO:0005634	GO:0005737	GO:0005488	GO:0006413	GO:0003743	GO:0006446	GO:0006412	GO:0005852
VVO_02016	GO:0005634	GO:0005671	GO:0042800	GO:0005622	GO:0051568	GO:0035064	GO:0034968	GO:0071339	GO:0048188	GO:0035097	GO:0043966	GO:0006350	GO:0045449	GO:0001501	GO:0016568
VVO_02017	GO:0005634	GO:0030437	GO:0006281	GO:0006513	GO:0016567	GO:0006950	GO:0043008	GO:0005737	GO:0016579	GO:0006974	GO:0000209
VVO_02018	GO:0042254	GO:0005634	GO:0005730	GO:0006364
VVO_02019	GO:0016020	GO:0040010	GO:0016021	GO:0009792
VVO_02021	GO:0000324	GO:0005576
VVO_02022	GO:0016020	GO:0005783	GO:0005741	GO:0055114	GO:0004128	GO:0016021	GO:0005739	GO:0005789	GO:0016491
VVO_02023	GO:0005634	GO:0000165	GO:0004725	GO:0016791	GO:0005737	GO:0017017	GO:0016787	GO:0005515	GO:0008138	GO:0004721	GO:0005829	GO:0006470	GO:0016311	GO:0010969	GO:0007049
VVO_02024	GO:0016020	GO:0005794	GO:0016021	GO:0000139
VVO_02027	GO:0008152	GO:0016798	GO:0033950	GO:0030248	GO:0004553	GO:0016787	GO:0000272	GO:0005576	GO:0005975	GO:0030245
VVO_02028	GO:0016020	GO:0015802	GO:0006810	GO:0055085	GO:0015174	GO:0006865	GO:0005515	GO:0016021	GO:0003333	GO:0005739	GO:0015171
VVO_02029	GO:0005634	GO:0005737	GO:0006357	GO:0008023	GO:0006350	GO:0033588	GO:0008607	GO:0045449
VVO_02030	GO:0006457	GO:0005515	GO:0051082	GO:0005488
VVO_02031	GO:0008152	GO:0003824	GO:0055114	GO:0005737	GO:0005488	GO:0016491
VVO_02032	GO:0004754	GO:0008652	GO:0008152	GO:0009085	GO:0003824	GO:0055114	GO:0005488	GO:0016491
VVO_02034	GO:0042766	GO:0005634	GO:0006350	GO:0031011	GO:0045449
VVO_02035	GO:0016020	GO:0008654	GO:0008415	GO:0008152	GO:0005515	GO:0005811	GO:0016021	GO:0016740
VVO_02039	GO:0042766	GO:0005634	GO:0006350	GO:0031011	GO:0045449
VVO_02041	GO:0005938	GO:0032153	GO:0005737	GO:0007067	GO:0031105	GO:0000920	GO:0005515	GO:0051301	GO:0000166	GO:0005829	GO:0005525	GO:0005940	GO:0007049
VVO_02042	GO:0003677	GO:0006281	GO:0005524	GO:0006298	GO:0030983	GO:0005737	GO:0000166	GO:0005739	GO:0006974
VVO_02043	GO:0005840	GO:0003723	GO:0003994	GO:0006099	GO:0016829	GO:0032543	GO:0051539	GO:0003735	GO:0005739	GO:0006101	GO:0008152	GO:0005622	GO:0051536	GO:0006536	GO:0046872	GO:0006412	GO:0052633	GO:0052632
VVO_02044	GO:0008152	GO:0016798	GO:0008422	GO:0004553	GO:0016787	GO:0000272	GO:0005576	GO:0005975	GO:0030245
VVO_02045	GO:0008152	GO:0004616	GO:0042802	GO:0003824	GO:0055114	GO:0009051	GO:0005488	GO:0050661	GO:0006098	GO:0005829	GO:0001950	GO:0050662	GO:0016491
VVO_02046	GO:0006541	GO:0008652	GO:0006529	GO:0004066
VVO_02047	GO:0016020	GO:0005743	GO:0005739	GO:0005737
VVO_02048	GO:0010494	GO:0005634	GO:0003723	GO:0005764	GO:0003702	GO:0006915	GO:0003676	GO:0006357	GO:0006952	GO:0000166	GO:0006917
VVO_02050	GO:0016020	GO:0006810	GO:0007264	GO:0000166	GO:0005525	GO:0015031	GO:0005886
VVO_02055	GO:0005634	GO:0017057	GO:0009051	GO:0005737	GO:0006098	GO:0016787	GO:0005829	GO:0005975
VVO_02056	GO:0052654	GO:0008652	GO:0008152	GO:0003824	GO:0052655	GO:0009082	GO:0004084	GO:0052656	GO:0008483	GO:0009081	GO:0016740
VVO_02057	GO:0006397	GO:0005634	GO:0003723	GO:0000166	GO:0003676
VVO_02060	GO:0046872	GO:0005634	GO:0005829	GO:0008270	GO:0005737	GO:0016874
VVO_02061	GO:0005856	GO:0005634	GO:0003723	GO:0007126	GO:0005829	GO:0005816	GO:0005737
VVO_02062	GO:0006810	GO:0015991	GO:0016820	GO:0033180	GO:0015992	GO:0006811
VVO_02063	GO:0016784	GO:0016740	GO:0005739
VVO_02064	GO:0016020	GO:0016740	GO:0031225	GO:0005886
VVO_02066	GO:0005739
VVO_02068	GO:0030435	GO:0005634	GO:0030437	GO:0006338	GO:0006281	GO:0030528	GO:0070577	GO:0000790	GO:0005515	GO:0007126	GO:0006350	GO:0045449	GO:0006974
VVO_02069	GO:0005575	GO:0003674	GO:0046872	GO:0008270	GO:0005622	GO:0008150	GO:0003676
VVO_02070	GO:0005634	GO:0003677	GO:0006281	GO:0005524	GO:0004386	GO:0003676	GO:0016787	GO:0000166	GO:0006974
VVO_02071	GO:0016829	GO:0005634	GO:0004793	GO:0006520	GO:0005829	GO:0003824	GO:0030170
VVO_02072	GO:0016020	GO:0006810	GO:0055085	GO:0046872	GO:0006626	GO:0005743	GO:0005739	GO:0015031	GO:0042719	GO:0045039
VVO_02073	GO:0042254	GO:0005634	GO:0005730	GO:0030529	GO:0006350	GO:0005819	GO:0006364
VVO_02074	GO:0016020	GO:0033554	GO:0016021	GO:0005743	GO:0005739
VVO_02075	GO:0016787	GO:0006412	GO:0005739	GO:0004045
VVO_02076	GO:0005634	GO:0003723	GO:0005524	GO:0004386	GO:0006364	GO:0008026	GO:0003676	GO:0042254	GO:0016787	GO:0005730	GO:0000166
VVO_02077	GO:0016020	GO:0033554	GO:0005783	GO:0005635	GO:0032153	GO:0071786	GO:0000139	GO:0005515	GO:0032541	GO:0016021	GO:0005634	GO:0031965	GO:0071790	GO:0010687	GO:0051301	GO:0005794	GO:0034613	GO:0005789	GO:0007049
VVO_02078	GO:0016020	GO:0031965	GO:0005634	GO:0008152	GO:0003824	GO:0005737	GO:0007126	GO:0005829	GO:0016021
VVO_02081	GO:0016787	GO:0006412	GO:0005739	GO:0006915	GO:0004045
VVO_02082	GO:0016020	GO:0005794	GO:0016021	GO:0005886	GO:0000139
VVO_02083	GO:0005634	GO:0008233	GO:0016929	GO:0005737	GO:0006508	GO:0008234	GO:0016787	GO:0007275	GO:0016926
VVO_02086	GO:0016020	GO:0007165	GO:0006184	GO:0005622	GO:0003924	GO:0000166	GO:0007264	GO:0005525	GO:0005886
VVO_02088	GO:0016020	GO:0016021	GO:0005777	GO:0005778
VVO_02089	GO:0005829	GO:0005737
VVO_02090	GO:0016020	GO:0006810	GO:0016651	GO:0003954	GO:0055114	GO:0022900	GO:0005743	GO:0070469	GO:0005739	GO:0008137	GO:0016491
VVO_02091	GO:0006397	GO:0005634	GO:0005681	GO:0008380
VVO_02093	GO:0008152	GO:0005524	GO:0042566	GO:0003824	GO:0016874	GO:0006099	GO:0000166	GO:0005525	GO:0004776
VVO_02094	GO:0006457	GO:0003755	GO:0016853	GO:0005488
VVO_02095	GO:0032041	GO:0005737	GO:0016787	GO:0046969	GO:0043922	GO:0000118	GO:0034739	GO:0042826	GO:0042802	GO:0070933	GO:0016580	GO:0016563	GO:0046970	GO:0016581	GO:0006350	GO:0045449	GO:0010870	GO:0016575	GO:0006476	GO:0016566	GO:0005829	GO:0016568	GO:0004407	GO:0005634	GO:0010553	GO:0031078	GO:0033558	GO:0010552	GO:0032129	GO:0008134	GO:0019899	GO:0070932	GO:0008284
VVO_02096	GO:0005634	GO:0003677	GO:0006281	GO:0006289	GO:0046872	GO:0003684	GO:0000166	GO:0006974
VVO_02098	GO:0051537	GO:0008152	GO:0006766	GO:0003824	GO:0051536	GO:0004076	GO:0046872	GO:0051539	GO:0005739	GO:0016740	GO:0009102	GO:0051186
VVO_02099	GO:0000278	GO:0000502	GO:0006521	GO:0007283	GO:0051437	GO:0000216	GO:0016070	GO:0005634	GO:0030154	GO:0016607	GO:0005488	GO:0016032	GO:0000084	GO:0006915	GO:0000075	GO:0034641	GO:0031145	GO:0007275	GO:0051439	GO:0006977	GO:0016071	GO:0042981
VVO_02101	GO:0005634	GO:0030154	GO:0031687	GO:0007283	GO:0005737	GO:0048471	GO:0003697	GO:0007275	GO:0043565	GO:0032403
VVO_02104	GO:0032389	GO:0006260	GO:0006259	GO:0008026	GO:0016787	GO:0005515	GO:0000731	GO:0009378	GO:0044237	GO:0016887	GO:0040009	GO:0005654	GO:0000405	GO:0005622	GO:0051345	GO:0006139	GO:0003824	GO:0004003	GO:0006979	GO:0001302	GO:0043138	GO:0006310	GO:0003678	GO:0010259	GO:0000287	GO:0003677	GO:0005524	GO:0006284	GO:0004386	GO:0010225	GO:0008408	GO:0005730	GO:0000166	GO:0051880	GO:0006974	GO:0030145	GO:0005634	GO:0006281	GO:0007569	GO:0005813	GO:0042803	GO:0004518	GO:0003676	GO:0046872	GO:0004527	GO:0043140	GO:0031297	GO:0006200	GO:0000403
VVO_02105	GO:0008152	GO:0003824	GO:0016798	GO:0043169	GO:0004553	GO:0016787	GO:0006032	GO:0008061	GO:0000272	GO:0004568	GO:0005576	GO:0005975
VVO_02106	GO:0008152	GO:0003824	GO:0016798	GO:0043169	GO:0004553	GO:0016787	GO:0006032	GO:0008061	GO:0000272	GO:0004568	GO:0005576	GO:0005975
VVO_02107	GO:0005524	GO:0004674	GO:0016301	GO:0004672	GO:0000166	GO:0006468	GO:0016740
VVO_02108	GO:0006457	GO:0046872	GO:0005524	GO:0051082	GO:0031072	GO:0005739	GO:0009408
VVO_02109	GO:0046677	GO:0016020	GO:0015904	GO:0055085	GO:0005783	GO:0016021	GO:0015520
VVO_02110	GO:0016310	GO:0005634	GO:0005524	GO:0016301	GO:0006657	GO:0016773	GO:0005737	GO:0008654	GO:0000166	GO:0005829	GO:0004103	GO:0016740
VVO_02111	GO:0003723	GO:0017091	GO:0031137	GO:0007094	GO:0005737	GO:0005515	GO:0005829	GO:0008270	GO:0005634	GO:0003676	GO:0006402	GO:0007093	GO:0046872	GO:0031030	GO:0051301	GO:0045839	GO:0000750	GO:0007049
VVO_02112	GO:0000278	GO:0000502	GO:0006521	GO:0007283	GO:0051437	GO:0000216	GO:0016070	GO:0005634	GO:0030154	GO:0016607	GO:0005488	GO:0016032	GO:0000084	GO:0006915	GO:0000075	GO:0034641	GO:0031145	GO:0007275	GO:0051439	GO:0006977	GO:0016071	GO:0042981
VVO_02114	GO:0005634	GO:0003677	GO:0006281	GO:0006334	GO:0005694	GO:0006974	GO:0000786
VVO_02115	GO:0016020	GO:0006810	GO:0055085	GO:0016021	GO:0005743	GO:0005739	GO:0015031
VVO_02116	GO:0006810	GO:0006811	GO:0015991	GO:0033178	GO:0015992	GO:0033180	GO:0046933	GO:0046961
VVO_02117	GO:0005634	GO:0006350	GO:0045449	GO:0005737
VVO_02118	GO:0006357	GO:0005634	GO:0016592	GO:0006350	GO:0016455	GO:0045449
VVO_02119	GO:0016020	GO:0006810	GO:0006878	GO:0006825	GO:0046872	GO:0006826	GO:0030026	GO:0022890	GO:0016021	GO:0015691	GO:0015295	GO:0006828	GO:0006876	GO:0015992	GO:0005886	GO:0005215
VVO_02121	GO:0031390	GO:0003677	GO:0005524	GO:0006260	GO:0005737	GO:0005515	GO:0042555	GO:0005829	GO:0000166	GO:0005656	GO:0017111	GO:0005634	GO:0006270	GO:0006271	GO:0004003	GO:0000084	GO:0006350	GO:0045449	GO:0007049	GO:0005657
VVO_02122	GO:0005634	GO:0008180	GO:0005737
VVO_02123	GO:0046872	GO:0005524	GO:0004674	GO:0016301	GO:0004672	GO:0000166	GO:0006468	GO:0016740
VVO_02124	GO:0007346	GO:0005524	GO:0005816	GO:0032153	GO:0005737	GO:0007067	GO:0007243	GO:0005515	GO:0005829	GO:0000166	GO:0004672	GO:0005634	GO:0016301	GO:0006468	GO:0004674	GO:0051301	GO:0016740	GO:0048024	GO:0007049
VVO_02125	GO:0004099	GO:0016787	GO:0006032	GO:0005975	GO:0000272	GO:0003824	GO:0016810
VVO_02126	GO:0005783	GO:0005654	GO:0005634	GO:0006334	GO:0005737	GO:0048471	GO:0016481	GO:0005829	GO:0043234	GO:0016564
VVO_02127	GO:0016020	GO:0005783	GO:0016787	GO:0016021	GO:0042578	GO:0005789
VVO_02128	GO:0005634	GO:0006281	GO:0006355	GO:0006350	GO:0003702	GO:0045449	GO:0006974
VVO_02129	GO:0006397	GO:0005634	GO:0005681	GO:0008380
VVO_02130	GO:0016020	GO:0006810	GO:0051537	GO:0016679	GO:0008121	GO:0055114	GO:0051536	GO:0046872	GO:0022900	GO:0005743	GO:0016021	GO:0070469	GO:0005739	GO:0016491
VVO_02132	GO:0005634	GO:0003677	GO:0006355	GO:0006950	GO:0006351	GO:0046983	GO:0006350	GO:0043565	GO:0045449	GO:0003700
VVO_02133	GO:0016020	GO:0006810	GO:0055085	GO:0031965	GO:0005783	GO:0005634	GO:0005622	GO:0005737	GO:0051028	GO:0048471	GO:0008270	GO:0005789	GO:0015031
VVO_02134	GO:0016020	GO:0005783	GO:0016787	GO:0005794	GO:0016021
VVO_02135	GO:0016020	GO:0016021	GO:0005741	GO:0005739
VVO_02136	GO:0016020	GO:0051286	GO:0005783	GO:0031410	GO:0005794	GO:0016021
VVO_02138	GO:0006810	GO:0005856	GO:0007018	GO:0005874	GO:0005524	GO:0003774	GO:0005737	GO:0005515	GO:0000166	GO:0005794	GO:0003777	GO:0015031
VVO_02139	GO:0005816	GO:0000779	GO:0032153	GO:0005737	GO:0007067	GO:0000941	GO:0000070	GO:0005515	GO:0005829	GO:0051010	GO:0031617	GO:0000777	GO:0005856	GO:0005634	GO:0000775	GO:0019236	GO:0008608	GO:0007126	GO:0051301	GO:0034613	GO:0000776	GO:0007049
VVO_02140	GO:0016020	GO:0005783	GO:0016757	GO:0016758	GO:0016021	GO:0016740	GO:0005789
VVO_02142	GO:0016702	GO:0046872	GO:0044273	GO:0055114	GO:0000907	GO:0016491
VVO_02143	GO:0016020	GO:0006810	GO:0055085	GO:0033554	GO:0005783	GO:0034634	GO:0034775	GO:0005887	GO:0016021	GO:0015833	GO:0071276	GO:0015031
VVO_02144	GO:0006397	GO:0005856	GO:0005654	GO:0005634	GO:0003677	GO:0006281	GO:0016567	GO:0005737	GO:0004842	GO:0000151	GO:0005819	GO:0008380	GO:0006974
VVO_02145	GO:0005634	GO:0043234	GO:0005829	GO:0005737	GO:0005488
VVO_02146	GO:0005634	GO:0003677	GO:0045941	GO:0007596	GO:0010553	GO:0006355	GO:0030528	GO:0016363	GO:0016566	GO:0016563	GO:0010552	GO:0005515	GO:0006350	GO:0045449
VVO_02147	GO:0006406	GO:0006397	GO:0005654	GO:0005634	GO:0000398	GO:0031124	GO:0006369	GO:0071013	GO:0006366	GO:0010467	GO:0005681	GO:0006350	GO:0008380
VVO_02148	GO:0031390	GO:0003677	GO:0005524	GO:0006260	GO:0005515	GO:0042555	GO:0005829	GO:0000166	GO:0005656	GO:0017111	GO:0005634	GO:0006270	GO:0006271	GO:0004003	GO:0000084	GO:0006350	GO:0045449	GO:0005657
VVO_02149	GO:0016020	GO:0006810	GO:0005783	GO:0005737	GO:0016192	GO:0005789	GO:0007049	GO:0015031	GO:0031572
VVO_02150	GO:0015976	GO:0008270	GO:0004089
VVO_02151	GO:0016020	GO:0006810	GO:0005524	GO:0005777	GO:0005515	GO:0005887	GO:0000166	GO:0006631	GO:0017111	GO:0016021	GO:0006200	GO:0043190	GO:0005739	GO:0016887	GO:0005778
VVO_02152	GO:0016020	GO:0042407	GO:0046337	GO:0031314	GO:0005758	GO:0032048	GO:0005743	GO:0005739
VVO_02154	GO:0004709	GO:0000165	GO:0007346	GO:0005524	GO:0016301	GO:0006468	GO:0005737	GO:0061161	GO:0004674	GO:0000166	GO:0004672	GO:0005829	GO:0016740	GO:0031098	GO:0051403
VVO_02155	GO:0000166	GO:0005622	GO:0005739	GO:0005525	GO:0005737
VVO_02156	GO:0016020	GO:0005575	GO:0003674	GO:0016021	GO:0008150
VVO_02158	GO:0016020	GO:0006810	GO:0006694	GO:0016126	GO:0030259	GO:0008152	GO:0016758	GO:0016906	GO:0005737	GO:0016757	GO:0005975	GO:0006914	GO:0016740	GO:0015031	GO:0008610
VVO_02160	GO:0016020	GO:0043169	GO:0005975	GO:0016740	GO:0003824	GO:0031225	GO:0005886
VVO_02161	GO:0003723	GO:0005737	GO:0007067	GO:0008062	GO:0007303	GO:0045804	GO:0000166	GO:0008270	GO:0071011	GO:0007623	GO:0005634	GO:0000398	GO:0030036	GO:0048511	GO:0071013	GO:0003676	GO:0046872	GO:0040011	GO:0008104	GO:0009790	GO:0045475	GO:0007562
VVO_02162	GO:0016020	GO:0005524	GO:0009636	GO:0016787	GO:0000166	GO:0017111	GO:0016021	GO:0071276	GO:0016887	GO:0006810	GO:0000329	GO:0055085	GO:0042626	GO:0005773	GO:0005774	GO:0071997	GO:0006200	GO:0008559	GO:0071996
VVO_02163	GO:0015074	GO:0005634	GO:0003677	GO:0016787	GO:0004803	GO:0006313	GO:0006310	GO:0004519	GO:0004518
VVO_02165	GO:0046872	GO:0016787	GO:0046080	GO:0004170	GO:0009117
VVO_02166	GO:0015074	GO:0003723	GO:0003677	GO:0004190	GO:0003676	GO:0003964	GO:0006508	GO:0006278
VVO_02171	GO:0015074	GO:0003723	GO:0003677	GO:0004190	GO:0003676	GO:0003964	GO:0006508	GO:0006278
VVO_02172	GO:0046872	GO:0016787	GO:0046080	GO:0004170	GO:0009117
VVO_02173	GO:0015074	GO:0003723	GO:0003677	GO:0008233	GO:0005524	GO:0004523	GO:0046797	GO:0005737	GO:0003964	GO:0016787	GO:0000166	GO:0008270	GO:0005634	GO:0016779	GO:0003824	GO:0003676	GO:0004190	GO:0004518	GO:0046872	GO:0003887	GO:0016740	GO:0004519	GO:0006278	GO:0006310
VVO_02175	GO:0015074	GO:0005634	GO:0003677	GO:0016787	GO:0004803	GO:0006313	GO:0006310	GO:0004519	GO:0004518
VVO_02178	GO:0015074	GO:0003723	GO:0003677	GO:0004190	GO:0003676	GO:0003964	GO:0006508	GO:0006278
VVO_02179	GO:0015074	GO:0003723	GO:0003677	GO:0004190	GO:0003676	GO:0003964	GO:0006508	GO:0006278
VVO_02180	GO:0003723	GO:0000166	GO:0005737	GO:0005488	GO:0003676
VVO_02182	GO:0016020	GO:0016021	GO:0005886
VVO_02183	GO:0046872	GO:0016787	GO:0008237	GO:0008233	GO:0006508	GO:0004177	GO:0005829	GO:0008270
VVO_02184	GO:0006397	GO:0005634	GO:0003723	GO:0008168	GO:0006370	GO:0004482	GO:0016740	GO:0032259
VVO_02185	GO:0043328	GO:0016567	GO:0005622	GO:0005737	GO:0016874	GO:0004842	GO:0006464	GO:0016881
VVO_02187	GO:0006810	GO:0005634	GO:0005085	GO:0015031	GO:0005737
VVO_02188	GO:0005634	GO:0051301	GO:0000777	GO:0000776	GO:0007049	GO:0000775	GO:0007067
VVO_02190	GO:0003723	GO:0060906	GO:0005622	GO:0031047	GO:0005737	GO:0000175	GO:0004518	GO:0003676	GO:0000467	GO:0032296	GO:0046872	GO:0004527	GO:0016787	GO:0005829
VVO_02191	GO:0005634
VVO_02192	GO:0006397	GO:0006396	GO:0005654	GO:0005634	GO:0003723	GO:0000398	GO:0000389	GO:0071013	GO:0005684	GO:0005730	GO:0010467	GO:0005515	GO:0005681	GO:0008380
VVO_02194	GO:0043687	GO:0016020	GO:0005524	GO:0016567	GO:0016874	GO:0004842	GO:0006511	GO:0000166	GO:0016881	GO:0016021
VVO_02199	GO:0016020	GO:0006810	GO:0055085	GO:0033554	GO:0008272	GO:0005737	GO:0005829	GO:0016021	GO:0008271	GO:0005215
VVO_02200	GO:0006397	GO:0005634	GO:0042802	GO:0005102	GO:0005737	GO:0000122	GO:0005515	GO:0005681	GO:0030512	GO:0008380
VVO_02202	GO:0008152	GO:0003824	GO:0055114	GO:0032115	GO:0005488	GO:0005975	GO:0005739	GO:0016491
VVO_02204	GO:0005634	GO:0003677	GO:0000781	GO:0000184	GO:0005737	GO:0005488	GO:0004518	GO:0046872	GO:0042162	GO:0016787	GO:0005730	GO:0004519	GO:0000723
VVO_02205	GO:0016310	GO:0005524	GO:0016301	GO:0006241	GO:0006165	GO:0004550	GO:0009117	GO:0006228	GO:0046872	GO:0000166	GO:0016740	GO:0006183
VVO_02206	GO:0016020	GO:0006810	GO:0008121	GO:0022900	GO:0005743	GO:0005739	GO:0070469	GO:0006122
VVO_02207	GO:0046872	GO:0006098	GO:0008152	GO:0005515	GO:0016740	GO:0003824	GO:0004802
VVO_02208	GO:0016020	GO:0006810	GO:0055085	GO:0032218	GO:0016021	GO:0008028	GO:0032217	GO:0005886
VVO_02209	GO:0008152	GO:0003824	GO:0016798	GO:0004553	GO:0030246	GO:0005515	GO:0016787	GO:0005975
VVO_02210	GO:0043200	GO:0033590	GO:0008152	GO:0006565	GO:0006520	GO:0006094	GO:0003824	GO:0042803	GO:0005737	GO:0004794	GO:0046983	GO:0003941	GO:0016829	GO:0042866	GO:0031667	GO:0030170
VVO_02212	GO:0019752	GO:0016831	GO:0006536	GO:0016829	GO:0004351	GO:0005516	GO:0003824	GO:0030170
VVO_02213	GO:0005634	GO:0003887	GO:0003677	GO:0006260	GO:0016779	GO:0016740
VVO_02214	GO:0016020	GO:0005515	GO:0016021	GO:0005886
VVO_02215	GO:0016020	GO:0010008	GO:0006810	GO:0005634	GO:0031902	GO:0005737	GO:0005768	GO:0006357	GO:0005667	GO:0006350	GO:0045449	GO:0015031	GO:0008134
VVO_02217	GO:0016020	GO:0006810	GO:0006914	GO:0015031
VVO_02219	GO:0016020	GO:0004573	GO:0005783	GO:0008152	GO:0003824	GO:0016798	GO:0016787	GO:0009311	GO:0016021	GO:0005789
VVO_02221	GO:0016020	GO:0005856	GO:0042995	GO:0017048	GO:0016043	GO:0030036	GO:0032587	GO:0005737	GO:0005488	GO:0043005	GO:0003779	GO:0005515	GO:0007605	GO:0031175	GO:0030041	GO:0005886
VVO_02224	GO:0006397	GO:0005634	GO:0003729	GO:0003723	GO:0000381	GO:0005622	GO:0003676	GO:0046872	GO:0043065	GO:0005681	GO:0000166	GO:0008270	GO:0008380	GO:0000245
VVO_02226	GO:0016020	GO:0046914	GO:0006744	GO:0006091	GO:0055114	GO:0046872	GO:0019538	GO:0005743	GO:0005739	GO:0016491
VVO_02228	GO:0045493	GO:0008152	GO:0003824	GO:0031176	GO:0016798	GO:0043169	GO:0004553	GO:0016787	GO:0005576	GO:0005975
VVO_02229	GO:0008152	GO:0003824	GO:0016798	GO:0043169	GO:0030248	GO:0004553	GO:0016787	GO:0030245	GO:0000272	GO:0005576	GO:0005975	GO:0008810
VVO_02230	GO:0005634	GO:0003677	GO:0006281	GO:0016874	GO:0003676	GO:0046872	GO:0003684	GO:0008270	GO:0006974
VVO_02233	GO:0005856	GO:0005634	GO:0007059	GO:0071817	GO:0005819	GO:0005737
VVO_02234	GO:0005575	GO:0003674	GO:0008150
VVO_02235	GO:0005783	GO:0008152	GO:0007131	GO:0005515	GO:0055114	GO:0016491
VVO_02236	GO:0042546
VVO_02237	GO:0006415	GO:0006412	GO:0016149	GO:0005737
VVO_02239	GO:0000287	GO:0005634	GO:0005524	GO:0016301	GO:0006468	GO:0046872	GO:0004674	GO:0000166	GO:0004672	GO:0016740
VVO_02243	GO:0050660	GO:0055114	GO:0005737	GO:0045454	GO:0050661	GO:0006749	GO:0004362	GO:0016491
VVO_02248	GO:0016020	GO:0009055	GO:0020037	GO:0005792	GO:0005783	GO:0005506	GO:0055114	GO:0046872	GO:0070330	GO:0004497	GO:0005789	GO:0016491
VVO_02249	GO:0020037	GO:0048315	GO:0005506	GO:0055114	GO:0005619	GO:0006979	GO:0046872	GO:0004096	GO:0005618	GO:0004601	GO:0005576	GO:0042744	GO:0016491
VVO_02250	GO:0008415	GO:0005759	GO:0008152	GO:0005739
VVO_02251	GO:0005634	GO:0006281	GO:0004518	GO:0004527	GO:0003684	GO:0016787	GO:0008853	GO:0006974
VVO_02254	GO:0016042	GO:0035556	GO:0005737	GO:0004629	GO:0016829	GO:0008081	GO:0005576	GO:0004436	GO:0009405	GO:0006629
VVO_02255	GO:0005615	GO:0050178	GO:0005125	GO:0016853	GO:0005576	GO:0004167
VVO_02257	GO:0005759	GO:0032024	GO:0007420	GO:0046952	GO:0045471	GO:0044255	GO:0046950	GO:0007584	GO:0005739	GO:0008260	GO:0008410	GO:0042493	GO:0008152	GO:0007507	GO:0014823	GO:0071229	GO:0060612	GO:0042803	GO:0071333	GO:0042594	GO:0009725	GO:0016740
VVO_02258	GO:0042393	GO:0005634	GO:0006281	GO:0004402	GO:0016573	GO:0006348	GO:0005737	GO:0008415	GO:0016740	GO:0000123	GO:0006974	GO:0016568
VVO_02260	GO:0016020	GO:0005783	GO:0008203	GO:0031410	GO:0045540	GO:0000139	GO:0008202	GO:0045716	GO:0016021	GO:0019217	GO:0005792	GO:0032868	GO:0001666	GO:0007568	GO:0045541	GO:0042304	GO:0006994	GO:0051082	GO:0043234	GO:0005794	GO:0005789	GO:0012507	GO:0006629	GO:0032403
VVO_02261	GO:0008415	GO:0005759	GO:0008152	GO:0005739
VVO_02267	GO:0044419	GO:0005737	GO:0006915
VVO_02268	GO:0006396	GO:0003723	GO:0003677	GO:0050688	GO:0005524	GO:0004525	GO:0004386	GO:0003676	GO:0046872	GO:0016891	GO:0016787	GO:0000166	GO:0009615
VVO_02271	GO:0016020	GO:0007264	GO:0000166	GO:0005622	GO:0005525	GO:0005886
VVO_02272	GO:0016020	GO:0032878	GO:0031137	GO:0032153	GO:0030950	GO:0005515	GO:0007264	GO:0000166	GO:0005829	GO:0009898	GO:0005886	GO:0032488	GO:0005634	GO:0032955	GO:0006184	GO:0005622	GO:0003924	GO:0032951	GO:0051301	GO:0005525	GO:0007049
VVO_02273	GO:0006397	GO:0005654	GO:0005634	GO:0003723	GO:0000398	GO:0003676	GO:0000375	GO:0010467	GO:0005681	GO:0005515	GO:0000166	GO:0008380	GO:0005689
VVO_02275	GO:0016020	GO:0005783	GO:0016021	GO:0005789
VVO_02281	GO:0016020	GO:0016021	GO:0005576
VVO_02282	GO:0006950
VVO_02284	GO:0016020	GO:0006810	GO:0005783	GO:0005524	GO:0005737	GO:0005515	GO:0000166	GO:0017111	GO:0016021	GO:0006200	GO:0005789	GO:0016887
VVO_02285	GO:0016323	GO:0016020	GO:0008217	GO:0005391	GO:0045822	GO:0016787	GO:0015077	GO:0042493	GO:0005792	GO:0006813	GO:0008152	GO:0003824	GO:0006812	GO:0016820	GO:0005524	GO:0042470	GO:0006754	GO:0000166	GO:0016021	GO:0045989	GO:0005886	GO:0006814	GO:0006810	GO:0015662	GO:0031947	GO:0045823	GO:0006811	GO:0003869	GO:0002026	GO:0046872	GO:0042383	GO:0015672
VVO_02286	GO:0005576
VVO_02287	GO:0004180	GO:0016787	GO:0008233	GO:0006508	GO:0004185	GO:0005773
VVO_02293	GO:0003704	GO:0005634	GO:0005829	GO:0032569	GO:0005737
VVO_02298	GO:0005759	GO:0000287	GO:0003824	GO:0004722	GO:0008287	GO:0046872	GO:0016787	GO:0004721	GO:0005509	GO:0006470	GO:0016311	GO:0004741	GO:0005739
VVO_02303	GO:0016020	GO:0009055	GO:0020037	GO:0005506	GO:0055114	GO:0046872	GO:0004497	GO:0009536	GO:0009507	GO:0016491	GO:0031969
VVO_02304	GO:0005576
VVO_02306	GO:0007047	GO:0016829	GO:0046872	GO:0045490	GO:0000272	GO:0005576	GO:0005975	GO:0030570
VVO_02307	GO:0016020	GO:0005783	GO:0018279	GO:0004579	GO:0016021	GO:0016740	GO:0005789
VVO_02309	GO:0016310	GO:0005524	GO:0016301	GO:0005758	GO:0006139	GO:0005737	GO:0004017	GO:0019205	GO:0046939	GO:0000166	GO:0005829	GO:0019201	GO:0016776	GO:0016740	GO:0005739
VVO_02310	GO:0031072	GO:0007094	GO:0009408	GO:0000122	GO:0008599	GO:0005977	GO:0005978	GO:0007126	GO:0000164	GO:0005198
VVO_02311	GO:0006397	GO:0005634	GO:0007059	GO:0051301	GO:0007049	GO:0007067
VVO_02312	GO:0016020	GO:0006810	GO:0006811	GO:0005773	GO:0005774	GO:0015991	GO:0033177	GO:0016021	GO:0015078	GO:0015992
VVO_02313	GO:0003723	GO:0005524	GO:0003746	GO:0006414	GO:0005488	GO:0000166	GO:0005829	GO:0017111	GO:0006200	GO:0006412	GO:0016887
VVO_02314	GO:0005575	GO:0003674	GO:0046872	GO:0016787	GO:0005515	GO:0008150
VVO_02315	GO:0016070	GO:0006397	GO:0005634	GO:0005681	GO:0008380	GO:0005737	GO:0005488
VVO_02319	GO:0005634	GO:0006281	GO:0006350	GO:0045449	GO:0007049	GO:0006974
VVO_02322	GO:0005615	GO:0008233	GO:0004222	GO:0046872	GO:0006508	GO:0008237	GO:0016787	GO:0005576	GO:0008270	GO:0009405
VVO_02323	GO:0009055	GO:0006810	GO:0003958	GO:0020037	GO:0005506	GO:0003824	GO:0055114	GO:0005737	GO:0046872	GO:0022900	GO:0070330	GO:0010181	GO:0004497	GO:0016491
VVO_02324	GO:0016020	GO:0055038	GO:0007264	GO:0000166	GO:0005739	GO:0055037	GO:0015031	GO:0005886	GO:0006810	GO:0006184	GO:0000910	GO:0005802	GO:0003924	GO:0005768	GO:0032154	GO:0005525	GO:0007049
VVO_02326	GO:0016020	GO:0055038	GO:0007264	GO:0000166	GO:0005739	GO:0055037	GO:0015031	GO:0005886	GO:0006810	GO:0006184	GO:0000910	GO:0005802	GO:0003924	GO:0005768	GO:0032154	GO:0005525	GO:0007049
VVO_02334	GO:0016837	GO:0030341	GO:0003824	GO:0016829	GO:0030246	GO:0046872	GO:0005576	GO:0005975
VVO_02337	GO:0016837	GO:0030341	GO:0003824	GO:0016829	GO:0030246	GO:0046872	GO:0005576	GO:0005975
VVO_02338	GO:0005634	GO:0008168	GO:0005829	GO:0016740	GO:0032259	GO:0005737
VVO_02340	GO:0016837	GO:0030341	GO:0003824	GO:0016829	GO:0030246	GO:0046872	GO:0005576	GO:0005975
VVO_02341	GO:0000287	GO:0003677	GO:0006260	GO:0006302	GO:0006974	GO:0017125	GO:0005634	GO:0006281	GO:0009411	GO:0005622	GO:0016779	GO:0002206	GO:0046872	GO:0003887	GO:0042276	GO:0003684	GO:0016740
VVO_02350	GO:0005737
VVO_02356	GO:0046872	GO:0016787	GO:0008152	GO:0004721	GO:0016311	GO:0005739	GO:0003824
VVO_02357	GO:0016020	GO:0015188	GO:0006810	GO:0055085	GO:0033554	GO:0000329	GO:0015819	GO:0000324	GO:0015189	GO:0015182	GO:0006950	GO:0006867	GO:0070314	GO:0032975	GO:0016021	GO:0015818
VVO_02358	GO:0016020	GO:0006810	GO:0055085	GO:0015718	GO:0015238	GO:0005515	GO:0032973	GO:0016021	GO:0008028	GO:0005886	GO:0005215	GO:0006855
VVO_02359	GO:0016020	GO:0006810	GO:0055085	GO:0015718	GO:0015238	GO:0005515	GO:0032973	GO:0016021	GO:0008028	GO:0005886	GO:0005215	GO:0006855
VVO_02360	GO:0006397	GO:0005634	GO:0005524	GO:0016301	GO:0006468	GO:0005694	GO:0004674	GO:0005681	GO:0000166	GO:0004672	GO:0016740	GO:0008380
VVO_02368	GO:0050661	GO:0050660	GO:0004499	GO:0004497	GO:0055114	GO:0016491
VVO_02369	GO:0050661	GO:0050660	GO:0004499	GO:0004497	GO:0055114	GO:0033767	GO:0016491
VVO_02370	GO:0050661	GO:0050660	GO:0004499	GO:0004497	GO:0055114	GO:0016491
VVO_02371	GO:0008152	GO:0050660	GO:0003824	GO:0055114	GO:0005488	GO:0050661	GO:0004499	GO:0004497	GO:0016491
VVO_02372	GO:0050661	GO:0050660	GO:0004499	GO:0004497	GO:0055114	GO:0016491
VVO_02373	GO:0016787	GO:0008233	GO:0005515	GO:0006950	GO:0005625
VVO_02379	GO:0005634	GO:0005816	GO:0032153	GO:0006364	GO:0005730	GO:0032040	GO:0005829	GO:0005819
VVO_02385	GO:0006807	GO:0005524	GO:0004356	GO:0000166	GO:0006542	GO:0003824	GO:0016874
VVO_02386	GO:0006397	GO:0031533	GO:0005634	GO:0006370	GO:0016779	GO:0000166	GO:0005525	GO:0016740	GO:0004484
VVO_02387	GO:0006511
VVO_02389	GO:0003677	GO:0008233	GO:0005737	GO:0006508	GO:0008234	GO:0016787	GO:0004197	GO:0005739
VVO_02391	GO:0016020	GO:0006810	GO:0005783	GO:0031410	GO:0005622	GO:0016192	GO:0000139	GO:0006886	GO:0016787	GO:0000166	GO:0005794	GO:0005525	GO:0005789	GO:0015031	GO:0012507
VVO_02392	GO:0016020	GO:0006506	GO:0005783	GO:0016758	GO:0016757	GO:0016021	GO:0005789	GO:0016740
VVO_02393	GO:0030435	GO:0051301	GO:0007049	GO:0007067
VVO_02394	GO:0003779	GO:0008083	GO:0005622
VVO_02395	GO:0016020	GO:0055085	GO:0000329	GO:0005794	GO:0016021
VVO_02398	GO:0006457	GO:0003755	GO:0016853
VVO_02399	GO:0030435	GO:0051301	GO:0007049	GO:0007067
VVO_02400	GO:0005634	GO:0003677	GO:0006355	GO:0006351	GO:0046872	GO:0006350	GO:0008270	GO:0003700	GO:0045449
VVO_02404	GO:0016020	GO:0006486	GO:0005792	GO:0005524	GO:0030137	GO:0006665	GO:0016787	GO:0000166	GO:0005794	GO:0017111	GO:0016021	GO:0017110	GO:0006629
VVO_02405	GO:0016020	GO:0005783	GO:0005789	GO:0005741	GO:0005739
VVO_02406	GO:0005737	GO:0006357	GO:0008607	GO:0008080	GO:0005634	GO:0008152	GO:0004402	GO:0003824	GO:0051536	GO:0007409	GO:0008415	GO:0046872	GO:0008023	GO:0006350	GO:0016740	GO:0045449
VVO_02410	GO:0016020	GO:0006810	GO:0005459	GO:0015780	GO:0005351	GO:0005338	GO:0072334	GO:0000139	GO:0008643	GO:0005794	GO:0016021
VVO_02412	GO:0031390	GO:0005634	GO:0003677	GO:0005524	GO:0006260	GO:0051455	GO:0003689	GO:0000166	GO:0005829	GO:0007062	GO:0017111	GO:0007049	GO:0045132	GO:0005657
VVO_02413	GO:0008233	GO:0042755	GO:0045600	GO:0005622	GO:0004221	GO:0005737	GO:0032869	GO:0006511	GO:0008234	GO:0016787	GO:0007628
VVO_02415	GO:0020037	GO:0016688	GO:0055114	GO:0006979	GO:0046872	GO:0004601	GO:0005829	GO:0042744	GO:0016491
VVO_02417	GO:0016020	GO:0004252	GO:0016787	GO:0008233	GO:0006508	GO:0016021	GO:0008236
VVO_02418	GO:0031390	GO:0003677	GO:0005524	GO:0006260	GO:0042555	GO:0000166	GO:0005656	GO:0017111	GO:0005634	GO:0006270	GO:0006271	GO:0004003	GO:0000084	GO:0006350	GO:0007049	GO:0045449	GO:0005657
VVO_02419	GO:0010216	GO:0005634	GO:0003677	GO:0008168	GO:0006349	GO:0010424	GO:0006306	GO:0009910	GO:0003886	GO:0016740	GO:0009294	GO:0090116	GO:0032259	GO:0016568	GO:0010069
VVO_02422	GO:0016876	GO:0005634	GO:0003723	GO:0005524	GO:0005737	GO:0016874	GO:0004818	GO:0006418	GO:0000166	GO:0005829	GO:0043039	GO:0006424	GO:0006412	GO:0004812
VVO_02423	GO:0008652	GO:0008152	GO:0003852	GO:0046912	GO:0003824	GO:0009082	GO:0019752	GO:0009098	GO:0005739	GO:0016740
VVO_02424	GO:0016020	GO:0006810	GO:0031410	GO:0006914	GO:0016021	GO:0015031	GO:0034045	GO:0030659
VVO_02425	GO:0003723	GO:0016779	GO:0031047	GO:0016740	GO:0003968
VVO_02427	GO:0050881	GO:0006810	GO:0042147	GO:0048873	GO:0040007	GO:0060052	GO:0015031
VVO_02428	GO:0005759	GO:0009083	GO:0008152	GO:0003824	GO:0055114	GO:0003863	GO:0005739	GO:0005947	GO:0016491
VVO_02429	GO:0045013	GO:0006350	GO:0045449
VVO_02431	GO:0006555	GO:0005634	GO:0005829	GO:0004489	GO:0055114	GO:0016491	GO:0009086
VVO_02432	GO:0016020	GO:0006810	GO:0032940	GO:0016192	GO:0000139	GO:0005774	GO:0005515	GO:0007264	GO:0000166	GO:0005794	GO:0005829	GO:0005525	GO:0005624	GO:0015031	GO:0005886
VVO_02433	GO:0005634	GO:0005829	GO:0009966
VVO_02434	GO:0005524	GO:0016301	GO:0016773	GO:0005737	GO:0005488	GO:0004428	GO:0046854	GO:0004430	GO:0000166	GO:0005829	GO:0048015	GO:0016740
VVO_02435	GO:0016020	GO:0006506	GO:0005783	GO:0016757	GO:0016021	GO:0016740	GO:0005789	GO:0031227
VVO_02436	GO:0050660	GO:0006091	GO:0005739	GO:0055114	GO:0008137	GO:0016491
VVO_02439	GO:0003677	GO:0005524	GO:0006970	GO:0005737	GO:0005730	GO:0000166	GO:0034512	GO:0015030	GO:0003700	GO:0005634	GO:0005654	GO:0045941	GO:0042306	GO:0034513	GO:0006351	GO:0008139	GO:0033979	GO:0007000	GO:0019904	GO:0005525	GO:0008134	GO:0008284
VVO_02440	GO:0016740	GO:0009349	GO:0009231	GO:0004746
VVO_02441	GO:0046982	GO:0005737	GO:0000166	GO:0051219	GO:0043231	GO:0005634	GO:0045919	GO:0005764	GO:0008219	GO:0042803	GO:0006915	GO:0071230	GO:0005794	GO:0034613	GO:0005525	GO:0019048
VVO_02443	GO:0016020	GO:0005515	GO:0016021	GO:0006828	GO:0006874	GO:0006810	GO:0000329	GO:0015386	GO:0055085	GO:0000324	GO:0006812	GO:0006816	GO:0006811	GO:0005773	GO:0005774	GO:0015369	GO:0046872	GO:0008324
VVO_02444	GO:0005634	GO:0008152	GO:0016853	GO:0006096	GO:0003824	GO:0016791	GO:0005737	GO:0004619	GO:0016311
VVO_02445	GO:0016005	GO:0006954
VVO_02446	GO:0007129	GO:0005634	GO:0003677	GO:0005694	GO:0000800	GO:0007067	GO:0007130	GO:0046872	GO:0007126	GO:0000794	GO:0051598	GO:0000400
VVO_02447	GO:0008415	GO:0046872	GO:0008233	GO:0006508	GO:0016740	GO:0016603
VVO_02448	GO:0003729	GO:0003723	GO:0005737	GO:0043409	GO:0006469	GO:0005515	GO:0005829	GO:0048255
VVO_02449	GO:0005634	GO:0005524	GO:0042134	GO:0000027	GO:0030687	GO:0008097	GO:0042254	GO:0005515	GO:0005730	GO:0006412	GO:0004812
VVO_02452	GO:0005575	GO:0016787	GO:0006520	GO:0004067	GO:0006528
VVO_02453	GO:0008652	GO:0008152	GO:0004834	GO:0003824	GO:0000162	GO:0016829	GO:0006568	GO:0009073	GO:0030170
VVO_02454	GO:0016020	GO:0016787	GO:0006184	GO:0000166	GO:0006412	GO:0005743	GO:0005739	GO:0005525	GO:0003924
VVO_02456	GO:0005634	GO:0007126	GO:0005829	GO:0005816	GO:0031139	GO:0007049
VVO_02457	GO:0005634	GO:0003677	GO:0030528	GO:0005737	GO:0003690	GO:0006368	GO:0006357	GO:0008023	GO:0006350	GO:0016944	GO:0016021	GO:0045449
VVO_02458	GO:0005737
VVO_02461	GO:0016020	GO:0005783	GO:0016021	GO:0005789
VVO_02463	GO:0016020	GO:0007186	GO:0007165	GO:0005834	GO:0004871
VVO_02464	GO:0015035	GO:0009055	GO:0006810	GO:0006662	GO:0022900	GO:0045454
VVO_02465	GO:0035556	GO:0004725	GO:0016791	GO:0005737	GO:0016787	GO:0004721	GO:0005829	GO:0016311
VVO_02466	GO:0046872	GO:0005524	GO:0000166	GO:0006730	GO:0004478	GO:0016740
VVO_02467	GO:0009116	GO:0008152	GO:0009113	GO:0004044	GO:0005737	GO:0006541	GO:0046872	GO:0016757	GO:0006164	GO:0016740
VVO_02469	GO:0042254	GO:0005634	GO:0003723	GO:0005730	GO:0005737
VVO_02471	GO:0009873	GO:0005524	GO:0009723	GO:0010182	GO:2000069	GO:0048510	GO:0005515	GO:0000166	GO:0004672	GO:0010105	GO:0016301	GO:0006468	GO:0009750	GO:0071281	GO:0009686	GO:0009744	GO:2000035	GO:0004674	GO:0005789	GO:0016740
VVO_02473	GO:0016020	GO:0006810	GO:0055085	GO:0016021	GO:0005743	GO:0005739	GO:0015031
VVO_02474	GO:0007129	GO:0005634	GO:0003677	GO:0005524	GO:0006268	GO:0004386	GO:0008026	GO:0003676	GO:0046872	GO:0016787	GO:0007131	GO:0007126	GO:0005515	GO:0000166	GO:0017111	GO:0003678
VVO_02475	GO:0042393	GO:0005634	GO:0006338	GO:0030295	GO:0016538	GO:0005737	GO:0045893	GO:0043130	GO:0000307	GO:0005515	GO:0051301	GO:0006350	GO:0001934	GO:0007049
VVO_02476	GO:0010815	GO:0008233	GO:0005524	GO:0004222	GO:0003824	GO:0042803	GO:0005737	GO:0050435	GO:0046872	GO:0016787	GO:0008237	GO:0006508	GO:0000166	GO:0008270	GO:0005739
VVO_02478	GO:0007165	GO:0005622	GO:0005768	GO:0005795	GO:0004437	GO:0016787	GO:0007264	GO:0005829	GO:0005798	GO:0004439	GO:0051056	GO:0046856	GO:0005096	GO:0006629
VVO_02479	GO:0005575	GO:0046872	GO:0016829	GO:0015976	GO:0008270	GO:0004089
VVO_02480	GO:0005840	GO:0015934	GO:0030528	GO:0005622	GO:0005737	GO:0005730	GO:0030529	GO:0006412	GO:0003735	GO:0045449
VVO_02481	GO:0033554	GO:0005634	GO:0016652	GO:0055114	GO:0005737	GO:0005829	GO:0047018	GO:0047019	GO:0016491
VVO_02483	GO:0043162	GO:0015031	GO:0005737
VVO_02484	GO:0005634	GO:0006950	GO:0034605	GO:0005737	GO:0008289	GO:0005768	GO:0071470	GO:0007155	GO:0005515	GO:0034599	GO:0007009	GO:0005829	GO:0001950	GO:0005886
VVO_02485	GO:0005634	GO:0004843	GO:0008233	GO:0005737	GO:0046872	GO:0016787	GO:0005515	GO:0007126	GO:0008234	GO:0005829	GO:0016579
VVO_02486	GO:0003677	GO:0006281	GO:0005622	GO:0005737	GO:0004518	GO:0046872	GO:0004527	GO:0016787	GO:0008853	GO:0004519
VVO_02487	GO:0016020	GO:0006810	GO:0006626	GO:0016021	GO:0005741	GO:0005739	GO:0015031
VVO_02488	GO:0006810	GO:0005634	GO:0016251	GO:0005669	GO:0051028	GO:0016973	GO:0005829	GO:0006350	GO:0045449	GO:0006367
VVO_02489	GO:0016020	GO:0006506	GO:0005783	GO:0042765	GO:0016021	GO:0005789
VVO_02490	GO:0005634	GO:0016787	GO:0008234	GO:0008233	GO:0006511	GO:0004221	GO:0005737
VVO_02491	GO:0005634	GO:0008233	GO:0004221	GO:0005737	GO:0005730	GO:0006511	GO:0008234	GO:0016787	GO:0005739
VVO_02493	GO:0006397	GO:0005685	GO:0005634	GO:0005737	GO:0005681	GO:0005829	GO:0030529	GO:0008380
VVO_02494	GO:0016020	GO:0005524	GO:0009060	GO:0007005	GO:0051131	GO:0000166	GO:0017111	GO:0005743	GO:0016021	GO:0005739
VVO_02495	GO:0005634	GO:0008152	GO:0008168	GO:0016740	GO:0032259
VVO_02496	GO:0005840	GO:0003723	GO:0005622	GO:0005737	GO:0003676	GO:0030529	GO:0006412	GO:0003735	GO:0005739	GO:0042173
VVO_02497	GO:0005634
VVO_02498	GO:0006810	GO:0033178	GO:0015991	GO:0042626	GO:0016471	GO:0015992	GO:0007035	GO:0006811	GO:0046961
VVO_02499	GO:0005840	GO:0015934	GO:0005515	GO:0030529	GO:0022625	GO:0006412	GO:0005622	GO:0003735	GO:0022626
VVO_02500	GO:0006397	GO:0005634	GO:0016607	GO:0006364	GO:0042254	GO:0005681	GO:0008380	GO:0015030
VVO_02501	GO:0006810	GO:0005634	GO:0007346	GO:0007165	GO:0006184	GO:0031291	GO:0003924	GO:0006886	GO:0006913	GO:0005515	GO:0000166	GO:0005829	GO:0005525	GO:0015031
VVO_02502	GO:0046677	GO:0016020	GO:0015904	GO:0055085	GO:0005783	GO:0016021	GO:0015520
VVO_02503	GO:0007165	GO:0005524	GO:0016301	GO:0006468	GO:0005737	GO:0004674	GO:0090215	GO:0000166	GO:0004672	GO:0016740
VVO_02507	GO:0006397	GO:0005634	GO:0003723	GO:0003676	GO:0046872	GO:0005681	GO:0000166	GO:0008270	GO:0008380
VVO_02508	GO:0008652	GO:0005634	GO:0008152	GO:0043115	GO:0003824	GO:0055114	GO:0005737	GO:0005488	GO:0006779	GO:0016829	GO:0051266	GO:0005829	GO:0016491	GO:0009086
VVO_02509	GO:0006396	GO:0042254	GO:0005634	GO:0005730	GO:0003824
VVO_02510	GO:0008641	GO:0045116	GO:0008152	GO:0006464	GO:0005524	GO:0000166	GO:0016881	GO:0003824	GO:0005488	GO:0016874
VVO_02511	GO:0005634	GO:0006350	GO:0005829	GO:0045449	GO:0005737
VVO_02513	GO:0045471	GO:0006289	GO:0033158	GO:0032355	GO:0016787	GO:0051593	GO:0071276	GO:0042493	GO:0003906	GO:0005654	GO:0008152	GO:0016607	GO:0003824	GO:0008017	GO:0006979	GO:0009314	GO:0003684	GO:0045449	GO:0008534	GO:0003677	GO:0006284	GO:0016829	GO:0034039	GO:0005739	GO:0006974	GO:0005634	GO:0006281	GO:0000702	GO:0016363	GO:0002526	GO:0016798	GO:0019104
VVO_02514	GO:0005634	GO:0009267	GO:0034620	GO:0006950	GO:0034605	GO:0005737	GO:0031990	GO:0005515	GO:0051082	GO:0005829
VVO_02515	GO:0008415	GO:0006499	GO:0016740	GO:0005737	GO:0004379
VVO_02516	GO:0071629	GO:0034098	GO:0031593	GO:0006511	GO:0005515	GO:0030433
VVO_02517	GO:0006457	GO:0005634	GO:0005524	GO:0007021	GO:0005737	GO:0005832	GO:0044267	GO:0051082	GO:0000166	GO:0005829
VVO_02518	GO:0016020	GO:0006810	GO:0055085	GO:0016021	GO:0005743	GO:0005739	GO:0005488
VVO_02520	GO:0005840	GO:0003723	GO:0030529	GO:0006412	GO:0005622	GO:0003735	GO:0019843
VVO_02522	GO:0016020	GO:0016021	GO:0031966	GO:0005739
VVO_02523	GO:0005634
VVO_02524	GO:0006311	GO:0005634	GO:0003677	GO:0006281	GO:0005524	GO:0033170	GO:0004386	GO:0003676	GO:0016817	GO:0016787	GO:0007131	GO:0005515	GO:0000166	GO:0005819	GO:0006974
VVO_02528	GO:0016020	GO:0006810	GO:0005459	GO:0000747	GO:0015780	GO:0051070	GO:0005351	GO:0005338	GO:0072334	GO:0000139	GO:0008643	GO:0042125	GO:0005794	GO:0016021
VVO_02529	GO:0016020	GO:0008152	GO:0003824	GO:0055114	GO:0005488	GO:0050661	GO:0016021	GO:0005743	GO:0005739	GO:0008746	GO:0015992	GO:0016491	GO:0008750
VVO_02530	GO:0003964	GO:0003723	GO:0016779	GO:0016740	GO:0006278
VVO_02531	GO:0016829	GO:0008152	GO:0008700	GO:0006950	GO:0003824
VVO_02532	GO:0006396	GO:0005634	GO:0003723	GO:0016853	GO:0001522	GO:0008033	GO:0005739	GO:0009451	GO:0009982
VVO_02534	GO:0004198	GO:0008233	GO:0005622	GO:0006508	GO:0008234	GO:0016787	GO:0004197	GO:0005509
VVO_02538	GO:0005515	GO:0005737	GO:0005488
VVO_02539	GO:0008152	GO:0003824
VVO_02542	GO:0046034	GO:0016020	GO:0005524	GO:0042776	GO:0005754	GO:0006754	GO:0016787	GO:0000166	GO:0017111	GO:0005739	GO:0015992	GO:0046961	GO:0046933	GO:0016887	GO:0045261	GO:0006810	GO:0016469	GO:0006811	GO:0043531	GO:0015986	GO:0033178	GO:0015991	GO:0016820	GO:0006200	GO:0005743	GO:0008553
VVO_02543	GO:0006397	GO:0005634	GO:0005681	GO:0000398	GO:0008380
VVO_02545	GO:0005634	GO:0003677	GO:0006281	GO:0006260	GO:0005737	GO:0003676	GO:0003697	GO:0046872	GO:0005515	GO:0005829	GO:0006261	GO:0005662	GO:0000723
VVO_02546	GO:0046007	GO:0034276	GO:0016597	GO:0032693	GO:0032496	GO:0055114	GO:0019825	GO:0005737	GO:0004833	GO:0043065	GO:0042130	GO:0033555	GO:0032735	GO:0005829	GO:0070233	GO:0033754	GO:0016491	GO:0007610	GO:0016702	GO:0020037	GO:0002678	GO:0006569	GO:0005625	GO:0002534	GO:0006954	GO:0046872	GO:0002830	GO:0002666	GO:0019441
VVO_02547	GO:0005759	GO:0009083	GO:0008152	GO:0003824	GO:0034641	GO:0005515	GO:0016787	GO:0005739	GO:0003860
VVO_02548	GO:0005874	GO:0051084	GO:0008344	GO:0051087	GO:0005737	GO:0044267	GO:0048936	GO:0009791	GO:0005886	GO:0005856	GO:0006457	GO:0000226	GO:0005634	GO:0014889	GO:0007409	GO:0048589	GO:0007023
VVO_02549	GO:0005759	GO:0032324	GO:0005737	GO:0031071	GO:0006777	GO:0005515	GO:0005829	GO:0018283	GO:0005739	GO:0030170	GO:0000096	GO:0005634	GO:0006766	GO:0008152	GO:0003824	GO:0042803	GO:0006534	GO:0016740	GO:0006461	GO:0006767
VVO_02550	GO:0008152	GO:0016798	GO:0030248	GO:0004553	GO:0016787	GO:0000272	GO:0005576	GO:0005975	GO:0030245	GO:0016162
VVO_02551	GO:0008152	GO:0016798	GO:0030248	GO:0004553	GO:0016787	GO:0000272	GO:0005576	GO:0005975	GO:0030245	GO:0016162
VVO_02552	GO:0030125	GO:0016020	GO:0006810	GO:0031410	GO:0030665	GO:0006897	GO:0015031	GO:0005886
VVO_02553	GO:0005634	GO:0005515	GO:0008180	GO:0005737
VVO_02554	GO:0005634	GO:0016787	GO:0004721
VVO_02555	GO:0016020	GO:0016787	GO:0004091	GO:0031410	GO:0033118
VVO_02556	GO:0008152	GO:0003824
VVO_02557	GO:0042218	GO:0016769	GO:0004069	GO:0003824	GO:0005737	GO:0009058	GO:0008483	GO:0016740	GO:0030170	GO:0016847
VVO_02558	GO:0006525	GO:0046872	GO:0016787	GO:0004053	GO:0005737	GO:0016813
VVO_02559	GO:0047038	GO:0008152	GO:0005975	GO:0003824	GO:0055114	GO:0005488	GO:0016491
VVO_02560	GO:0030833	GO:0005856	GO:0051286	GO:0005885	GO:0000147	GO:0034314	GO:0032153	GO:0005737	GO:0003779	GO:0030479	GO:0005515	GO:0005829	GO:0033205
VVO_02562	GO:0016627	GO:0005759	GO:0008152	GO:0050660	GO:0008470	GO:0055114	GO:0006552	GO:0031966	GO:0003995	GO:0005739	GO:0016491
VVO_02565	GO:0008757	GO:0005634	GO:0008168	GO:0005829	GO:0016740	GO:0032259	GO:0005737
VVO_02566	GO:0005759	GO:0005524	GO:0042802	GO:0016301	GO:0006756	GO:0006139	GO:0004017	GO:0046899	GO:0019205	GO:0000166	GO:0019201	GO:0016776	GO:0016740	GO:0005525	GO:0005739
VVO_02567	GO:0008152	GO:0005739	GO:0003824	GO:0005488	GO:0016491
VVO_02569	GO:0043231	GO:0016020	GO:0006810	GO:0005634	GO:0005768	GO:0055038	GO:0032588	GO:0005730	GO:0005515	GO:0005794	GO:0016021	GO:0006892	GO:0015031
VVO_02570	GO:0006810	GO:0006397	GO:0005634	GO:0003723	GO:0006417	GO:0005737	GO:0051028	GO:0003676	GO:0000166
VVO_02572	GO:0003723	GO:0005786	GO:0048500	GO:0005737	GO:0006614	GO:0000166	GO:0030529	GO:0017111	GO:0005525	GO:0008312
VVO_02573	GO:0000124	GO:0005634	GO:0016573	GO:0000122	GO:0005515	GO:0045944	GO:0006350	GO:0003712	GO:0017025	GO:0045449	GO:0016568
VVO_02574	GO:0005634	GO:0006350	GO:0045449
VVO_02575	GO:0008835	GO:0005634	GO:0009231	GO:0008703	GO:0003824	GO:0055114	GO:0005737	GO:0046872	GO:0016787	GO:0005829	GO:0008270
VVO_02576	GO:0016879	GO:0006879	GO:0031177	GO:0008152	GO:0003824	GO:0005737	GO:0016874	GO:0005829	GO:0048037	GO:0033214	GO:0031169	GO:0019184	GO:0000036	GO:0019290	GO:0006880
VVO_02577	GO:0055114	GO:0016491
VVO_02578	GO:0006810	GO:0005770	GO:0006914	GO:0015031
VVO_02583	GO:0031081	GO:0006810	GO:0031965	GO:0005643	GO:0005634	GO:0005635	GO:0007094	GO:0016973	GO:0005515	GO:0006913	GO:0051301	GO:0031080
VVO_02585	GO:0005634	GO:0003677	GO:0006334	GO:0005694	GO:0000786
VVO_02586	GO:0008152	GO:0008168	GO:0016740	GO:0032259
VVO_02587	GO:0016020	GO:0016310	GO:0007205	GO:0005783	GO:0005524	GO:0000139	GO:0004143	GO:0000166	GO:0005886	GO:0016301	GO:0031902	GO:0005768	GO:0006665	GO:0005794	GO:0005789	GO:0016740	GO:0006629
VVO_02588	GO:0016829	GO:0005739	GO:0055114	GO:0016491
VVO_02590	GO:0005783	GO:0047657	GO:0031505	GO:0003824	GO:0007047	GO:0030979	GO:0043169	GO:0009058	GO:0016757	GO:0005975	GO:0016740	GO:0031233
VVO_02591	GO:0005524	GO:0000751	GO:0005737	GO:0005515	GO:0000166	GO:0004672	GO:0005886	GO:0000165	GO:0004709	GO:0030435	GO:0016301	GO:0006468	GO:0032005	GO:0031142	GO:0004674	GO:0000746	GO:0016740
VVO_02592	GO:0005634	GO:0003723	GO:0008168	GO:0005635	GO:0030488	GO:0005737	GO:0008033	GO:0004809	GO:0005515	GO:0005637	GO:0016740	GO:0005739	GO:0032259
VVO_02593	GO:0006396	GO:0005634	GO:0003723	GO:0006364	GO:0005737	GO:0000175	GO:0004518	GO:0004527	GO:0016787	GO:0005730	GO:0000178
VVO_02594	GO:0005634	GO:0005829
VVO_02596	GO:0006457	GO:0006397	GO:0005634	GO:0003755	GO:0003723	GO:0016853	GO:0003676	GO:0005681	GO:0000166	GO:0008380
VVO_02597	GO:0005634	GO:0003677	GO:0003702	GO:0005669	GO:0006366	GO:0008022	GO:0006350	GO:0045449
VVO_02598	GO:0005634
VVO_02600	GO:0016020	GO:0005783	GO:0030176	GO:0016021	GO:0009059	GO:0005789
VVO_02602	GO:0006886	GO:0006810	GO:0005816	GO:0005794	GO:0032153
VVO_02603	GO:0016020	GO:0010008	GO:0006810	GO:0000329	GO:0000139	GO:0005768	GO:0005794	GO:0016021	GO:0015031
VVO_02604	GO:0005856	GO:0007018	GO:0005874	GO:0005524	GO:0003774	GO:0005737	GO:0007067	GO:0051301	GO:0000166	GO:0003777	GO:0007049
VVO_02605	GO:0006368	GO:0046872	GO:0005634	GO:0016944	GO:0006350	GO:0006325	GO:0045449
VVO_02606	GO:0005856	GO:0007018	GO:0005874	GO:0005524	GO:0003774	GO:0000166	GO:0003777	GO:0005737
VVO_02607	GO:0003723	GO:0005829	GO:0006892	GO:0016044	GO:0006417	GO:0005737	GO:0005488
VVO_02608	GO:0016020	GO:0006810	GO:0005783	GO:0006914	GO:0005789	GO:0015031	GO:0016192
VVO_02609	GO:0016020	GO:0005783	GO:0016021	GO:0005789	GO:0045454
VVO_02610	GO:0005634	GO:0005524	GO:0016301	GO:0016773	GO:0005802	GO:0005488	GO:0004428	GO:0046854	GO:0004430	GO:0005515	GO:0000166	GO:0048015	GO:0016740
VVO_02611	GO:0016020	GO:0004377	GO:0000032	GO:0006486	GO:0006491	GO:0000139	GO:0000026	GO:0016757	GO:0005794	GO:0006493	GO:0016021	GO:0016740
VVO_02612	GO:0016020	GO:0004377	GO:0006486	GO:0016757	GO:0016740
VVO_02613	GO:0016020	GO:0006820	GO:0006810	GO:0055085	GO:0008308	GO:0046930	GO:0005741	GO:0006811	GO:0044070	GO:0006886	GO:0015288	GO:0005515	GO:0016021	GO:0015450	GO:0005739	GO:0015031
VVO_02614	GO:0016020	GO:0006810	GO:0005524	GO:0015415	GO:0006817	GO:0016787	GO:0000166	GO:0017111	GO:0006200	GO:0005886	GO:0016887
VVO_02618	GO:0005759	GO:0000287	GO:0005524	GO:0005737	GO:0016874	GO:0004826	GO:0000166	GO:0043039	GO:0005739	GO:0006432	GO:0000049	GO:0070156	GO:0008033	GO:0006418	GO:0006412	GO:0004812
VVO_02619	GO:0006457	GO:0005759	GO:0051087	GO:0005739	GO:0000774	GO:0042803
VVO_02620	GO:0008652	GO:0005524	GO:0009113	GO:0055114	GO:0005737	GO:0016874	GO:0009396	GO:0004488	GO:0003697	GO:0016787	GO:0005829	GO:0000105	GO:0000166	GO:0009257	GO:0016491	GO:0009086	GO:0004477	GO:0008152	GO:0046656	GO:0006730	GO:0003824	GO:0005488	GO:0006164	GO:0004329
VVO_02621	GO:0016787	GO:0000224
VVO_02623	GO:0000003	GO:0003677	GO:0002009	GO:0007283	GO:0005737	GO:0009792	GO:0008406	GO:0040039	GO:0005515	GO:0019101	GO:0043565	GO:0040035	GO:0019099	GO:0008270	GO:0043525	GO:0005634	GO:0030154	GO:0005622	GO:0003676	GO:0046872	GO:0007548	GO:0008022	GO:0007275	GO:0006898
VVO_02624	GO:0046872	GO:0016787	GO:0005975	GO:0042578	GO:0042132	GO:0005737
VVO_02627	GO:0016020	GO:0008233	GO:0005524	GO:0004222	GO:0016787	GO:0008237	GO:0005515	GO:0031942	GO:0000166	GO:0017111	GO:0004176	GO:0005739	GO:0030163	GO:0007005	GO:0046872	GO:0006508	GO:0005743	GO:0006515	GO:0001300
VVO_02628	GO:0003677	GO:0005524	GO:0004386	GO:0000717	GO:0008026	GO:0006289	GO:0016817	GO:0016787	GO:0005829	GO:0000166	GO:0006974	GO:0000112	GO:0005634	GO:0006281	GO:0006139	GO:0051536	GO:0003676	GO:0004003	GO:0046872	GO:0016818	GO:0043141
VVO_02630	GO:0019439	GO:0008152	GO:0004497	GO:0055114	GO:0016491
VVO_02631	GO:0046872	GO:0016787	GO:0008237	GO:0008233	GO:0006508	GO:0004177	GO:0005737	GO:0008239
VVO_02632	GO:0005575	GO:0046872	GO:0016787	GO:0008152	GO:0004721	GO:0016311	GO:0003824	GO:0004722
VVO_02633	GO:0016020	GO:0008360	GO:0007047	GO:0016757	GO:0006075	GO:0003843	GO:0016021	GO:0000148	GO:0016740	GO:0005886
VVO_02636	GO:0006457	GO:0051082	GO:0031072
VVO_02638	GO:0016020	GO:0005794	GO:0016021	GO:0005886	GO:0000139
VVO_02639	GO:0005634	GO:0008168	GO:0006479	GO:0005737	GO:0016279	GO:0042254	GO:0005730	GO:0007126	GO:0005829	GO:0016740	GO:0032259	GO:0018022
VVO_02640	GO:0005840	GO:0016620	GO:0005634	GO:0008152	GO:0003824	GO:0055114	GO:0005737	GO:0005488	GO:0004090	GO:0005515	GO:0016491
VVO_02642	GO:0051792	GO:0016787	GO:0005515	GO:0004091
VVO_02645	GO:0005634	GO:0006370	GO:0070816	GO:0016538	GO:0008024	GO:0005515	GO:0005829	GO:0051301	GO:0007049	GO:0000079
VVO_02646	GO:0006413	GO:0005634	GO:0003743	GO:0005829	GO:0006412	GO:0044237
VVO_02648	GO:0008233	GO:0035551	GO:0070006	GO:0008235	GO:0046872	GO:0004177	GO:0006508	GO:0016787	GO:0009987	GO:0022626
VVO_02649	GO:0016020	GO:0008415	GO:0005783	GO:0008152	GO:0016021	GO:0016740	GO:0005789
VVO_02650	GO:0050658	GO:0000278	GO:0000087	GO:0007067	GO:0051297	GO:0007051	GO:0005515	GO:0030951	GO:0005829	GO:0015630	GO:0005813	GO:0000236	GO:0005488	GO:0000930	GO:0051301	GO:0000086	GO:0007049
VVO_02651	GO:0005634	GO:0005730	GO:0019216	GO:0007517	GO:0005488
VVO_02653	GO:0016020	GO:0003677	GO:0005770	GO:0003714	GO:0040008	GO:0030216	GO:0031625	GO:0007050	GO:0005737	GO:0005515	GO:0005730	GO:0048306	GO:0015031	GO:0005886	GO:0005769	GO:0008285	GO:0045892	GO:0001558	GO:0006810	GO:0005634	GO:0030154	GO:0006513	GO:0031902	GO:0030374	GO:0046755	GO:0005768	GO:0043130	GO:0016481	GO:0006464	GO:0051301	GO:0044419	GO:0005771	GO:0043162	GO:0007049
VVO_02654	GO:0042762	GO:0016672	GO:0006876	GO:0005739	GO:0071276	GO:0055114	GO:0016491
VVO_02658	GO:0016020	GO:0030119	GO:0008565	GO:0016192	GO:0005515	GO:0048268	GO:0015031	GO:0005886	GO:0006810	GO:0030276	GO:0030131	GO:0005488	GO:0005802	GO:0030118	GO:0006886	GO:0030117	GO:0005905	GO:0032403
VVO_02661	GO:0016020	GO:0006810	GO:0055085	GO:0042802	GO:0006865	GO:0005515	GO:0003333	GO:0016021	GO:0015171
VVO_02662	GO:0016702	GO:0046872	GO:0005634	GO:0008127	GO:0055114	GO:0005737	GO:0016491
VVO_02663	GO:0005615
VVO_02665	GO:0016627	GO:0016020	GO:0009055	GO:0006810	GO:0006105	GO:0050660	GO:0055114	GO:0006099	GO:0022900	GO:0005743	GO:0005739	GO:0008177	GO:0016491
VVO_02666	GO:0005634	GO:0003723	GO:0006281	GO:0005622	GO:0005737	GO:0003676	GO:0000166	GO:0009536	GO:0006974	GO:0009507
VVO_02670	GO:0016020	GO:0042407	GO:0005509	GO:0016021	GO:0005743	GO:0005739
VVO_02671	GO:0005097	GO:0005622	GO:0032313	GO:0005096
VVO_02672	GO:0033554	GO:0005634	GO:0008152	GO:0005829	GO:0003824	GO:0005488	GO:0016491
VVO_02674	GO:0005634	GO:0003677	GO:0006355	GO:0006351	GO:0046872	GO:0006350	GO:0008270	GO:0003700	GO:0045449
VVO_02675	GO:0016787	GO:0006950	GO:0004035
VVO_02676	GO:0005524	GO:0000166	GO:0006950	GO:0005737
VVO_02677	GO:0043231	GO:0007399	GO:0005634	GO:0008601	GO:0007165	GO:0005737	GO:0005488	GO:0005730	GO:0005515	GO:0000159
VVO_02679	GO:0005759	GO:0046912	GO:0044262	GO:0006099	GO:0005975	GO:0005739	GO:0016740	GO:0004108
VVO_02680	GO:0016020	GO:0006810	GO:0005783	GO:0016021	GO:0005789	GO:0015031
VVO_02681	GO:0045859	GO:0033554	GO:0005634	GO:0004843	GO:0008233	GO:0004221	GO:0032153	GO:0005737	GO:0016787	GO:0008234	GO:0006511	GO:0030133	GO:0005829	GO:0016579	GO:0006897
VVO_02684	GO:0003677	GO:0006269	GO:0006260	GO:0003896	GO:0005737	GO:0005515	GO:0005829	GO:0051539	GO:0043596	GO:0005634	GO:0016779	GO:0006351	GO:0051536	GO:0000790	GO:0003899	GO:0046872	GO:0006350	GO:0005658	GO:0016740	GO:0007049	GO:0000723
VVO_02685	GO:0016020	GO:0006646	GO:0005783	GO:0003882	GO:0032956	GO:0005737	GO:0008654	GO:0005829	GO:0016780	GO:0016021	GO:0006659	GO:0070317	GO:0031505	GO:0071775	GO:0046341	GO:0010512	GO:0005789	GO:0016740
VVO_02686	GO:0016020	GO:0005524	GO:0042802	GO:0005741	GO:0006626	GO:0005515	GO:0000166	GO:0016021	GO:0017111	GO:0005739
VVO_02687	GO:0016020	GO:0008654	GO:0016780	GO:0016021	GO:0016740	GO:0005789
VVO_02688	GO:0016020	GO:0005484	GO:0005783	GO:0070300	GO:0005737	GO:0016192	GO:0006893	GO:0006886	GO:0006906	GO:0031321	GO:0016021	GO:0001950	GO:0005624	GO:0005886	GO:0005628
VVO_02689	GO:0008652	GO:0005634	GO:0005524	GO:0006529	GO:0016874	GO:0006541	GO:0000166	GO:0005829	GO:0004066
VVO_02693	GO:0006397	GO:0005634	GO:0005524	GO:0004386	GO:0005737	GO:0008026	GO:0003676	GO:0016787	GO:0000166	GO:0008380
VVO_02694	GO:0034763	GO:0033554	GO:0005524	GO:0006808	GO:0032153	GO:0005737	GO:0005515	GO:0000166	GO:0004672	GO:0005829	GO:0051286	GO:0007165	GO:0016301	GO:0006468	GO:0004674	GO:0016740	GO:0007049
VVO_02695	GO:0016020	GO:0005783	GO:0005789
VVO_02697	GO:0008152	GO:0019363	GO:0005739	GO:0004497	GO:0055114	GO:0016491	GO:0004502
VVO_02698	GO:0030429	GO:0008152	GO:0006569	GO:0003824	GO:0005737	GO:0016787	GO:0019363	GO:0030170	GO:0009435
VVO_02700	GO:0016020	GO:0016021	GO:0005886
VVO_02701	GO:0016070	GO:0016779	GO:0005488	GO:0006413	GO:0003743	GO:0009058	GO:0005829	GO:0006412	GO:0016740
VVO_02704	GO:0008757	GO:0005634	GO:0003723	GO:0008168	GO:0006364	GO:0042254	GO:0005730	GO:0016740	GO:0032259
VVO_02707	GO:0005488
VVO_02708	GO:0016769	GO:0005634	GO:0006531	GO:0006520	GO:0004069	GO:0003824	GO:0005737	GO:0006536	GO:0009058	GO:0005829	GO:0006103	GO:0008483	GO:0016740	GO:0030170
VVO_02709	GO:0006396	GO:0003723	GO:0050688	GO:0005524	GO:0004525	GO:0005622	GO:0004386	GO:0003725	GO:0008026	GO:0003676	GO:0046872	GO:0016891	GO:0016787	GO:0000166	GO:0009615
VVO_02711	GO:0016020	GO:0005484	GO:0030437	GO:0016192	GO:0006886	GO:0032120	GO:0005794	GO:0016021	GO:0005886	GO:0005628
VVO_02712	GO:0016829	GO:0008652	GO:0004056	GO:0042450	GO:0005829	GO:0006526	GO:0003824
VVO_02713	GO:0016020	GO:0006810	GO:0005774	GO:0055085	GO:0016021	GO:0005773
VVO_02714	GO:0005097	GO:0005829	GO:0005622	GO:0032313	GO:0005737	GO:0005096
VVO_02716	GO:0005634	GO:0006417	GO:0005737
VVO_02718	GO:0006397	GO:0004535	GO:0005622	GO:0004221	GO:0005737	GO:0004518	GO:0003676	GO:0004527	GO:0016787	GO:0006511
VVO_02719	GO:0016702	GO:0005634	GO:0070544	GO:0055114	GO:0045893	GO:0046872	GO:0051864	GO:0003682	GO:0006350	GO:0000086	GO:0007049	GO:0045449	GO:0016491	GO:0016568
VVO_02720	GO:0005634	GO:0003677	GO:0005524	GO:0004386	GO:0005488	GO:0003676	GO:0016817	GO:0016787	GO:0043234	GO:0000166	GO:0006350	GO:0045449
VVO_02721	GO:0016197	GO:0016020	GO:0010008	GO:0006810	GO:0007596	GO:0005622	GO:0005768	GO:0046872	GO:0031901	GO:0005515	GO:0008270	GO:0015031	GO:0005886
VVO_02722	GO:0005856	GO:0003779	GO:0005938	GO:0005622	GO:0005737
VVO_02723	GO:0016799	GO:0016787	GO:0009691
VVO_02724	GO:0004830	GO:0005524	GO:0005737	GO:0016874	GO:0006436	GO:0000166	GO:0005829	GO:0006418	GO:0006412	GO:0004812
VVO_02725	GO:0016020	GO:0050660	GO:0044262	GO:0003824	GO:0055114	GO:0009060	GO:0004458	GO:0005743	GO:0005739	GO:0016491
VVO_02726	GO:0003723	GO:0000747	GO:0016567	GO:0005737	GO:0006368	GO:0006357	GO:0005515	GO:0000166	GO:0000289	GO:0043565	GO:0008270	GO:0000209	GO:0005634	GO:0003676	GO:0004842	GO:0030015	GO:0046872	GO:0016481	GO:0006350	GO:0016564	GO:0045449
VVO_02727	GO:0005634	GO:0003677	GO:0006281	GO:0006350	GO:0045449	GO:0006974	GO:0016568
VVO_02728	GO:0016020	GO:0008152	GO:0003824	GO:0016798	GO:0007047	GO:0043169	GO:0004553	GO:0016787	GO:0000272	GO:0004338	GO:0005975	GO:0016021	GO:0005886
VVO_02731	GO:0016787	GO:0008152	GO:0004338	GO:0016798	GO:0007047
VVO_02732	GO:0016787	GO:0008152	GO:0004338	GO:0016798	GO:0007047
VVO_02733	GO:0016787	GO:0008152	GO:0004338	GO:0016798	GO:0007047
VVO_02734	GO:0005634	GO:0006281	GO:0005622	GO:0006473	GO:0008415	GO:0046872	GO:0019985	GO:0003887	GO:0003684	GO:0005515	GO:0034182	GO:0034087	GO:0008270	GO:0016740	GO:0007049
VVO_02735	GO:0005634	GO:0006260	GO:0006270	GO:0007049
VVO_02737	GO:0006184	GO:0005622	GO:0005737	GO:0003924	GO:0006413	GO:0003743	GO:0000166	GO:0006412	GO:0005525
VVO_02738	GO:0046872	GO:0010824
VVO_02740	GO:0006397	GO:0031929	GO:0005634	GO:0000226	GO:0000070	GO:0031931	GO:0031932	GO:0005515	GO:0005829
VVO_02741	GO:0008652	GO:0005506	GO:0050660	GO:0006537	GO:0055114	GO:0016639	GO:0006541	GO:0015930	GO:0006807	GO:0005829	GO:0051538	GO:0016491	GO:0004355	GO:0008152	GO:0045181	GO:0003824	GO:0051536	GO:0046872	GO:0010181
VVO_02742	GO:0016020	GO:0006397	GO:0031314	GO:0005515	GO:0070131	GO:0005743	GO:0045182	GO:0005739	GO:0008380
VVO_02743	GO:0016829	GO:0008652	GO:0000105	GO:0004424
VVO_02744	GO:0016020	GO:0009897	GO:0008233	GO:0031982	GO:0016486	GO:0016787	GO:0051605	GO:0016485	GO:0005769	GO:0007507	GO:0060037	GO:0031302	GO:0048471	GO:0001666	GO:0006915	GO:0005768	GO:0030141	GO:0006508	GO:0034959	GO:0004222	GO:0019229	GO:0033093	GO:0042733	GO:0008237	GO:0010814	GO:0042447	GO:0016021	GO:0017046	GO:0005624	GO:0010816	GO:0005886	GO:0004175	GO:0010815	GO:0001921	GO:0003100	GO:0043583	GO:0042803	GO:0046872	GO:0045745
VVO_02746	GO:0046872	GO:0005783	GO:0016787	GO:0006508	GO:0005794	GO:0009987	GO:0008235
VVO_02748	GO:0016020	GO:0006810	GO:0055085	GO:0000329	GO:0016021
VVO_02749	GO:0016020	GO:0008152	GO:0005524	GO:0004467	GO:0005777	GO:0003824	GO:0010193	GO:0016874	GO:0046861	GO:0000166	GO:0006631	GO:0007275	GO:0009514	GO:0006629
VVO_02750	GO:0016020	GO:0005783	GO:0005737	GO:0046983	GO:0005515	GO:0048306	GO:0005634	GO:0005792	GO:0031965	GO:0005625	GO:0042803	GO:0006915	GO:0051592	GO:0060090	GO:0005509	GO:0005789	GO:0006919	GO:0008624
VVO_02754	GO:0016627	GO:0016787	GO:0008152	GO:0050660	GO:0003995	GO:0003824	GO:0055114	GO:0016491
VVO_02755	GO:0016020	GO:0006810	GO:0007264	GO:0000166	GO:0005525	GO:0015031	GO:0005886
VVO_02757	GO:0042823	GO:0008615	GO:0008152	GO:0005829	GO:0003824
VVO_02759	GO:0016020	GO:0006810	GO:0005783	GO:0006184	GO:0004872	GO:0005047	GO:0003924	GO:0006886	GO:0006614	GO:0000166	GO:0017111	GO:0005525	GO:0005789	GO:0005785
VVO_02761	GO:0005759	GO:0046872	GO:0016787	GO:0004416	GO:0008270	GO:0005739	GO:0006750	GO:0005737
VVO_02763	GO:0003723	GO:0000340	GO:0005737	GO:0000932	GO:0045947	GO:0070551	GO:0016891	GO:0016787	GO:0035197	GO:0031047	GO:0006417	GO:0003676	GO:0004518	GO:0046872	GO:0005845	GO:0035279	GO:0030529	GO:0035068	GO:0016442	GO:0004519	GO:0035278	GO:0031054
VVO_02765	GO:0005634	GO:0004659	GO:0018342	GO:0005816	GO:0032153	GO:0005829	GO:0016740	GO:0008318	GO:0004663
VVO_02766	GO:0006397	GO:0006396	GO:0005634	GO:0005681	GO:0005622	GO:0008380	GO:0007049	GO:0005488
VVO_02768	GO:0005730
VVO_02769	GO:0016020	GO:0005634	GO:0016829	GO:0046872	GO:0005829	GO:0005743	GO:0005739	GO:0004408
VVO_02770	GO:0008152	GO:0004497	GO:0003824	GO:0055114	GO:0018580	GO:0016491
VVO_02773	GO:0005634	GO:0043234	GO:0005829
VVO_02774	GO:0005524	GO:0016301	GO:0006468	GO:0004691	GO:0007476	GO:0004674	GO:0005515	GO:0000166	GO:0004672	GO:0016740
VVO_02775	GO:0005634	GO:0016701	GO:0006725	GO:0055114	GO:0005737	GO:0046872	GO:0005829	GO:0008270	GO:0008198	GO:0016491
VVO_02776	GO:0005634	GO:0006281	GO:0005737	GO:0005675	GO:0046872	GO:0005515	GO:0005829	GO:0006350	GO:0008270	GO:0045449	GO:0007049	GO:0006974	GO:0006367	GO:0000079
VVO_02778	GO:0016020	GO:0005622	GO:0005086	GO:0005737	GO:0005488	GO:0000139	GO:0006886	GO:0032012	GO:0005794	GO:0005829	GO:0016021
VVO_02779	GO:0005759	GO:0009083	GO:0008152	GO:0004616	GO:0008442	GO:0051287	GO:0003824	GO:0055114	GO:0005488	GO:0006098	GO:0034641	GO:0005739	GO:0050662	GO:0016491	GO:0006573
VVO_02780	GO:0007165	GO:0005524	GO:0004674	GO:0004672	GO:0006468	GO:0005737	GO:0005488
VVO_02781	GO:0005634	GO:0016787	GO:0005524	GO:0000166	GO:0004386	GO:0008026	GO:0003676
VVO_02783	GO:0005634	GO:0006281	GO:0006260	GO:0005694	GO:0006350	GO:0009987	GO:0006974	GO:0045449
VVO_02784	GO:0005634	GO:0003677	GO:0032728	GO:0045089	GO:0006351	GO:0003899	GO:0006350	GO:0009615	GO:0045087
VVO_02786	GO:0016020	GO:0008253	GO:0031225	GO:0016788	GO:0009166	GO:0046872	GO:0008768	GO:0016787	GO:0000166	GO:0005886
VVO_02788	GO:0003677	GO:0006350	GO:0043565	GO:0045449
VVO_02789	GO:0005856	GO:0005634	GO:0005874	GO:0006184	GO:0005816	GO:0005737	GO:0003924	GO:0051258	GO:0043234	GO:0000166	GO:0007017	GO:0005525
VVO_02790	GO:0005634	GO:0006350	GO:0005829	GO:0006354	GO:0045449	GO:0005737	GO:0006402
VVO_02792	GO:0005634	GO:0004114	GO:0031137	GO:0019933	GO:0006198	GO:0010552	GO:0016787	GO:0006995	GO:0005829	GO:0007194	GO:0004115
VVO_02793	GO:0030425	GO:0016020	GO:0070016	GO:0005737	GO:0043025	GO:0000122	GO:0032355	GO:0005516	GO:0051721	GO:0000159	GO:0003700	GO:0005886	GO:0033147	GO:0005634	GO:0005654	GO:0006351	GO:0016481	GO:0045944	GO:0043234	GO:0005794	GO:0016564	GO:0032403
VVO_02795	GO:0043332	GO:0005934	GO:0005935	GO:0005737	GO:0030479	GO:0043130	GO:0005509	GO:0006897	GO:0030968
VVO_02797	GO:0003723	GO:0010610	GO:0034599	GO:0005829	GO:0000166	GO:0005737	GO:0003676
VVO_02798	GO:0016020	GO:0006401	GO:0004518	GO:0003676	GO:0046872	GO:0016787	GO:0006995	GO:0005743	GO:0005739	GO:0004519
VVO_02799	GO:0005840	GO:0005762	GO:0032543	GO:0030529	GO:0005739	GO:0003735
VVO_02800	GO:0006810	GO:0015991	GO:0016820	GO:0006897	GO:0015992	GO:0006811	GO:0005488	GO:0000221	GO:0046961
VVO_02801	GO:0005575	GO:0003674	GO:0008150
VVO_02804	GO:0016020	GO:0006397	GO:0003723	GO:0003676	GO:0000166	GO:0005743	GO:0016021	GO:0005739
VVO_02806	GO:0005634	GO:0051301	GO:0000777	GO:0000776	GO:0007049	GO:0000775	GO:0007067
VVO_02807	GO:0051286	GO:0005634	GO:0005829	GO:0005816	GO:0032153	GO:0005488
VVO_02808	GO:0016702	GO:0005634	GO:0070544	GO:0055114	GO:0046872	GO:0051864	GO:0006350	GO:0008270	GO:0045449	GO:0016491	GO:0016568
VVO_02809	GO:0006810	GO:0042254	GO:0005634	GO:0005730	GO:0015031
VVO_02811	GO:0032875	GO:0005634	GO:0005515	GO:0051301	GO:0030071	GO:0007049	GO:0010087	GO:0007067	GO:0005680
VVO_02812	GO:0005634	GO:0003723	GO:0005524	GO:0000184	GO:0004386	GO:0006364	GO:0005737	GO:0008026	GO:0003676	GO:0042254	GO:0016787	GO:0000166
VVO_02813	GO:0006457	GO:0003755	GO:0016853
VVO_02814	GO:0003723	GO:0005829	GO:0000166	GO:0005737	GO:0003676
VVO_02815	GO:0006099	GO:0005759	GO:0046912	GO:0044262	GO:0016740	GO:0005739	GO:0004108
VVO_02816	GO:0005634	GO:0003723	GO:0008168	GO:0000049	GO:0008033	GO:0006400	GO:0016740	GO:0032259	GO:0008176
VVO_02817	GO:0006396	GO:0005634	GO:0003723	GO:0006364	GO:0005737	GO:0000175	GO:0004518	GO:0004527	GO:0071044	GO:0016787	GO:0005730	GO:0000178
VVO_02818	GO:0005634	GO:0019357	GO:0005737	GO:0004516	GO:0016757	GO:0019363	GO:0004514	GO:0005739	GO:0016740	GO:0009435
VVO_02820	GO:0016020	GO:0004659	GO:0008495	GO:0048034	GO:0006783	GO:0016021	GO:0005739	GO:0016740	GO:0031966
VVO_02821	GO:0005634	GO:0003723	GO:0005515	GO:0000398	GO:0030529	GO:0000166	GO:0003676
VVO_02823	GO:0016020	GO:0006810	GO:0055085	GO:0046872	GO:0006626	GO:0005743	GO:0005739	GO:0015031	GO:0042719	GO:0045039
VVO_02824	GO:0006457	GO:0005840	GO:0031072	GO:0005622	GO:0003676	GO:0003674	GO:0046872	GO:0051082	GO:0008270
VVO_02825	GO:0006397	GO:0005634	GO:0005681	GO:0016607	GO:0008380
VVO_02826	GO:0005634	GO:0005829	GO:0004129	GO:0005739	GO:0009060
VVO_02827	GO:0010477	GO:0009055	GO:0006790	GO:0030151	GO:0015994	GO:0005777	GO:0055114	GO:0046872	GO:0008482	GO:0005739	GO:0016491
VVO_02828	GO:0008152	GO:0003824	GO:0016798	GO:0043169	GO:0004553	GO:0016787	GO:0006032	GO:0008061	GO:0000272	GO:0004568	GO:0005576	GO:0005975
VVO_02831	GO:0016020	GO:0016021
VVO_02832	GO:0005634	GO:0003677	GO:0006355	GO:0006351	GO:0046872	GO:0006350	GO:0008270	GO:0003700	GO:0045449
VVO_02833	GO:0005524	GO:0000166
VVO_02834	GO:0016020	GO:0006506	GO:0051286	GO:0005783	GO:0032153	GO:0016021	GO:0005789	GO:0005886
VVO_02835	GO:0016020	GO:0007596	GO:0031410	GO:0008565	GO:0019903	GO:0048007	GO:0016192	GO:0030665	GO:0006897	GO:0015031	GO:0006810	GO:0006622	GO:0019882	GO:0005488	GO:0006886	GO:0030117	GO:0005794	GO:0051138
VVO_02837	GO:0016020	GO:0005774	GO:0005515	GO:0016021
VVO_02838	GO:0005634	GO:0003677	GO:0006281	GO:0005524	GO:0016444	GO:0002831	GO:0006259	GO:0000166	GO:0017111	GO:0008094	GO:0006974	GO:0006310
VVO_02840	GO:0016829	GO:0008152	GO:0008700	GO:0006950	GO:0003824
VVO_02841	GO:0016020	GO:0000329	GO:0006184	GO:0005758	GO:0007005	GO:0003924	GO:0008053	GO:0016787	GO:0005515	GO:0000166	GO:0016021	GO:0000002	GO:0005743	GO:0005525	GO:0005739
VVO_02842	GO:0015918	GO:0033540	GO:0032934	GO:0005777	GO:0055114	GO:0016829	GO:0044255	GO:0005515	GO:0004303	GO:0006631	GO:0016491	GO:0016616	GO:0008152	GO:0016853	GO:0005782	GO:0003824	GO:0005488	GO:0015248	GO:0033989	GO:0003857	GO:0008206	GO:0016508	GO:0006629	GO:0006699
VVO_02843	GO:0016480	GO:0005634	GO:0030528	GO:0016564	GO:0070217
VVO_02844	GO:0016829	GO:0045490	GO:0005975	GO:0005576	GO:0000272	GO:0030570	GO:0007047
VVO_02845	GO:0005634	GO:0016567	GO:0005488	GO:0007067	GO:0005680	GO:0005515	GO:0051301	GO:0031145	GO:0005829	GO:0008054	GO:0090329	GO:0030071	GO:0007049
VVO_02846	GO:0016829	GO:0045490	GO:0005975	GO:0005576	GO:0000272	GO:0030570	GO:0007047
VVO_02847	GO:0016020	GO:0005783	GO:0005506	GO:0055114	GO:0019825	GO:0006691	GO:0016021	GO:0016491	GO:0009055	GO:0005792	GO:0020037	GO:0006805	GO:0046872	GO:0050051	GO:0005789	GO:0004497
VVO_02848	GO:0016020	GO:0009055	GO:0020037	GO:0005792	GO:0005783	GO:0005506	GO:0055114	GO:0046872	GO:0004497	GO:0005789	GO:0016491
VVO_02850	GO:0005634	GO:0003723	GO:0005730	GO:0000166	GO:0003676
VVO_02851	GO:0016020	GO:0006810	GO:0071421	GO:0055085	GO:0005384	GO:0006817	GO:0005315	GO:0005515	GO:0005887	GO:0006797	GO:0016021	GO:0006828	GO:0005215
VVO_02852	GO:0006413	GO:0003743	GO:0003723	GO:0006412	GO:0005737
VVO_02855	GO:0016020	GO:0006810	GO:0055085	GO:0008643	GO:0016021	GO:0022891	GO:0005215
VVO_02856	GO:0046872	GO:0005524	GO:0004674	GO:0016301	GO:0004672	GO:0000166	GO:0006468	GO:0016740
VVO_02861	GO:0008152	GO:0016853	GO:0003824	GO:0005488	GO:0005975	GO:0006012	GO:0044237	GO:0003978	GO:0050662
VVO_02863	GO:0005829
VVO_02865	GO:0016020	GO:0009055	GO:0020037	GO:0005792	GO:0005783	GO:0005506	GO:0055114	GO:0046872	GO:0004497	GO:0005789	GO:0016491
VVO_02866	GO:0006508	GO:0004177
VVO_02871	GO:0016020	GO:0006810	GO:0055085	GO:0016021	GO:0005215
VVO_02874	GO:0007047	GO:0016829	GO:0046872	GO:0045490	GO:0000272	GO:0005576	GO:0005975	GO:0030570
VVO_02875	GO:0004407	GO:0006342	GO:0005634	GO:0006348	GO:0005737	GO:0046872	GO:0070403	GO:0016787	GO:0005515	GO:0006350	GO:0046459	GO:0016811	GO:0008270	GO:0045449	GO:0016575	GO:0006476
VVO_02882	GO:0006006	GO:0004331	GO:0008152	GO:0005524	GO:0006000	GO:0003824	GO:0003873	GO:0006003	GO:0016787	GO:0005515	GO:0000166
VVO_02883	GO:0007165	GO:0005524	GO:0016301	GO:0006468	GO:0005737	GO:0004674	GO:0090215	GO:0000166	GO:0004672	GO:0016740
VVO_02894	GO:0015343	GO:0019290
VVO_02895	GO:0005634	GO:0003723	GO:0005524	GO:0004386	GO:0006364	GO:0008026	GO:0003676	GO:0042254	GO:0016787	GO:0005730	GO:0000166	GO:0005829
VVO_02897	GO:0016020	GO:0006810	GO:0055085	GO:0042802	GO:0042883	GO:0000101	GO:0006865	GO:0005515	GO:0015821	GO:0016021	GO:0000102	GO:0003333	GO:0015171
VVO_02898	GO:0033554	GO:0030437	GO:0005992	GO:0006970	GO:0006950	GO:0003824	GO:0005515	GO:0016757	GO:0003825	GO:0005829	GO:0016740
VVO_02899	GO:0005840	GO:0042254	GO:0030529	GO:0005829	GO:0005622	GO:0006414	GO:0003735	GO:0022626
VVO_02901	GO:0070588	GO:0016020	GO:0005524	GO:0006754	GO:0016787	GO:0000166	GO:0016021	GO:0006874	GO:0006810	GO:0000329	GO:0008152	GO:0015662	GO:0005388	GO:0003824	GO:0006812	GO:0006816	GO:0006811	GO:0005773	GO:0005774	GO:0015085	GO:0016820
VVO_02902	GO:0042393	GO:0010369	GO:0003677	GO:0016567	GO:0010385	GO:0008327	GO:0016874	GO:0031508	GO:0003682	GO:0008270	GO:0016568	GO:0032776	GO:0005634	GO:0090309	GO:0010424	GO:0004842	GO:0010428	GO:0010429	GO:0046872	GO:0051301	GO:0006325
VVO_02903	GO:0016973	GO:0006810	GO:0005634	GO:0010389	GO:0005515	GO:0005635	GO:0006606	GO:0007094
VVO_02904	GO:0009055	GO:0046872	GO:0020037	GO:0005506	GO:0004497	GO:0055114	GO:0016491
VVO_02905	GO:0046677	GO:0016020	GO:0015904	GO:0006810	GO:0055085	GO:0080167	GO:0016021	GO:0015520	GO:0005886
VVO_02906	GO:0016020	GO:0006694	GO:0016126	GO:0005783	GO:0005506	GO:0055114	GO:0016021	GO:0005789	GO:0006633	GO:0016491	GO:0008610
VVO_02908	GO:0046677	GO:0016020	GO:0015904	GO:0006810	GO:0055085	GO:0080167	GO:0016021	GO:0015520	GO:0005886
VVO_02912	GO:0006397	GO:0005634	GO:0005515	GO:0016607	GO:0016363	GO:0008380
VVO_02924	GO:0033554	GO:0005634	GO:0008152	GO:0003824	GO:0055114	GO:0005737	GO:0005488	GO:0005829	GO:0044237	GO:0050662	GO:0016491
VVO_02925	GO:0033554	GO:0005634	GO:0008152	GO:0003824	GO:0055114	GO:0005737	GO:0005488	GO:0005829	GO:0044237	GO:0050662	GO:0016491
VVO_02928	GO:0046677	GO:0016020	GO:0015904	GO:0006810	GO:0055085	GO:0080167	GO:0016021	GO:0015520	GO:0005886
VVO_02929	GO:0016020	GO:0015904	GO:0006810	GO:0055085	GO:0010043	GO:0009624	GO:0015520	GO:0005773	GO:0046677	GO:0005774	GO:0009705	GO:0016021	GO:0055069
VVO_02931	GO:0016020	GO:0006810	GO:0055085	GO:0016021	GO:0009624
VVO_02932	GO:0033554	GO:0005634	GO:0008152	GO:0003824	GO:0055114	GO:0005737	GO:0005488	GO:0005829	GO:0044237	GO:0050662	GO:0016491
VVO_02933	GO:0016150	GO:0006415	GO:0004045	GO:0005762	GO:0016787	GO:0070126	GO:0006412	GO:0005739	GO:0003747
VVO_02937	GO:0033554	GO:0005634	GO:0008152	GO:0003824	GO:0055114	GO:0005737	GO:0005488	GO:0005829	GO:0044237	GO:0050662	GO:0016491
VVO_02938	GO:0033554	GO:0005634	GO:0008152	GO:0003824	GO:0055114	GO:0005737	GO:0005488	GO:0005829	GO:0044237	GO:0050662	GO:0016491
VVO_02939	GO:0033554	GO:0005634	GO:0008152	GO:0003824	GO:0055114	GO:0005737	GO:0005488	GO:0005829	GO:0044237	GO:0050662	GO:0016491
VVO_02940	GO:0006457	GO:0051082	GO:0031072
VVO_02942	GO:0005634	GO:0004586	GO:0003824	GO:0006596	GO:0016831	GO:0016829	GO:0019467	GO:0005829
VVO_02943	GO:0005634	GO:0003755	GO:0019211	GO:0016853	GO:0005737
VVO_02944	GO:0005634	GO:0003723	GO:0003677	GO:0000781	GO:0006281	GO:0005524	GO:0004386	GO:0005488	GO:0004003	GO:0003676	GO:0005958	GO:0016787	GO:0000166	GO:0006974	GO:0006310	GO:0006303
VVO_02945	GO:0015035	GO:0009055	GO:0005938	GO:0005737	GO:0045454
VVO_02950	GO:0016627	GO:0016020	GO:0005783	GO:0055114	GO:0005737	GO:0030497	GO:0019166	GO:0016631	GO:0016021	GO:0005789	GO:0006629	GO:0008610	GO:0016491
VVO_02951	GO:0016787	GO:0005739
VVO_02953	GO:0000287	GO:0055114	GO:0004316	GO:0009058	GO:0005515	GO:0005829	GO:0004315	GO:0006633	GO:0016491	GO:0008610	GO:0008152	GO:0003824	GO:0005488	GO:0005835	GO:0009059	GO:0016740	GO:0004321	GO:0008897
VVO_02961	GO:0016787	GO:0008152	GO:0016811	GO:0004328
VVO_02964	GO:0046677	GO:0016020	GO:0015904	GO:0006810	GO:0055085	GO:0080167	GO:0016021	GO:0015520	GO:0005886
VVO_02969	GO:0016020	GO:0006810	GO:0005634	GO:0005773	GO:0005774	GO:0005083	GO:0005829	GO:0015031
VVO_02972	GO:0006810	GO:0031965	GO:0005634	GO:0046982	GO:0005737	GO:0051028	GO:0016973	GO:0042272	GO:0005515	GO:0005730	GO:0005829	GO:0005819
VVO_02975	GO:0016042	GO:0016787	GO:0005576	GO:0004806
VVO_02995	GO:0016831	GO:0046872	GO:0016829	GO:0045735	GO:0005737	GO:0046564
VVO_03009	GO:0005759	GO:0005524	GO:0004825	GO:0005737	GO:0016874	GO:0032543	GO:0006418	GO:0000166	GO:0006431	GO:0006412	GO:0004812	GO:0005739
VVO_03029	GO:0009055	GO:0046872	GO:0020037	GO:0005506	GO:0004497	GO:0055114	GO:0016491
VVO_03041	GO:0016020	GO:0006810	GO:0008508	GO:0046685	GO:0016021	GO:0006814	GO:0005886
VVO_03042	GO:0016020	GO:0004180	GO:0008233	GO:0008152	GO:0000324	GO:0004181	GO:0005773	GO:0005774	GO:0046872	GO:0016787	GO:0016021
VVO_03045	GO:0016020	GO:0004180	GO:0008233	GO:0008152	GO:0000324	GO:0004181	GO:0005773	GO:0005774	GO:0046872	GO:0016787	GO:0016021
VVO_03047	GO:0016020	GO:0004180	GO:0008233	GO:0008152	GO:0000324	GO:0004181	GO:0005773	GO:0005774	GO:0046872	GO:0016787	GO:0016021
VVO_03053	GO:0009055	GO:0046872	GO:0020037	GO:0005506	GO:0004497	GO:0055114	GO:0016491
VVO_03056	GO:0008415	GO:0005634	GO:0005829	GO:0016740	GO:0005737
VVO_03062	GO:0016020	GO:0005856	GO:0033554	GO:0031965	GO:0005783	GO:0005634	GO:0005816	GO:0005737	GO:0007126	GO:0005829	GO:0016021	GO:0005789
VVO_03063	GO:0030435	GO:0006807	GO:0048315	GO:0008152	GO:0004356	GO:0003824	GO:0005737
VVO_03066	GO:0005634	GO:0008233	GO:0005737	GO:0046872	GO:0005515	GO:0008237	GO:0008283	GO:0016787	GO:0008180
VVO_03068	GO:0015074	GO:0005634	GO:0003677	GO:0016787	GO:0004803	GO:0006313	GO:0006310	GO:0004519	GO:0004518
VVO_03069	GO:0005840	GO:0005730	GO:0030529	GO:0005829	GO:0006412	GO:0003735
VVO_03075	GO:0016020	GO:0006810	GO:0055085	GO:0042802	GO:0042883	GO:0000101	GO:0006865	GO:0005515	GO:0015821	GO:0016021	GO:0000102	GO:0003333	GO:0015171
VVO_03076	GO:0006457	GO:0005634	GO:0003755	GO:0016853	GO:0005829	GO:0042277	GO:0005737
VVO_03077	GO:0005634	GO:0031410	GO:0016023	GO:0004725	GO:0016791	GO:0005737	GO:0000188	GO:0045204	GO:0017017	GO:0016787	GO:0004721	GO:0008138	GO:0006470	GO:0045209	GO:0016311
VVO_03078	GO:0005634	GO:0003677	GO:0016779	GO:0006360	GO:0006351	GO:0005666	GO:0046983	GO:0003899	GO:0005730	GO:0005829	GO:0006350	GO:0070317	GO:0016740	GO:0005736	GO:0006383
VVO_03079	GO:0016020	GO:0006810	GO:0055085	GO:0042802	GO:0042883	GO:0000101	GO:0006865	GO:0005515	GO:0015821	GO:0016021	GO:0000102	GO:0003333	GO:0015171
VVO_03080	GO:0016020	GO:0006810	GO:0055085	GO:0042802	GO:0042883	GO:0000101	GO:0006865	GO:0005515	GO:0015821	GO:0016021	GO:0000102	GO:0003333	GO:0015171
VVO_03081	GO:0006457	GO:0005634	GO:0003755	GO:0016853	GO:0005829	GO:0042277	GO:0005737
VVO_03082	GO:0016020	GO:0006810	GO:0055085	GO:0042802	GO:0042883	GO:0000101	GO:0006865	GO:0005515	GO:0015821	GO:0016021	GO:0000102	GO:0003333	GO:0015171
VVO_03084	GO:0003723	GO:0030437	GO:0005737	GO:0032120	GO:0007131	GO:0000166	GO:0005829	GO:0060903	GO:0006998	GO:0005634	GO:0030435	GO:0033620	GO:0031322	GO:0003676	GO:0007126	GO:0007135
VVO_03086	GO:0005634	GO:0016787	GO:0005829	GO:0016884	GO:0016811	GO:0005737	GO:0004040
VVO_03091	GO:0005672	GO:0005634	GO:0006350	GO:0005829	GO:0003702	GO:0045449	GO:0006367
VVO_03093	GO:0016787	GO:0016884	GO:0016811	GO:0004040
VVO_03095	GO:0008152	GO:0055114	GO:0016491	GO:0004029
VVO_03096	GO:0016614	GO:0033554	GO:0005634	GO:0050235	GO:0005829	GO:0055114	GO:0016491
VVO_03097	GO:0043516	GO:0008168	GO:0005737	GO:0000993	GO:0016279	GO:0005515	GO:0005829	GO:0008270	GO:0032259	GO:0018024	GO:0016568	GO:0008285	GO:0005634	GO:0010452	GO:0002039	GO:0010553	GO:0018027	GO:0034968	GO:0005488	GO:0018026	GO:0046872	GO:0046975	GO:0006350	GO:0016740	GO:0045449
VVO_03100	GO:0009055	GO:0046872	GO:0020037	GO:0005506	GO:0004497	GO:0055114	GO:0016491
VVO_03104	GO:0005575	GO:0000226	GO:0045886	GO:0008088	GO:0043195	GO:0003674	GO:0046872	GO:0048812	GO:0005515	GO:0005829	GO:0008150
VVO_03106	GO:0009055	GO:0046872	GO:0020037	GO:0005506	GO:0004497	GO:0055114	GO:0016491
VVO_03107	GO:0010334	GO:0000287	GO:0016829	GO:0046872	GO:0051762	GO:0016787	GO:0009405	GO:0045338
VVO_03108	GO:0005783	GO:0005634	GO:0005524	GO:0016301	GO:0006950	GO:0006468	GO:0005737	GO:0006915	GO:0004674	GO:0000166	GO:0004672	GO:0016740
VVO_03115	GO:0005759	GO:0005524	GO:0004825	GO:0005737	GO:0016874	GO:0006418	GO:0000166	GO:0006431	GO:0006412	GO:0004812	GO:0005739
VVO_03124	GO:0016020	GO:0006810	GO:0055085	GO:0008643	GO:0016021	GO:0022891	GO:0005215
VVO_03127	GO:0007124	GO:0003677	GO:0001403	GO:0006357	GO:0043565	GO:0008270	GO:0006006	GO:0005634	GO:0009268	GO:0005622	GO:0003676	GO:0016481	GO:0046872	GO:0006350	GO:0042710	GO:0016564	GO:0045449
VVO_03130	GO:0006810	GO:0005524	GO:0005737	GO:0000166	GO:0005829	GO:0006200	GO:0017111	GO:0016887
VVO_03131	GO:0016020	GO:0006810	GO:0055085	GO:0008643	GO:0016021	GO:0022891	GO:0005215
VVO_03132	GO:0016020	GO:0006810	GO:0030126	GO:0031410	GO:0006891	GO:0005737	GO:0005488	GO:0016192	GO:0000139	GO:0006886	GO:0030117	GO:0030663	GO:0005794	GO:0005198	GO:0015031
VVO_03133	GO:0016020	GO:0020037	GO:0031410	GO:0016758	GO:0007047	GO:0016757	GO:0004100	GO:0016021	GO:0016740	GO:0005886	GO:0030659
VVO_03134	GO:0048617	GO:0035054	GO:0043627	GO:0008584	GO:0048557	GO:0003700	GO:0045941	GO:0001702	GO:0007507	GO:0016563	GO:0060575	GO:0003704	GO:0045944	GO:0006350	GO:0048598	GO:0045449	GO:0003677	GO:0006355	GO:0030528	GO:0045893	GO:0071371	GO:0006357	GO:0010843	GO:0008270	GO:0043565	GO:0071372	GO:0060043	GO:0005634	GO:0007267	GO:0006351	GO:0003702	GO:0001701	GO:0035050	GO:0060395	GO:0046872	GO:0060413	GO:0008134
VVO_03135	GO:0016020	GO:0007596	GO:0007275	GO:0016021	GO:0042733	GO:0035115
VVO_03142	GO:0015074	GO:0003723	GO:0003677	GO:0008233	GO:0005524	GO:0004523	GO:0046797	GO:0005737	GO:0003964	GO:0016787	GO:0000166	GO:0008270	GO:0005634	GO:0016779	GO:0003824	GO:0003676	GO:0004190	GO:0004518	GO:0046872	GO:0003887	GO:0016740	GO:0004519	GO:0006278	GO:0006310
VVO_03143	GO:0015074	GO:0003723	GO:0003677	GO:0004190	GO:0003676	GO:0003964	GO:0006508	GO:0006278
VVO_03144	GO:0015074	GO:0003723	GO:0003677	GO:0008233	GO:0005524	GO:0004523	GO:0046797	GO:0005737	GO:0003964	GO:0016787	GO:0000166	GO:0008270	GO:0005634	GO:0016779	GO:0003824	GO:0003676	GO:0004190	GO:0004518	GO:0046872	GO:0003887	GO:0016740	GO:0004519	GO:0006278	GO:0006310
VVO_03146	GO:0015074	GO:0003723	GO:0003677	GO:0004190	GO:0003676	GO:0003964	GO:0006508	GO:0006278
VVO_03147	GO:0015074	GO:0003723	GO:0003677	GO:0004190	GO:0003676	GO:0003964	GO:0006508	GO:0006278
VVO_03150	GO:0030261	GO:0005634	GO:0000796	GO:0005694	GO:0005737	GO:0005488	GO:0007076	GO:0007067	GO:0005515	GO:0051301	GO:0005829	GO:0007049
VVO_03151	GO:0016020	GO:0006810	GO:0005783	GO:0031410	GO:0005737	GO:0016192	GO:0000139	GO:0006886	GO:0046872	GO:0030127	GO:0005794	GO:0008270	GO:0005789	GO:0006888	GO:0015031	GO:0012507
VVO_03156	GO:0016020	GO:0006810	GO:0055085	GO:0016021	GO:0015833	GO:0015031
VVO_03162	GO:0006506	GO:0005783	GO:0016787	GO:0000225
VVO_03163	GO:0043687	GO:0005524	GO:0000166	GO:0016881	GO:0016567	GO:0016874	GO:0004842
VVO_03166	GO:0016020	GO:0004553	GO:0016787	GO:0008152	GO:0016021	GO:0005975	GO:0016798
VVO_03167	GO:0008652	GO:0008152	GO:0006520	GO:0009097	GO:0009088	GO:0003824	GO:0055114	GO:0005488	GO:0004412	GO:0009082	GO:0050661	GO:0016491	GO:0009086
VVO_03171	GO:0016310	GO:0004331	GO:0005524	GO:0016301	GO:0006000	GO:0003824	GO:0006110	GO:0005737	GO:0003873	GO:0006003	GO:0016787	GO:0005515	GO:0000166	GO:0016740
VVO_03173	GO:0006810	GO:0005634	GO:0003723	GO:0051028	GO:0003676	GO:0016973	GO:0005515	GO:0000166
VVO_03192	GO:0016614	GO:0050660	GO:0055114	GO:0006066	GO:0016491
VVO_03193	GO:0046872	GO:0008152	GO:0016853	GO:0005739	GO:0003824
VVO_03196	GO:0015074	GO:0003723	GO:0003677	GO:0004190	GO:0003676	GO:0003964	GO:0006508	GO:0006278
VVO_03197	GO:0015074	GO:0003723	GO:0003677	GO:0004190	GO:0003676	GO:0003964	GO:0006508	GO:0006278
VVO_03209	GO:0016020	GO:0031505	GO:0006078	GO:0007047	GO:0000139	GO:0015926	GO:0030427	GO:0030176	GO:0005794	GO:0030133	GO:0016021	GO:0005886
VVO_03213	GO:0046872	GO:0016787	GO:0008237	GO:0008233	GO:0005576
VVO_03218	GO:0016020	GO:0006810	GO:0055085	GO:0005524	GO:0042626	GO:0046677	GO:0000166	GO:0017111	GO:0006200	GO:0016021	GO:0005886	GO:0016887	GO:0006855
VVO_03220	GO:0046872	GO:0016787	GO:0008237	GO:0008233	GO:0005576
VVO_03226	GO:0016020	GO:0006810	GO:0055085	GO:0005524	GO:0042626	GO:0046677	GO:0000166	GO:0017111	GO:0006200	GO:0016021	GO:0005886	GO:0016887	GO:0006855
VVO_03230	GO:0008152	GO:0016798	GO:0030248	GO:0004553	GO:0016787	GO:0000272	GO:0005576	GO:0005975	GO:0030245	GO:0016162
VVO_03237	GO:0046872	GO:0016787	GO:0008237	GO:0008233	GO:0005576
VVO_03242	GO:0016020	GO:0006810	GO:0006914	GO:0015031	GO:0005737
VVO_03243	GO:0008152	GO:0016798	GO:0030248	GO:0004553	GO:0016787	GO:0000272	GO:0005576	GO:0005975	GO:0030245	GO:0016162
VVO_03244	GO:0008152	GO:0016798	GO:0030248	GO:0004553	GO:0016787	GO:0000272	GO:0005576	GO:0005975	GO:0030245	GO:0016162
VVO_03249	GO:0008152	GO:0016798	GO:0030248	GO:0004553	GO:0016787	GO:0000272	GO:0005576	GO:0005975	GO:0030245	GO:0016162
VVO_03251	GO:0008152	GO:0016798	GO:0030248	GO:0004553	GO:0016787	GO:0000272	GO:0005576	GO:0005975	GO:0030245	GO:0016162
VVO_03253	GO:0016020	GO:0006810	GO:0055085	GO:0008643	GO:0016021	GO:0022891	GO:0005215
VVO_03254	GO:0004553	GO:0016787	GO:0008152	GO:0009044	GO:0005975	GO:0016798
VVO_03259	GO:0004180	GO:0008233	GO:0004181	GO:0046872	GO:0006508	GO:0008237	GO:0016787	GO:0005576	GO:0008270	GO:0009405
VVO_03260	GO:0008152	GO:0016798	GO:0030248	GO:0004553	GO:0016787	GO:0000272	GO:0005576	GO:0005975	GO:0030245	GO:0016162
VVO_03266	GO:0046872	GO:0051301	GO:0008270	GO:0007049	GO:0005737	GO:0016874	GO:0007067
VVO_03271	GO:0042937	GO:0016020	GO:0006810	GO:0042939	GO:0042936	GO:0005887	GO:0006857	GO:0042938	GO:0015197	GO:0016021	GO:0005624	GO:0015833	GO:0005886	GO:0015031	GO:0005215
VVO_03273	GO:0042254	GO:0005634	GO:0005730
VVO_03277	GO:0005634	GO:0008152	GO:0004801	GO:0003824	GO:0005737	GO:0006098	GO:0009052	GO:0005829	GO:0005975	GO:0016740
VVO_03285	GO:0016020	GO:0006810	GO:0055085	GO:0033554	GO:0005783	GO:0000296	GO:0015848	GO:0005794	GO:0016021
VVO_03287	GO:0005634	GO:0000781	GO:0055114	GO:0008379	GO:0051920	GO:0045454	GO:0016209	GO:0004601	GO:0006350	GO:0034599	GO:0045449	GO:0016491
VVO_03289	GO:0008152	GO:0008168	GO:0005829	GO:0016740	GO:0032259	GO:0005737	GO:0046547
VVO_03293	GO:0031081	GO:0016020	GO:0006810	GO:0055085	GO:0031965	GO:0005643	GO:0005634	GO:0051028	GO:0005515	GO:0016021	GO:0017056	GO:0015031	GO:0051292
VVO_03294	GO:0016020	GO:0015848	GO:0006810	GO:0055085	GO:0016021	GO:0000296
VVO_03295	GO:0003866	GO:0016310	GO:0008652	GO:0004765	GO:0005524	GO:0055114	GO:0005737	GO:0016829	GO:0009073	GO:0005829	GO:0000166	GO:0016491	GO:0003855	GO:0006558	GO:0008152	GO:0016301	GO:0003824	GO:0003856	GO:0005488	GO:0016765	GO:0006568	GO:0016740	GO:0006570	GO:0004764
VVO_03303	GO:0016020	GO:0009055	GO:0006810	GO:0051537	GO:0055114	GO:0051536	GO:0006099	GO:0022900	GO:0046872	GO:0051539	GO:0005743	GO:0005739	GO:0008177	GO:0051538	GO:0016491
VVO_03306	GO:0009055	GO:0046872	GO:0020037	GO:0005506	GO:0004497	GO:0055114	GO:0016491
VVO_03313	GO:0005634	GO:0016671	GO:0008113	GO:0019538	GO:0005829	GO:0055114	GO:0016491
VVO_03319	GO:0004364	GO:0009734	GO:0016740
VVO_03320	GO:0005634	GO:0005524	GO:0051276	GO:0046982	GO:0005694	GO:0007067	GO:0005515	GO:0051301	GO:0000166	GO:0030892	GO:0007049	GO:0007064	GO:0008278
VVO_03323	GO:0009055	GO:0046872	GO:0020037	GO:0005506	GO:0004497	GO:0055114	GO:0016491
VVO_03324	GO:0008171	GO:0047146	GO:0008168	GO:0016740	GO:0032259
VVO_03325	GO:2000024	GO:0048825	GO:0010229	GO:0050660	GO:0055114	GO:0009851	GO:0022603	GO:0009911	GO:0050661	GO:0048827	GO:0004499	GO:0004497	GO:0016491
VVO_03326	GO:0050661	GO:0050660	GO:0004499	GO:0004497	GO:0055114	GO:0009851	GO:0016491
VVO_03327	GO:0050661	GO:0050660	GO:0004499	GO:0004497	GO:0055114	GO:0009851	GO:0016491
VVO_03328	GO:0008152	GO:0005764	GO:0003824	GO:0016798	GO:0043169	GO:0016787	GO:0006665	GO:0005576	GO:0005975	GO:0046557	GO:0004348	GO:0007040
VVO_03330	GO:0070936	GO:0032648	GO:0005737	GO:0016874	GO:0006915	GO:0046872	GO:0043161	GO:0008270	GO:0050691
VVO_03336	GO:0003906	GO:0003677	GO:0008152	GO:0006284	GO:0006281	GO:0005622	GO:0003824	GO:0051536	GO:0016798	GO:0046872	GO:0016829	GO:0016787	GO:0051539	GO:0004519	GO:0006974
VVO_03338	GO:0005634	GO:0003677	GO:0010553	GO:0016566	GO:0000790	GO:0005515	GO:0006350	GO:0043565	GO:0045449	GO:0008301
VVO_03340	GO:0005524	GO:0006730	GO:0008841	GO:0005737	GO:0016874	GO:0009396	GO:0004326	GO:0009058	GO:0000166
VVO_03341	GO:0008152	GO:0016641	GO:0003884	GO:0003824	GO:0055114	GO:0005488	GO:0016491
VVO_03342	GO:0008152	GO:0003824	GO:0016798	GO:0005976	GO:0004339	GO:0030246	GO:0016787	GO:0000272	GO:0005975
VVO_03343	GO:0008152	GO:0006096	GO:0055114	GO:0004591	GO:0005739	GO:0016624	GO:0030976	GO:0016491
VVO_03344	GO:0008171	GO:0047146	GO:0008168	GO:0016740	GO:0032259
VVO_03346	GO:0051983	GO:0005634	GO:0007059	GO:0071173	GO:0000775	GO:0007067	GO:0007126	GO:0051301	GO:0000776	GO:0000777	GO:0007049
VVO_03351	GO:0016787	GO:0008234	GO:0008233	GO:0006508	GO:0004197	GO:0006915
VVO_03356	GO:0015074	GO:0003723	GO:0003677	GO:0004190	GO:0003676	GO:0003964	GO:0006508	GO:0006278
VVO_03360	GO:0005840	GO:0003723	GO:0030529	GO:0006412	GO:0003735	GO:0015935
VVO_03361	GO:0005840	GO:0030529	GO:0006412	GO:0005622	GO:0006414	GO:0003735
VVO_03362	GO:0005634	GO:0003677	GO:0006355	GO:0006351	GO:0005737	GO:0046872	GO:0006350	GO:0008270	GO:0003700	GO:0045449
VVO_03363	GO:0006810	GO:0000003	GO:0006811	GO:0070265	GO:0009792	GO:0006754	GO:0016820	GO:0006898	GO:0012501	GO:0009790	GO:0015078	GO:0043068	GO:0016471	GO:0015992	GO:0002119
VVO_03364	GO:0016020	GO:0006397	GO:0005856	GO:0005654	GO:0005634	GO:0030054	GO:0005737	GO:0005488	GO:0007155	GO:0005515	GO:0005923	GO:0008150	GO:0005886
VVO_03365	GO:0046872	GO:0005524	GO:0000166	GO:0051539	GO:0051536	GO:0005737
VVO_03366	GO:0051286	GO:0005634	GO:0030036	GO:0007165	GO:0005622	GO:0051666	GO:0030428	GO:0032153	GO:0008360	GO:0071937	GO:0046872	GO:0005829	GO:0008270	GO:0005096	GO:0009272
VVO_03368	GO:0016020	GO:0006810	GO:0005794	GO:0016021	GO:0000139
VVO_03369	GO:0016787	GO:0005829	GO:0016884	GO:0016811	GO:0005737	GO:0004040
VVO_03371	GO:0005618	GO:0005576
VVO_03372	GO:0006397	GO:0005634	GO:0003723	GO:0016607	GO:0003676	GO:0005515	GO:0005681	GO:0070742	GO:0000166	GO:0008380	GO:0019899
VVO_03373	GO:0016020	GO:0016021	GO:0005741	GO:0005739	GO:0005488
VVO_03375	GO:0005634	GO:0003677	GO:0006975	GO:0006281	GO:0006334	GO:0005694	GO:0042770	GO:0034501	GO:0006974	GO:0000786
VVO_03376	GO:0007165	GO:0031097	GO:0005622	GO:0035556	GO:0032153	GO:0005737	GO:0051285	GO:0030950	GO:0005515	GO:0005096
VVO_03377	GO:0006396	GO:0005840	GO:0003723	GO:0004525	GO:0005622	GO:0003725	GO:0005762	GO:0032543	GO:0030529	GO:0003735	GO:0005739
VVO_03378	GO:0016020	GO:0006810	GO:0055085	GO:0042802	GO:0042883	GO:0000101	GO:0006865	GO:0005515	GO:0015821	GO:0016021	GO:0000102	GO:0003333	GO:0015171
VVO_03380	GO:0046872	GO:0016829	GO:0008652	GO:0071267	GO:0046570	GO:0005737	GO:0043167	GO:0009086
VVO_03381	GO:0005737
VVO_03382	GO:0051666	GO:0035556	GO:0030428	GO:0005085	GO:0005737	GO:0051285	GO:0005515	GO:2000247	GO:0009272	GO:0051286	GO:0005634	GO:0032319	GO:0005622	GO:0008360	GO:0005083	GO:0035025	GO:0051301	GO:0000935	GO:0035023	GO:0000917	GO:0007049	GO:0090334	GO:0005089
VVO_03383	GO:0016020	GO:0016021	GO:0005739
VVO_03384	GO:0005634	GO:0005829	GO:0007049	GO:0005737
VVO_03385	GO:0016020	GO:0005783	GO:0000170	GO:0005506	GO:0055114	GO:0005515	GO:0006665	GO:0016021	GO:0005789	GO:0006633	GO:0008610	GO:0016491
VVO_03386	GO:0005634	GO:0003723	GO:0030154	GO:0031138	GO:0005737	GO:0005488	GO:0006402	GO:0000122	GO:0007548	GO:0010515
VVO_03387	GO:0003941	GO:0046872	GO:0016829	GO:0005515	GO:0006565	GO:0006094	GO:0051539	GO:0051536
VVO_03388	GO:0051286	GO:0005634	GO:0007165	GO:0005622	GO:0032153	GO:0005096
VVO_03392	GO:0005685	GO:0005634	GO:0003723	GO:0005681	GO:0030529	GO:0005829
VVO_03393	GO:0008152	GO:0004497	GO:0003824	GO:0055114	GO:0018580	GO:0016491
VVO_03394	GO:0004736	GO:0004075	GO:0008152	GO:0005524	GO:0006094	GO:0003824	GO:0005737	GO:0016874	GO:0046872	GO:0000166
VVO_03395	GO:0016020	GO:0016021
VVO_03396	GO:0016020	GO:0030130	GO:0031623	GO:0031410	GO:0042470	GO:0016192	GO:0007067	GO:0033572	GO:0005819	GO:0005739	GO:0030659	GO:0030136	GO:0005488	GO:0006886	GO:0030117	GO:0030132	GO:0006898	GO:0005905	GO:0005198
VVO_03397	GO:0016020	GO:0007264	GO:0000166	GO:0005622	GO:0005525	GO:0005886
VVO_03398	GO:0005634	GO:0003677	GO:0006355	GO:0006351	GO:0032569	GO:0003704	GO:0046872	GO:0005829	GO:0006350	GO:0008270	GO:0045449	GO:0003700
VVO_03400	GO:0005634	GO:0005730	GO:0005829	GO:0006364	GO:0005737
VVO_03401	GO:0005634	GO:0003677	GO:0006355	GO:0006351	GO:0032569	GO:0003704	GO:0046872	GO:0005829	GO:0006350	GO:0008270	GO:0045449	GO:0003700
VVO_03402	GO:0016020	GO:0006810	GO:0055085	GO:0016023	GO:0006812	GO:0031982	GO:0006829	GO:0006811	GO:0005737	GO:0048471	GO:0032119	GO:0005794	GO:0016021	GO:0044444	GO:0008324
VVO_03409	GO:0000103	GO:0008652	GO:0005506	GO:0000097	GO:0009337	GO:0004783	GO:0055114	GO:0005737	GO:0005829	GO:0051539	GO:0016491	GO:0009086	GO:0020037	GO:0008152	GO:0003824	GO:0051536	GO:0046872	GO:0010181	GO:0019344
VVO_03410	GO:0008453	GO:0008152	GO:0019265	GO:0008483	GO:0016740	GO:0005739	GO:0003824	GO:0030170
VVO_03411	GO:0008453	GO:0008152	GO:0019265	GO:0008483	GO:0016740	GO:0005739	GO:0003824	GO:0030170
VVO_03412	GO:0006810	GO:0005856	GO:0000922	GO:0005874	GO:0003774	GO:0008017	GO:0005737	GO:0000775	GO:0048471	GO:0030286	GO:0005515	GO:0005868	GO:0003777	GO:0000776	GO:0000777	GO:0047496
VVO_03413	GO:0000214	GO:0006388	GO:0000213	GO:0005737	GO:0008033	GO:0004518	GO:0003676	GO:0016787	GO:0004519
VVO_03414	GO:0005634	GO:0005829	GO:0005737
VVO_03416	GO:0016020	GO:0005506	GO:0006119	GO:0005515	GO:0016021	GO:0005739	GO:0005746	GO:0006122	GO:0006810	GO:0009055	GO:0020037	GO:0005750	GO:0022900	GO:0046872	GO:0005743	GO:0070469	GO:0045153
VVO_03418	GO:0016020	GO:0010008	GO:0006810	GO:0007154	GO:0035091	GO:0005768	GO:0008289	GO:0012505	GO:0006914	GO:0015031
VVO_03420	GO:0005634	GO:0005730
VVO_03421	GO:0043234	GO:0005829	GO:0005737
VVO_03422	GO:0005634	GO:0008152	GO:0016853	GO:0004615	GO:0019307	GO:0003824	GO:0005737	GO:0006886	GO:0005829	GO:0006888	GO:0006998
VVO_03423	GO:0003677	GO:0007346	GO:0006260	GO:0010972	GO:0008408	GO:0016787	GO:0000731	GO:0005515	GO:0000166	GO:0043596	GO:0043137	GO:0005634	GO:0016779	GO:0006139	GO:0003676	GO:0004518	GO:0046872	GO:0004527	GO:0003887	GO:0043625	GO:0016740
VVO_03424	GO:0005840	GO:0030529	GO:0005829	GO:0006412	GO:0005622	GO:0003735
VVO_03425	GO:0005634	GO:0010553	GO:0005737	GO:0000790	GO:0010552	GO:0016586	GO:0005829	GO:0006350	GO:0016514	GO:0045449	GO:0016568
VVO_03426	GO:0006694	GO:0016853	GO:0000250	GO:0016866	GO:0003824	GO:0008610
VVO_03428	GO:0030261	GO:0005634	GO:0006281	GO:0000796	GO:0005694	GO:0005737	GO:0007076	GO:0007067	GO:0005515	GO:0051301	GO:0005829	GO:0007049	GO:0006974
VVO_03430	GO:0005634	GO:0006350	GO:0045449
VVO_03431	GO:0005488
VVO_03434	GO:0046872	GO:0005829	GO:0008270	GO:0005737
VVO_03437	GO:0006986	GO:0000502	GO:0031593	GO:0031072	GO:0032436	GO:0016234	GO:0005515	GO:0070628	GO:0030544	GO:0008285	GO:0006457	GO:0030308	GO:0090086	GO:0030433	GO:0031398	GO:0051082	GO:0090084
VVO_03438	GO:0042254	GO:0005634	GO:0006364
VVO_03439	GO:0008152	GO:0009251	GO:0016798	GO:0030248	GO:0004553	GO:0016787	GO:0030245	GO:0000272	GO:0005576	GO:0005975	GO:0008810
VVO_03440	GO:0016020	GO:0016021	GO:0005886
VVO_03441	GO:0016020	GO:0005794	GO:0016021	GO:0000139
VVO_03442	GO:0003723	GO:0006417	GO:0005737	GO:0006413	GO:0003743	GO:0005845	GO:0005515	GO:0006412
VVO_03443	GO:0006810	GO:0055114	GO:0006979	GO:0046872	GO:0022900	GO:0033743	GO:0008113	GO:0009536	GO:0009507	GO:0009570	GO:0016491
VVO_03445	GO:0005634	GO:0005829	GO:0005737
VVO_03446	GO:0030658	GO:0016020	GO:0005770	GO:0005524	GO:0031410	GO:0012506	GO:0006821	GO:0000166	GO:0016021	GO:0030165	GO:0015297	GO:0005769	GO:0006810	GO:0055085	GO:0031902	GO:0005247	GO:0006811	GO:0005768	GO:0031901	GO:0005216	GO:0005794
VVO_03447	GO:0006357	GO:0005634	GO:0016592	GO:0006350	GO:0016455	GO:0045449
VVO_03448	GO:0016787	GO:0008138	GO:0004721	GO:0006470	GO:0016311	GO:0004725	GO:0016791
VVO_03451	GO:0016020	GO:0003954	GO:0055114	GO:0005743	GO:0016021	GO:0005739	GO:0008137	GO:0016491
VVO_03452	GO:0046907	GO:0005643	GO:0003755	GO:0000278	GO:0000087	GO:0051028	GO:0005515	GO:0005829	GO:0008270	GO:0005975	GO:0015031	GO:0006457	GO:0006810	GO:0055085	GO:0005634	GO:0016853	GO:0005622	GO:0016032	GO:0008645	GO:0000236	GO:0005488	GO:0046872	GO:0015758	GO:0008536	GO:0010827	GO:0006606
VVO_03453	GO:0007346	GO:0005524	GO:0090039	GO:0070816	GO:0005737	GO:0008353	GO:0070817	GO:0019912	GO:0000166	GO:0004672	GO:0005829	GO:0005634	GO:0016301	GO:0006468	GO:0004674	GO:0051301	GO:0006350	GO:0016740	GO:0007049	GO:0045449
VVO_03454	GO:0006457	GO:0005634	GO:0005515	GO:0051082	GO:0031072
VVO_03455	GO:0016888	GO:0000256	GO:0004038	GO:0046872	GO:0016812	GO:0016787	GO:0006144	GO:0008270	GO:0016810
VVO_03456	GO:0008152	GO:0047115	GO:0047837	GO:0003824	GO:0055114	GO:0005488	GO:0016491
VVO_03457	GO:0016020	GO:0005783	GO:0008152	GO:0016798	GO:0016787	GO:0004571	GO:0005509	GO:0016021	GO:0005789
VVO_03458	GO:0008083	GO:0005758	GO:0005739	GO:0055114	GO:0016972	GO:0005737	GO:0016491
VVO_03459	GO:0016020	GO:0006810	GO:0055085	GO:0046873	GO:0006830	GO:0030001	GO:0006829	GO:0006811	GO:0005385	GO:0000006	GO:0005887	GO:0016021	GO:0071577
VVO_03461	GO:0005634	GO:0003723	GO:0005524	GO:0004386	GO:0006364	GO:0008026	GO:0003676	GO:0042254	GO:0016787	GO:0005730	GO:0000166
VVO_03462	GO:0016020	GO:0016310	GO:0005524	GO:0016301	GO:0004370	GO:0016773	GO:0005741	GO:0005737	GO:0006071	GO:0006072	GO:0000166	GO:0005975	GO:0016740	GO:0005739
VVO_03463	GO:0016020	GO:0048364	GO:0006491	GO:0004559	GO:0000139	GO:0016787	GO:0004571	GO:0005509	GO:0005794	GO:0016021
VVO_03464	GO:0030276	GO:0005545	GO:0005737	GO:0030118	GO:0005543	GO:0006886	GO:0005829	GO:0048268
VVO_03465	GO:0005634	GO:0000070	GO:0005515	GO:0043234	GO:0034080	GO:0005488	GO:0030702
VVO_03466	GO:0006561	GO:0008652	GO:0005634	GO:0008152	GO:0004350	GO:0055114	GO:0050661	GO:0005829	GO:0016491
VVO_03467	GO:0046034	GO:0016020	GO:0005524	GO:0006754	GO:0000166	GO:0005739	GO:0015992	GO:0046961	GO:0046933	GO:0006810	GO:0045261	GO:0016469	GO:0006811	GO:0015986	GO:0015991	GO:0033178	GO:0016820	GO:0005743
VVO_03468	GO:0005840	GO:0003723	GO:0003994	GO:0006099	GO:0016829	GO:0032543	GO:0051539	GO:0003735	GO:0005739	GO:0006101	GO:0008152	GO:0005622	GO:0051536	GO:0006536	GO:0046872	GO:0006412	GO:0052633	GO:0052632
VVO_03469	GO:0006397	GO:0005685	GO:0005634	GO:0000398	GO:0030529	GO:0008380
VVO_03471	GO:0005856	GO:0005634	GO:0007059	GO:0006281	GO:0005737	GO:0005488	GO:0071817	GO:0006350	GO:0005819	GO:0045449	GO:0006974
VVO_03472	GO:0005739
VVO_03473	GO:0008152	GO:0008168	GO:0016740	GO:0003824	GO:0032259
VVO_03476	GO:0016020	GO:0006810	GO:0005792	GO:0005783	GO:0006869	GO:0005789	GO:0005737
VVO_03477	GO:0005840	GO:0003723	GO:0030529	GO:0006412	GO:0005622	GO:0003735	GO:0019843
VVO_03478	GO:0046872	GO:0005634	GO:0004527	GO:0016787	GO:0006281	GO:0006974	GO:0004518
VVO_03479	GO:0008152	GO:0016853	GO:0003824	GO:0005737	GO:0005829	GO:0008483	GO:0016740	GO:0030170
VVO_03480	GO:0006513	GO:0005622	GO:0005737	GO:0005488	GO:0016874	GO:0004842	GO:0005515	GO:0006464	GO:0016881	GO:0005739	GO:0000209
VVO_03481	GO:0005840	GO:0046872	GO:0030529	GO:0006412	GO:0005622	GO:0003735
VVO_03482	GO:0005634	GO:0005829	GO:0005737
VVO_03483	GO:0008152	GO:0003824	GO:0055114	GO:0005488	GO:0016491
VVO_03485	GO:0005634	GO:0005730	GO:0005524	GO:0006412	GO:0004812
VVO_03486	GO:0005634	GO:0005730
VVO_03488	GO:0016020	GO:0006810	GO:0005777	GO:0008415	GO:0006631	GO:0004092	GO:0005743	GO:0016740	GO:0005739	GO:0006629
VVO_03490	GO:0016020	GO:0031965	GO:0005783	GO:0005634	GO:0005791	GO:0005764	GO:0042632	GO:0016021	GO:0005886
VVO_03491	GO:0005634	GO:0008033
VVO_03492	GO:0051666	GO:0035556	GO:0030428	GO:0005085	GO:0005737	GO:0051285	GO:0005515	GO:2000247	GO:0009272	GO:0051286	GO:0005634	GO:0032319	GO:0005622	GO:0008360	GO:0005083	GO:0035025	GO:0051301	GO:0000935	GO:0035023	GO:0000917	GO:0007049	GO:0090334	GO:0005089
VVO_03493	GO:0004099	GO:0016787	GO:0006032	GO:0005975	GO:0000272	GO:0003824	GO:0016810
VVO_03494	GO:0006810	GO:0051286	GO:0005634	GO:0006904	GO:0032153	GO:0005737	GO:0016192	GO:0005829	GO:0015031
VVO_03495	GO:0005634	GO:0005524	GO:0000502	GO:0030163	GO:0005737	GO:0016787	GO:0000166	GO:0017111
VVO_03496	GO:0006457	GO:0051286	GO:0051082	GO:0031072	GO:0005829	GO:0032153
VVO_03497	GO:0016787	GO:0008152
VVO_03498	GO:0033554	GO:0016310	GO:0005524	GO:0016773	GO:0005737	GO:0005515	GO:0034064	GO:0000166	GO:0005829	GO:0010503	GO:0030996	GO:0031929	GO:0007165	GO:0016301	GO:0031670	GO:0005488	GO:0031931	GO:0016303	GO:0010507	GO:0010515	GO:0016740	GO:0007049	GO:0016772
VVO_03503	GO:0046872	GO:0016787	GO:0008233	GO:0006508	GO:0004177	GO:0005576	GO:0009405
VVO_03504	GO:0016020	GO:0005856	GO:0006911	GO:0030036	GO:0050690	GO:0016032	GO:0005737	GO:0005488	GO:0006915	GO:0016601	GO:0006928	GO:0005515	GO:0005829	GO:0017124	GO:0005886	GO:0006909
VVO_03505	GO:0006555	GO:0005634	GO:0005829	GO:0004489	GO:0055114	GO:0016491	GO:0009086
VVO_03506	GO:0070624	GO:0016310	GO:0005524	GO:0016301	GO:0005737	GO:0016787	GO:0004788	GO:0000166	GO:0005829	GO:0006772	GO:0009229	GO:0016740
VVO_03508	GO:0046872	GO:0005783	GO:0008152	GO:0003824	GO:0051536	GO:0009615
VVO_03509	GO:0016020	GO:0015819	GO:0015189	GO:0032975	GO:0015817	GO:0005290	GO:0016021	GO:0015813	GO:0005302	GO:0015181	GO:0005313	GO:0006810	GO:0000329	GO:0015809	GO:0015828	GO:0006865	GO:0006995
VVO_03510	GO:0005575	GO:0003674	GO:0034605	GO:0008150	GO:0005737	GO:0003676
VVO_03511	GO:0005634	GO:0006351	GO:0003824	GO:0006366	GO:0003899	GO:0000920	GO:0005515	GO:0000166	GO:0006350	GO:0044237	GO:0016591
VVO_03512	GO:0005634	GO:0003723	GO:0016853	GO:0001522	GO:0008033	GO:0046872	GO:0009451	GO:0009982
VVO_03513	GO:0016310	GO:0005524	GO:0016301	GO:0016773	GO:0004856	GO:0000166	GO:0005975	GO:0042732	GO:0016740
VVO_03515	GO:0005856	GO:0005634	GO:0003677	GO:0005816	GO:0005622	GO:0006351	GO:0005737	GO:0003676	GO:0005681	GO:0003700	GO:0045449
VVO_03517	GO:0004180	GO:0016787	GO:0008233	GO:0006508	GO:0004185
VVO_03518	GO:0031397	GO:0005634	GO:0004843	GO:0008233	GO:0004221	GO:0005737	GO:0006511	GO:0008234	GO:0016787	GO:0031647	GO:0016579	GO:0034394
VVO_03519	GO:0016310	GO:0005524	GO:0016301	GO:0004371	GO:0005737	GO:0006071	GO:0000166	GO:0005829	GO:0016740
VVO_03520	GO:0016020	GO:0006810	GO:0055085	GO:0008643	GO:0016021	GO:0022891	GO:0005215
VVO_03521	GO:0016020	GO:0018063	GO:0005758	GO:0046872	GO:0016829	GO:0005515	GO:0005743	GO:0005739	GO:0004408
VVO_03522	GO:0016020	GO:0006810	GO:0055085	GO:0005524	GO:0006886	GO:0005744	GO:0000166	GO:0005743	GO:0015450	GO:0005739	GO:0015031
VVO_03524	GO:0010008	GO:0005840	GO:0034134	GO:0015935	GO:0005737	GO:0005829	GO:0003735	GO:0005886	GO:0034142	GO:0034138	GO:0005634	GO:0005622	GO:0002224	GO:0046872	GO:0030529	GO:0006412	GO:0002755	GO:0022627
VVO_03525	GO:0031390	GO:0005663	GO:0003677	GO:0005524	GO:0006260	GO:0003689	GO:0031391	GO:0005829	GO:0000166	GO:0031389	GO:0017111	GO:0006974	GO:0005634	GO:0000077	GO:0000790	GO:0006261
VVO_03526	GO:0016020	GO:0006810	GO:0055085	GO:0000324	GO:0006882	GO:0006812	GO:0006829	GO:0006811	GO:0005385	GO:0046686	GO:0006749	GO:0006824	GO:0016021	GO:0031966	GO:0005739	GO:0008324	GO:0071577
[truncated: 3,162 more rows]
[truncated: 22 more columns]
