# Supplementary material for: Sequencing and Comparative Analysis of the Straw Mushroom (Volvariella volvacea) Genome
Source: PLoS One. 2013 Mar 19;8(3):e58294. doi: 10.1371/journal.pone.0058294 (PMC3602538; doi:10.1371/journal.pone.0058294)
Supplement: Table S4 — V. volvacea Pfam analysis. (XLSX) [file pone.0058294.s013.xlsx]

## Sheet: Table S4
Table S4. V. volvacea Pfam analysis
Gene	Pfam		Destription	E value
VVO_00001	PF00782	DSPc	Dual specificity phosphatase, catalytic domain	2.3e-29
VVO_00005	PF05729	NACHT	NACHT domain	2.5e-11
VVO_00007	PF07938	Fungal_lectin	Fungal fucose-specific lectin	2e-18
VVO_00008	PF06094	AIG2	AIG2-like family	5.4e-12
VVO_00013	PF08631	SPO22	Meiosis protein SPO22/ZIP4 like	7.5e-22
VVO_00016	PF08613	Cyclin	Cyclin	6.2e-16
VVO_00021	PF12271	Chs3p	Chitin synthase III catalytic subunit	1.7e-106
VVO_00022	PF12224	Amidoligase_2	Putative amidoligase enzyme	1.3e-19
VVO_00023	PF06094	AIG2	AIG2-like family	1.3e-11
VVO_00028	PF02666	PS_Dcarbxylase	Phosphatidylserine decarboxylase	3.5e-72
VVO_00030	PF00331	Glyco_hydro_10	Glycosyl hydrolase family 10	9.7e-28
VVO_00041	PF00544	Pec_lyase_C	Pectate lyase	4.6e-33
VVO_00042	PF00544	Pec_lyase_C	Pectate lyase	8.7e-42
VVO_00043	PF00544	Pec_lyase_C	Pectate lyase	1.3e-33
VVO_00050	PF00331	Glyco_hydro_10	Glycosyl hydrolase family 10	2.8e-41
VVO_00051	PF00078	RVT_1	Reverse transcriptase (RNA-dependent DNA polymerase)	8.3e-20
VVO_00053	PF05368	NmrA	NmrA-like family	1.2e-38
VVO_00054	PF11221	Med21	Subunit 21 of Mediator complex	1.5e-25
VVO_00056	PF04051	TRAPP	Transport protein particle (TRAPP) component	1.3e-29
VVO_00059	PF04752	ChaC	ChaC-like protein	1.3e-44
VVO_00066	PF00198	2-oxoacid_dh	2-oxoacid dehydrogenases acyltransferase (catalytic domain)	5.6e-34
VVO_00066	PF00364	Biotin_lipoyl	Biotin-requiring enzyme	2.2e-19
VVO_00066	PF00106	adh_short	short chain dehydrogenase	2.6e-12
VVO_00066	PF02817	E3_binding	e3 binding domain	6.6e-12
VVO_00068	PF00686	CBM_20	Starch binding domain	8.1e-32
VVO_00068	PF00128	Alpha-amylase	Alpha amylase, catalytic domain	3.8e-20
VVO_00069	PF01161	PBP	Phosphatidylethanolamine-binding protein	2.9e-25
VVO_00070	PF00069	Pkinase	Protein kinase domain	8.7e-62
VVO_00072	PF00544	Pec_lyase_C	Pectate lyase	4e-35
VVO_00076	PF00128	Alpha-amylase	Alpha amylase, catalytic domain	2e-68
VVO_00076	PF09260	DUF1966	Domain of unknown function (DUF1966)	4.6e-14
VVO_00077	PF00749	tRNA-synt_1c	tRNA synthetases class I (E and Q), catalytic domain	3.3e-86
VVO_00078	PF02207	zf-UBR	Putative zinc finger in N-recognin (UBR box)	6e-16
VVO_00084	PF00544	Pec_lyase_C	Pectate lyase	1.2e-40
VVO_00091	PF00128	Alpha-amylase	Alpha amylase, catalytic domain	9.8e-87
VVO_00095	PF00067	p450	Cytochrome P450	2.9e-51
VVO_00096	PF00069	Pkinase	Protein kinase domain	3.1e-12
VVO_00096	PF00069	Pkinase	Protein kinase domain	1.5e-11
VVO_00096	PF00069	Pkinase	Protein kinase domain	1.6e-27
VVO_00096	PF12745	HGTP_anticodon2	Anticodon binding domain of tRNAs	5.8e-23
VVO_00097	PF00644	PARP	Poly(ADP-ribose) polymerase catalytic domain	6.7e-11
VVO_00103	PF00656	Peptidase_C14	Caspase domain	4.2e-60
VVO_00106	PF00888	Cullin	Cullin family	8.8e-97
VVO_00106	PF10557	Cullin_Nedd8	Cullin protein neddylation domain	4e-24
VVO_00107	PF00786	PBD	P21-Rho-binding domain	1.4e-12
VVO_00113	PF00503	G-alpha	G-protein alpha subunit	1.8e-108
VVO_00115	PF01338	Bac_thur_toxin	Bacillus thuringiensis toxin	6.9e-12
VVO_00118	PF12572	DUF3752	Protein of unknown function (DUF3752)	2.9e-17
VVO_00118	PF12572	DUF3752	Protein of unknown function (DUF3752)	3.2e-13
VVO_00120	PF08154	NLE	NLE (NUC135) domain	1.4e-16
VVO_00122	PF01532	Glyco_hydro_47	Glycosyl hydrolase family 47	1.3e-143
VVO_00123	PF00254	FKBP_C	FKBP-type peptidyl-prolyl cis-trans isomerase	8.8e-29
VVO_00124	PF00962	A_deaminase	Adenosine/AMP deaminase	8.2e-15
VVO_00127	PF00106	adh_short	short chain dehydrogenase	1.4e-32
VVO_00129	PF01619	Pro_dh	Proline dehydrogenase	7.1e-20
VVO_00129	PF01619	Pro_dh	Proline dehydrogenase	9.4e-14
VVO_00131	PF00254	FKBP_C	FKBP-type peptidyl-prolyl cis-trans isomerase	2.3e-31
VVO_00139	PF03169	OPT	OPT oligopeptide transporter protein	5e-175
VVO_00140	PF08737	Rgp1	Rgp1	1.7e-23
VVO_00140	PF08737	Rgp1	Rgp1	5.9e-21
VVO_00153	PF05042	Caleosin	Caleosin related protein	1.5e-46
VVO_00160	PF00439	Bromodomain	Bromodomain	3.5e-13
VVO_00165	PF00069	Pkinase	Protein kinase domain	3.7e-12
VVO_00170	PF08623	TIP120	TATA-binding protein interacting (TIP20)	1.7e-49
VVO_00171	PF00155	Aminotran_1_2	Aminotransferase class I and II	1.6e-33
VVO_00174	PF00004	AAA	ATPase family associated with various cellular activities (AAA)	3.5e-41
VVO_00174	PF09336	Vps4_C	Vps4 C terminal oligomerisation domain	1.4e-27
VVO_00174	PF04212	MIT	MIT (microtubule interacting and transport) domain	1.3e-20
VVO_00176	PF00069	Pkinase	Protein kinase domain	9.4e-12
VVO_00178	PF00069	Pkinase	Protein kinase domain	3.8e-12
VVO_00180	PF01853	MOZ_SAS	MOZ/SAS family	1.8e-64
VVO_00185	PF06011	TRP	Transient receptor potential (TRP) ion channel	1.1e-37
VVO_00186	PF02934	GatB_N	GatB/GatE catalytic domain	2.1e-102
VVO_00186	PF02637	GatB_Yqey	GatB domain	1.8e-24
VVO_00188	PF04928	PAP_central	Poly(A) polymerase central domain	7.5e-104
VVO_00188	PF04926	PAP_RNA-bind	Poly(A) polymerase predicted RNA binding domain	3.6e-45
VVO_00190	PF00076	RRM_1	RNA recognition motif. (a.k.a. RRM, RBD, or RNP domain)	3.3e-19
VVO_00191	PF05091	eIF-3_zeta	Eukaryotic translation initiation factor 3 subunit 7 (eIF-3)	1.5e-184
VVO_00197	PF04147	Nop14	Nop14-like family	5.2e-247
VVO_00197	PF02259	FAT	FAT domain	6.7e-35
VVO_00197	PF08064	UME	UME (NUC010) domain	4.2e-14
VVO_00199	PF00665	rve	Integrase core domain	1.4e-16
VVO_00199	PF00385	Chromo	Chromodomain	1.3e-12
VVO_00200	PF00692	dUTPase	dUTPase	7.5e-24
VVO_00208	PF00995	Sec1	Sec1 family	8.7e-135
VVO_00209	PF07970	COPIIcoated_ERV	Endoplasmic reticulum vesicle transporter	5.8e-67
VVO_00210	PF07970	COPIIcoated_ERV	Endoplasmic reticulum vesicle transporter	3e-48
VVO_00212	PF00617	RasGEF	RasGEF domain	3.6e-49
VVO_00212	PF00618	RasGEF_N	RasGEF N-terminal motif	2.3e-19
VVO_00212	PF07653	SH3_2	Variant SH3 domain	3.2e-14
VVO_00214	PF08477	Miro	Miro-like protein	1.8e-18
VVO_00214	PF08477	Miro	Miro-like protein	4.5e-14
VVO_00214	PF08356	EF_assoc_2	EF hand associated	3e-33
VVO_00214	PF08355	EF_assoc_1	EF hand associated	5.5e-29
VVO_00220	PF00501	AMP-binding	AMP-binding enzyme	2.5e-93
VVO_00223	PF01328	Peroxidase_2	Peroxidase, family 2	5.5e-16
VVO_00224	PF04511	DER1	Der1-like family	2.1e-30
VVO_00225	PF00334	NDK	Nucleoside diphosphate kinase	5.5e-15
VVO_00226	PF09139	Mmp37	Mitochondrial matrix Mmp37	4.9e-104
VVO_00227	PF03155	Alg6_Alg8	ALG6, ALG8 glycosyltransferase family	1.3e-102
VVO_00227	PF03155	Alg6_Alg8	ALG6, ALG8 glycosyltransferase family	1.2e-27
VVO_00228	PF00441	Acyl-CoA_dh_1	Acyl-CoA dehydrogenase, C-terminal domain	6e-23
VVO_00230	PF01946	Thi4	Thi4 family	5.1e-95
VVO_00232	PF00735	Septin	Septin	3.3e-18
VVO_00232	PF00735	Septin	Septin	1.2e-17
VVO_00233	PF00735	Septin	Septin	8.5e-11
VVO_00235	PF00920	ILVD_EDD	Dehydratase family	2.8e-200
VVO_00236	PF01163	RIO1	RIO1 family	9.8e-71
VVO_00238	PF00160	Pro_isomerase	Cyclophilin type peptidyl-prolyl cis-trans isomerase/CLD	5.7e-47
VVO_00239	PF01428	zf-AN1	AN1-like Zinc finger	3.2e-12
VVO_00240	PF00300	His_Phos_1	Histidine phosphatase superfamily (branch 1)	1.2e-30
VVO_00241	PF01632	Ribosomal_L35p	Ribosomal protein L35	8.9e-14
VVO_00242	PF10408	Ufd2P_core	Ubiquitin elongating factor core	8.2e-192
VVO_00242	PF04564	U-box	U-box domain	7.3e-28
VVO_00243	PF07904	CT20	CT20 family	1.5e-14
VVO_00245	PF00397	WW	WW domain	5.5e-11
VVO_00245	PF00397	WW	WW domain	3.2e-13
VVO_00245	PF00397	WW	WW domain	1e-11
VVO_00246	PF00632	HECT	HECT-domain (ubiquitin-transferase)	1.1e-93
VVO_00246	PF00397	WW	WW domain	5.1e-12
VVO_00246	PF00397	WW	WW domain	7.9e-14
VVO_00246	PF00397	WW	WW domain	4.5e-15
VVO_00246	PF00168	C2	C2 domain	3.1e-14
VVO_00247	PF00617	RasGEF	RasGEF domain	5.1e-28
VVO_00247	PF00618	RasGEF_N	RasGEF N-terminal motif	6.8e-17
VVO_00248	PF00237	Ribosomal_L22	Ribosomal protein L22p/L17e	2.2e-30
VVO_00250	PF02714	DUF221	Domain of unknown function DUF221	2.5e-26
VVO_00250	PF02714	DUF221	Domain of unknown function DUF221	3.1e-14
VVO_00250	PF04800	ETC_C1_NDUFA4	ETC complex I subunit conserved region	3.5e-34
VVO_00251	PF00734	CBM_1	Fungal cellulose binding domain	5e-13
VVO_00252	PF00080	Sod_Cu	Copper/zinc superoxide dismutase (SODC)	6.5e-46
VVO_00253	PF04615	Utp14	Utp14 protein	3.4e-160
VVO_00254	PF00635	Motile_Sperm	MSP (Major sperm protein) domain	4.8e-26
VVO_00255	PF00664	ABC_membrane	ABC transporter transmembrane region	2.1e-46
VVO_00255	PF00664	ABC_membrane	ABC transporter transmembrane region	4e-48
VVO_00255	PF00005	ABC_tran	ABC transporter	2.6e-21
VVO_00255	PF00005	ABC_tran	ABC transporter	2.2e-22
VVO_00256	PF00069	Pkinase	Protein kinase domain	4.4e-70
VVO_00259	PF04193	PQ-loop	PQ loop repeat	3.7e-20
VVO_00260	PF01145	Band_7	SPFH domain / Band 7 family	6e-15
VVO_00261	PF05192	MutS_III	MutS domain III	2.9e-27
VVO_00267	PF03234	CDC37_N	Cdc37 N terminal kinase binding	3.1e-44
VVO_00267	PF08565	CDC37_M	Cdc37 Hsp90 binding domain	2.4e-32
VVO_00267	PF08564	CDC37_C	Cdc37 C terminal domain	1.5e-19
VVO_00272	PF00319	SRF-TF	SRF-type transcription factor (DNA-binding and dimerisation domain)	1.4e-22
VVO_00275	PF00106	adh_short	short chain dehydrogenase	1.2e-18
VVO_00276	PF00106	adh_short	short chain dehydrogenase	1.9e-20
VVO_00277	PF03824	NicO	High-affinity nickel-transport protein	1.7e-20
VVO_00281	PF00004	AAA	ATPase family associated with various cellular activities (AAA)	6.9e-40
VVO_00282	PF09340	NuA4	Histone acetyltransferase subunit NuA4	4.3e-22
VVO_00284	PF03443	Glyco_hydro_61	Glycosyl hydrolase family 61	5.3e-67
VVO_00284	PF00734	CBM_1	Fungal cellulose binding domain	1.5e-14
VVO_00285	PF03443	Glyco_hydro_61	Glycosyl hydrolase family 61	4.5e-72
VVO_00285	PF00734	CBM_1	Fungal cellulose binding domain	8.1e-15
VVO_00286	PF08637	NCA2	ATP synthase regulation protein NCA2	1.5e-75
VVO_00288	PF00326	Peptidase_S9	Prolyl oligopeptidase family	6.9e-30
VVO_00290	PF06984	MRP-L47	Mitochondrial 39-S ribosomal protein L47 (MRP-L47)	3.4e-22
VVO_00293	PF00494	SQS_PSY	Squalene/phytoene synthase	1.2e-50
VVO_00294	PF07690	MFS_1	Major Facilitator Superfamily	2e-23
VVO_00295	PF01992	vATP-synt_AC39	ATP synthase (C/AC39) subunit	2e-96
VVO_00296	PF03659	Glyco_hydro_71	Glycosyl hydrolase family 71	4.2e-35
VVO_00296	PF03659	Glyco_hydro_71	Glycosyl hydrolase family 71	5.3e-52
VVO_00297	PF00650	CRAL_TRIO	CRAL/TRIO domain	1.3e-23
VVO_00299	PF00137	ATP-synt_C	ATP synthase subunit C	3.3e-15
VVO_00300	PF00347	Ribosomal_L6	Ribosomal protein L6	1e-13
VVO_00301	PF01588	tRNA_bind	Putative tRNA binding domain	4e-28
VVO_00302	PF03171	2OG-FeII_Oxy	2OG-Fe(II) oxygenase superfamily	1.6e-13
VVO_00304	PF00011	HSP20	Hsp20/alpha crystallin family	4.1e-14
VVO_00305	PF01997	Translin	Translin family	3.6e-42
VVO_00305	PF07039	DUF1325	SGF29 tudor-like domain	4.4e-32
VVO_00306	PF12726	SEN1_N	SEN1 N terminal	4e-125
VVO_00307	PF04408	HA2	Helicase associated domain (HA2)	1.1e-21
VVO_00307	PF07717	OB_NTP_bind	Oligonucleotide/oligosaccharide-binding (OB)-fold	8.4e-21
VVO_00307	PF10384	Scm3	Centromere protein Scm3	6.3e-13
VVO_00307	PF00271	Helicase_C	Helicase conserved C-terminal domain	4.3e-12
VVO_00309	PF00106	adh_short	short chain dehydrogenase	1e-25
VVO_00310	PF00208	ELFV_dehydrog	Glutamate/Leucine/Phenylalanine/Valine dehydrogenase	3.6e-50
VVO_00310	PF05088	Bac_GDH	Bacterial NAD-glutamate dehydrogenase	2.9e-12
VVO_00312	PF07992	Pyr_redox_2	Pyridine nucleotide-disulphide oxidoreductase	3.3e-31
VVO_00312	PF00106	adh_short	short chain dehydrogenase	4.8e-12
VVO_00313	PF00137	ATP-synt_C	ATP synthase subunit C	8.5e-12
VVO_00313	PF00137	ATP-synt_C	ATP synthase subunit C	1.8e-17
VVO_00318	PF10173	DUF2343	Uncharacterised conserved protein (DUF2343)	7.7e-48
VVO_00319	PF02463	SMC_N	RecF/RecN/SMC N terminal domain	2.1e-29
VVO_00321	PF05572	Peptidase_M43	Pregnancy-associated plasma protein-A	1.5e-17
VVO_00322	PF05572	Peptidase_M43	Pregnancy-associated plasma protein-A	2.6e-17
VVO_00323	PF05572	Peptidase_M43	Pregnancy-associated plasma protein-A	3.6e-17
VVO_00324	PF05572	Peptidase_M43	Pregnancy-associated plasma protein-A	6.2e-18
VVO_00325	PF05572	Peptidase_M43	Pregnancy-associated plasma protein-A	7.5e-17
VVO_00326	PF00307	CH	Calponin homology (CH) domain	7.6e-11
VVO_00326	PF00307	CH	Calponin homology (CH) domain	2.3e-25
VVO_00326	PF08726	efhand_Ca_insen	Ca2+ insensitive EF hand	3.4e-17
VVO_00327	PF03531	SSrecog	Structure-specific recognition protein (SSRP1)	6.3e-70
VVO_00331	PF12597	DUF3767	Protein of unknown function (DUF3767)	1.9e-19
VVO_00332	PF12239	DUF3605	Protein of unknown function (DUF3605)	1e-10
VVO_00335	PF03637	Mob1_phocein	Mob1/phocein family	2.2e-62
VVO_00335	PF03637	Mob1_phocein	Mob1/phocein family	1.7e-60
VVO_00337	PF02441	Flavoprotein	Flavoprotein	1.6e-35
VVO_00339	PF00230	MIP	Major intrinsic protein	6.8e-52
VVO_00342	PF00230	MIP	Major intrinsic protein	1.4e-55
VVO_00345	PF02940	mRNA_triPase	mRNA capping enzyme, beta chain	6.8e-11
VVO_00347	PF01459	Porin_3	Eukaryotic porin	3.4e-64
VVO_00348	PF00069	Pkinase	Protein kinase domain	2.9e-21
VVO_00350	PF07926	TPR_MLP1_2	TPR/MLP1/MLP2-like protein	8.2e-21
VVO_00351	PF00338	Ribosomal_S10	Ribosomal protein S10p/S20e	4.9e-31
VVO_00354	PF00676	E1_dh	Dehydrogenase E1 component	9.6e-82
VVO_00355	PF02535	Zip	ZIP Zinc transporter	6.1e-19
VVO_00356	PF02902	Peptidase_C48	Ulp1 protease family, C-terminal catalytic domain	2.5e-19
VVO_00357	PF03935	SKN1	Beta-glucan synthesis-associated protein (SKN1)	6.9e-203
VVO_00358	PF12937	F-box-like	F-box-like	2.1e-11
VVO_00359	PF00076	RRM_1	RNA recognition motif. (a.k.a. RRM, RBD, or RNP domain)	2.2e-11
VVO_00359	PF00076	RRM_1	RNA recognition motif. (a.k.a. RRM, RBD, or RNP domain)	2.7e-13
VVO_00359	PF00076	RRM_1	RNA recognition motif. (a.k.a. RRM, RBD, or RNP domain)	7.2e-19
VVO_00360	PF09284	RhgB_N	Rhamnogalacturonase B, N-terminal	1.4e-89
VVO_00361	PF04495	GRASP55_65	GRASP55/65 family	1.6e-17
VVO_00362	PF04082	Fungal_trans	Fungal specific transcription factor domain	2.7e-20
VVO_00362	PF00899	ThiF	ThiF family	1.2e-14
VVO_00363	PF00787	PX	PX domain	2.6e-12
VVO_00367	PF08083	PROCN	PROCN (NUC071) domain	9.4e-219
VVO_00367	PF12134	PRP8_domainIV	PRP8 domain IV core	7.5e-127
VVO_00367	PF10596	U6-snRNA_bdg	U6-snRNA interacting domain of PrP8	4.6e-92
VVO_00367	PF08082	PRO8NT	PRO8NT (NUC069), PrP8 N-terminal domain	1.8e-80
VVO_00367	PF10597	U5_2-snRNA_bdg	U5-snRNA binding site 2 of PrP8	5.1e-69
VVO_00367	PF10598	RRM_4	RNA recognition motif of the spliceosomal PrP8	3.3e-43
VVO_00367	PF08084	PROCT	PROCT (NUC072) domain	3.4e-35
VVO_00368	PF01267	F-actin_cap_A	F-actin capping protein alpha subunit	1.4e-89
VVO_00369	PF00463	ICL	Isocitrate lyase family	3e-248
VVO_00370	PF00953	Glycos_transf_4	Glycosyl transferase family 4	2.4e-12
VVO_00372	PF03949	Malic_M	Malic enzyme, NAD binding domain	6.6e-85
VVO_00372	PF00390	malic	Malic enzyme, N-terminal domain	1.7e-63
VVO_00373	PF12824	MRP-L20	Mitochondrial ribosomal protein subunit L20	2.5e-24
VVO_00376	PF08214	KAT11	Histone acetylation protein	1.4e-41
VVO_00377	PF00888	Cullin	Cullin family	7.8e-188
VVO_00377	PF10557	Cullin_Nedd8	Cullin protein neddylation domain	2.1e-27
VVO_00378	PF01209	Ubie_methyltran	ubiE/COQ5 methyltransferase family	3.9e-79
VVO_00379	PF08698	Fcf2	Fcf2 pre-rRNA processing	4.9e-19
VVO_00380	PF00664	ABC_membrane	ABC transporter transmembrane region	2.2e-28
VVO_00380	PF00664	ABC_membrane	ABC transporter transmembrane region	1.8e-16
VVO_00380	PF00005	ABC_tran	ABC transporter	2.5e-12
VVO_00380	PF00005	ABC_tran	ABC transporter	2.9e-15
VVO_00381	PF09368	Sas10_Utp3_C	Sas10 C-terminal domain	1.6e-24
VVO_00382	PF09495	DUF2462	Protein of unknown function (DUF2462)	1.4e-16
VVO_00383	PF05368	NmrA	NmrA-like family	4.7e-13
VVO_00384	PF04281	Tom22	Mitochondrial import receptor subunit Tom22	1.7e-38
VVO_00386	PF03221	HTH_Tnp_Tc5	Tc5 transposase DNA-binding domain	3e-14
VVO_00388	PF01786	AOX	Alternative oxidase	5.4e-84
VVO_00390	PF00164	Ribosomal_S12	Ribosomal protein S12	4.2e-45
VVO_00391	PF11789	zf-Nse	Zinc-finger of the MIZ type in Nse subunit	3.8e-12
VVO_00392	PF04683	Proteasom_Rpn13	Proteasome complex subunit Rpn13 ubiquitin receptor	7.1e-56
VVO_00392	PF00025	Arf	ADP-ribosylation factor family	7.3e-23
VVO_00393	PF08634	Pet127	Mitochondrial protein Pet127	1.1e-95
VVO_00394	PF01432	Peptidase_M3	Peptidase family M3	1.8e-113
VVO_00394	PF00582	Usp	Universal stress protein family	3.4e-19
VVO_00395	PF00583	Acetyltransf_1	Acetyltransferase (GNAT) family	7.9e-14
VVO_00396	PF02776	TPP_enzyme_N	Thiamine pyrophosphate enzyme, N-terminal TPP binding domain	6.9e-38
VVO_00396	PF00205	TPP_enzyme_M	Thiamine pyrophosphate enzyme, central domain	3.2e-21
VVO_00396	PF02775	TPP_enzyme_C	Thiamine pyrophosphate enzyme, C-terminal TPP binding domain	7.2e-14
VVO_00398	PF00487	FA_desaturase	Fatty acid desaturase	8.6e-26
VVO_00399	PF07065	D123	D123	3.2e-85
VVO_00400	PF01073	3Beta_HSD	3-beta hydroxysteroid dehydrogenase/isomerase family	2.9e-64
VVO_00402	PF06978	POP1	Ribonucleases P/MRP protein subunit POP1	6.6e-47
VVO_00402	PF08170	POPLD	POPLD (NUC188) domain	2.2e-28
VVO_00404	PF06733	DEAD_2	DEAD_2	1.1e-34
VVO_00405	PF01699	Na_Ca_ex	Sodium/calcium exchanger protein	5.1e-11
VVO_00405	PF01699	Na_Ca_ex	Sodium/calcium exchanger protein	2.3e-12
VVO_00405	PF03733	DUF307	Domain of unknown function (DUF307)	3.3e-11
VVO_00406	PF03178	CPSF_A	CPSF A subunit region	4e-47
VVO_00406	PF10433	MMS1_N	Mono-functional DNA-alkylating methyl methanesulfonate N-term	1.8e-42
VVO_00406	PF00808	CBFD_NFYB_HMF	Histone-like transcription factor (CBF/NF-Y) and archaeal histone	4.8e-14
VVO_00406	PF01230	HIT	HIT domain	5.3e-11
VVO_00408	PF05546	She9_MDM33	She9 / Mdm33 family	8.9e-70
VVO_00409	PF00667	FAD_binding_1	FAD binding domain	1.8e-54
VVO_00409	PF00258	Flavodoxin_1	Flavodoxin	1.8e-29
VVO_00409	PF00175	NAD_binding_1	Oxidoreductase NAD-binding domain	1.3e-21
VVO_00413	PF04366	DUF500	Family of unknown function (DUF500)	3.1e-45
VVO_00414	PF07728	AAA_5	AAA domain (dynein-related subfamily)	4.2e-22
VVO_00414	PF07728	AAA_5	AAA domain (dynein-related subfamily)	7.2e-17
VVO_00414	PF07728	AAA_5	AAA domain (dynein-related subfamily)	9.5e-17
VVO_00414	PF01663	Phosphodiest	Type I phosphodiesterase / nucleotide pyrophosphatase	8.4e-73
VVO_00417	PF00686	CBM_20	Starch binding domain	1.7e-28
VVO_00417	PF00128	Alpha-amylase	Alpha amylase, catalytic domain	2.4e-19
VVO_00418	PF00026	Asp	Eukaryotic aspartyl protease	2.6e-13
VVO_00419	PF00026	Asp	Eukaryotic aspartyl protease	3.9e-18
VVO_00422	PF01126	Heme_oxygenase	Heme oxygenase	2.4e-35
VVO_00427	PF00723	Glyco_hydro_15	Glycosyl hydrolases family 15	2.9e-82
VVO_00427	PF00686	CBM_20	Starch binding domain	3.5e-25
VVO_00428	PF02867	Ribonuc_red_lgC	Ribonucleotide reductase, barrel domain	2.3e-200
VVO_00428	PF00317	Ribonuc_red_lgN	Ribonucleotide reductase, all-alpha domain	1.8e-24
VVO_00429	PF04855	SNF5	SNF5 / SMARCB1 / INI1	2.1e-58
VVO_00430	PF09811	Yae1_N	Essential protein Yae1, N terminal	1.8e-13
VVO_00435	PF00724	Oxidored_FMN	NADH:flavin oxidoreductase / NADH oxidase family	1.1e-98
VVO_00435	PF10343	DUF2419	Protein of unknown function (DUF2419)	9.7e-77
VVO_00436	PF00724	Oxidored_FMN	NADH:flavin oxidoreductase / NADH oxidase family	5e-100
VVO_00439	PF10017	DUF2260	Uncharacterized conserved protein (DUF2260)	1.8e-27
VVO_00439	PF03781	FGE-sulfatase	Formylglycine-generating sulfatase enzyme	6.7e-20
VVO_00441	PF05502	Dynactin_p62	Dynactin p62 family	1.5e-15
VVO_00441	PF05502	Dynactin_p62	Dynactin p62 family	4.4e-35
VVO_00441	PF00083	Sugar_tr	Sugar (and other) transporter	2e-19
VVO_00443	PF09994	DUF2235	Uncharacterized conserved protein (DUF2235)	1.4e-72
VVO_00444	PF00962	A_deaminase	Adenosine/AMP deaminase	3.4e-111
VVO_00445	PF04739	AMPKBI	5'-AMP-activated protein kinase beta subunit, interation domain	1.9e-19
VVO_00448	PF00248	Aldo_ket_red	Aldo/keto reductase family	1.1e-47
VVO_00449	PF10405	BHD_3	Rad4 beta-hairpin domain 3	7e-29
VVO_00449	PF10403	BHD_1	Rad4 beta-hairpin domain 1	5.7e-19
VVO_00449	PF03835	Rad4	Rad4 transglutaminase-like domain	5.3e-17
VVO_00449	PF10404	BHD_2	Rad4 beta-hairpin domain 2	1.1e-11
VVO_00450	PF00078	RVT_1	Reverse transcriptase (RNA-dependent DNA polymerase)	3.3e-24
VVO_00451	PF08704	GCD14	tRNA methyltransferase complex GCD14 subunit	2.1e-41
VVO_00451	PF08704	GCD14	tRNA methyltransferase complex GCD14 subunit	1.7e-40
VVO_00453	PF00270	DEAD	DEAD/DEAH box helicase	2.3e-22
VVO_00453	PF00271	Helicase_C	Helicase conserved C-terminal domain	2.4e-13
VVO_00457	PF00026	Asp	Eukaryotic aspartyl protease	2.7e-44
VVO_00458	PF05890	Ebp2	Eukaryotic rRNA processing protein EBP2	2.1e-67
VVO_00459	PF12697	Abhydrolase_6	Alpha/beta hydrolase family	1.3e-26
VVO_00460	PF09794	Avl9	Transport protein Avl9	6.6e-126
VVO_00465	PF00664	ABC_membrane	ABC transporter transmembrane region	2.4e-14
VVO_00465	PF00664	ABC_membrane	ABC transporter transmembrane region	2.4e-21
VVO_00465	PF00005	ABC_tran	ABC transporter	4.1e-12
VVO_00465	PF00005	ABC_tran	ABC transporter	1.5e-12
VVO_00466	PF03853	YjeF_N	YjeF-related protein N-terminus	5.2e-37
VVO_00470	PF05577	Peptidase_S28	Serine carboxypeptidase S28	2.4e-51
VVO_00473	PF02146	SIR2	Sir2 family	1.2e-40
VVO_00474	PF12695	Abhydrolase_5	Alpha/beta hydrolase family	5e-11
VVO_00475	PF05964	FYRN	F/Y-rich N-terminus	1.6e-16
VVO_00475	PF05965	FYRC	F/Y rich C-terminus	9e-16
VVO_00477	PF01248	Ribosomal_L7Ae	Ribosomal protein L7Ae/L30e/S12e/Gadd45 family	1.8e-21
VVO_00488	PF00664	ABC_membrane	ABC transporter transmembrane region	4.6e-33
VVO_00488	PF00005	ABC_tran	ABC transporter	8.2e-22
VVO_00490	PF09994	DUF2235	Uncharacterized conserved protein (DUF2235)	5.2e-11
VVO_00490	PF09994	DUF2235	Uncharacterized conserved protein (DUF2235)	4.4e-75
VVO_00490	PF00069	Pkinase	Protein kinase domain	4.8e-63
VVO_00492	PF00069	Pkinase	Protein kinase domain	7.9e-44
VVO_00493	PF04146	YTH	YT521-B-like domain	7.1e-27
VVO_00493	PF04146	YTH	YT521-B-like domain	1.5e-18
VVO_00495	PF04055	Radical_SAM	Radical SAM superfamily	6.1e-13
VVO_00496	PF03034	PSS	Phosphatidyl serine synthase	2.7e-102
VVO_00496	PF10357	Kin17_mid	Domain of Kin17 curved DNA-binding protein	1.2e-47
VVO_00498	PF05742	DUF833	Protein of unknown function (DUF833)	1.6e-34
VVO_00499	PF00022	Actin	Actin	4.8e-75
VVO_00508	PF01798	Nop	Putative snoRNA binding domain	3.4e-59
VVO_00508	PF08060	NOSIC	NOSIC (NUC001) domain	1.3e-25
VVO_00508	PF08156	NOP5NT	NOP5NT (NUC127) domain	4.8e-21
VVO_00521	PF06703	SPC25	Microsomal signal peptidase 25 kDa subunit (SPC25)	7.1e-39
VVO_00522	PF01593	Amino_oxidase	Flavin containing amine oxidoreductase	8.6e-12
VVO_00525	PF00665	rve	Integrase core domain	3.1e-16
VVO_00526	PF00665	rve	Integrase core domain	1.9e-15
VVO_00536	PF00891	Methyltransf_2	O-methyltransferase	1.4e-32
VVO_00543	PF08241	Methyltransf_11	Methyltransferase domain	1.3e-20
VVO_00545	PF00505	HMG_box	HMG (high mobility group) box	1.1e-11
VVO_00546	PF02055	Glyco_hydro_30	O-Glycosyl hydrolase family 30	5.9e-26
VVO_00549	PF00476	DNA_pol_A	DNA polymerase family A	5.7e-83
VVO_00551	PF00067	p450	Cytochrome P450	6e-41
VVO_00552	PF00067	p450	Cytochrome P450	4.4e-29
VVO_00553	PF05368	NmrA	NmrA-like family	8.8e-31
VVO_00554	PF01266	DAO	FAD dependent oxidoreductase	4.8e-20
VVO_00556	PF04082	Fungal_trans	Fungal specific transcription factor domain	1.1e-21
VVO_00559	PF00078	RVT_1	Reverse transcriptase (RNA-dependent DNA polymerase)	5e-16
VVO_00564	PF00732	GMC_oxred_N	GMC oxidoreductase	1.5e-67
VVO_00564	PF05199	GMC_oxred_C	GMC oxidoreductase	1.5e-33
VVO_00565	PF00732	GMC_oxred_N	GMC oxidoreductase	6.1e-67
VVO_00565	PF05199	GMC_oxred_C	GMC oxidoreductase	1.5e-34
VVO_00566	PF00732	GMC_oxred_N	GMC oxidoreductase	4e-64
VVO_00566	PF05199	GMC_oxred_C	GMC oxidoreductase	2.2e-35
VVO_00567	PF00544	Pec_lyase_C	Pectate lyase	1.4e-40
VVO_00569	PF10165	Ric8	Guanine nucleotide exchange factor synembryn	2.4e-65
VVO_00570	PF00076	RRM_1	RNA recognition motif. (a.k.a. RRM, RBD, or RNP domain)	8e-18
VVO_00570	PF00076	RRM_1	RNA recognition motif. (a.k.a. RRM, RBD, or RNP domain)	4.4e-19
VVO_00571	PF00996	GDI	GDP dissociation inhibitor	4.4e-59
VVO_00572	PF00732	GMC_oxred_N	GMC oxidoreductase	1.5e-71
VVO_00572	PF05199	GMC_oxred_C	GMC oxidoreductase	9.5e-33
VVO_00573	PF00732	GMC_oxred_N	GMC oxidoreductase	2.6e-75
VVO_00573	PF05199	GMC_oxred_C	GMC oxidoreductase	2.3e-38
VVO_00574	PF00732	GMC_oxred_N	GMC oxidoreductase	7e-69
VVO_00574	PF05199	GMC_oxred_C	GMC oxidoreductase	1.2e-40
VVO_00575	PF04124	Dor1	Dor1-like family	4.7e-36
VVO_00578	PF00056	Ldh_1_N	lactate/malate dehydrogenase, NAD binding domain	1.1e-46
VVO_00578	PF02866	Ldh_1_C	lactate/malate dehydrogenase, alpha/beta C-terminal domain	1.7e-46
VVO_00580	PF12697	Abhydrolase_6	Alpha/beta hydrolase family	1.3e-17
VVO_00584	PF02366	PMT	Dolichyl-phosphate-mannose-protein mannosyltransferase	2.1e-76
VVO_00584	PF02815	MIR	MIR domain	1e-44
VVO_00585	PF00118	Cpn60_TCP1	TCP-1/cpn60 chaperonin family	2.4e-132
VVO_00588	PF00067	p450	Cytochrome P450	1.4e-66
VVO_00589	PF00067	p450	Cytochrome P450	2.8e-69
VVO_00590	PF01966	HD	HD domain	7.9e-14
VVO_00592	PF00731	AIRC	AIR carboxylase	3.1e-43
VVO_00592	PF02222	ATP-grasp	ATP-grasp domain	2.6e-42
VVO_00593	PF00544	Pec_lyase_C	Pectate lyase	3.6e-43
VVO_00594	PF00082	Peptidase_S8	Subtilase family	3.7e-37
VVO_00595	PF00170	bZIP_1	bZIP transcription factor	3.8e-11
VVO_00597	PF11927	DUF3445	Protein of unknown function (DUF3445)	2.9e-63
VVO_00598	PF05873	Mt_ATP-synt_D	ATP synthase D chain, mitochondrial (ATP5H)	5.6e-13
VVO_00599	PF01301	Glyco_hydro_35	Glycosyl hydrolases family 35	4.5e-85
VVO_00599	PF10435	BetaGal_dom2	Beta-galactosidase, domain 2	5.8e-47
VVO_00600	PF12902	Ferritin-like	Ferritin-like	3.2e-43
VVO_00602	PF05291	Bystin	Bystin	4.5e-122
VVO_00603	PF01370	Epimerase	NAD dependent epimerase/dehydratase family	1e-38
VVO_00607	PF00615	RGS	Regulator of G protein signaling domain	9.8e-39
VVO_00609	PF00173	Cyt-b5	Cytochrome b5-like Heme/Steroid binding domain	3.3e-11
VVO_00610	PF11715	Nup160	Nucleoporin Nup120/160	4.8e-36
VVO_00611	PF04082	Fungal_trans	Fungal specific transcription factor domain	5.9e-22
VVO_00613	PF00248	Aldo_ket_red	Aldo/keto reductase family	2.4e-40
VVO_00615	PF00857	Isochorismatase	Isochorismatase family	2.6e-18
VVO_00619	PF00225	Kinesin	Kinesin motor domain	9.9e-106
VVO_00620	PF01105	EMP24_GP25L	emp24/gp25L/p24 family/GOLD	4.6e-43
VVO_00621	PF00638	Ran_BP1	RanBP1 domain	2.3e-49
VVO_00622	PF07724	AAA_2	AAA domain (Cdc48 subfamily)	6.3e-37
VVO_00622	PF10431	ClpB_D2-small	C-terminal, D2-small domain, of ClpB protein	2.8e-11
VVO_00623	PF10312	Cactin_mid	Conserved mid region of cactin	2.6e-61
VVO_00623	PF09732	CactinC_cactus	Cactus-binding C-terminus of cactin protein	4.3e-57
VVO_00624	PF00899	ThiF	ThiF family	9.7e-20
VVO_00624	PF00899	ThiF	ThiF family	3.6e-28
VVO_00624	PF02134	UBACT	Repeat in ubiquitin-activating (UBA) protein	4.9e-11
VVO_00624	PF02134	UBACT	Repeat in ubiquitin-activating (UBA) protein	6.9e-27
VVO_00624	PF09358	UBA_e1_C	Ubiquitin-activating enzyme e1 C-terminal domain	4.9e-30
VVO_00624	PF10585	UBA_e1_thiolCys	Ubiquitin-activating enzyme active site	4.6e-19
VVO_00626	PF11882	DUF3402	Domain of unknown function (DUF3402)	2.7e-129
VVO_00626	PF07923	N1221	N1221-like protein	2.5e-53
VVO_00628	PF00250	Fork_head	Fork head domain	9.8e-30
VVO_00629	PF05093	CIAPIN1	Cytokine-induced anti-apoptosis inhibitor 1, Fe-S biogenesis	1.8e-30
VVO_00634	PF03770	IPK	Inositol polyphosphate kinase	2e-52
VVO_00636	PF00250	Fork_head	Fork head domain	1.1e-25
VVO_00637	PF10558	MTP18	Mitochondrial 18 KDa protein (MTP18)	1.7e-58
VVO_00638	PF01008	IF-2B	Initiation factor 2 subunit family	2.8e-78
VVO_00639	PF03159	XRN_N	XRN 5'-3' exonuclease N-terminus	9.8e-94
VVO_00641	PF00957	Synaptobrevin	Synaptobrevin	3.5e-15
VVO_00642	PF06127	DUF962	Protein of unknown function (DUF962)	8.6e-23
VVO_00643	PF00106	adh_short	short chain dehydrogenase	1e-25
VVO_00645	PF00692	dUTPase	dUTPase	1.4e-42
VVO_00648	PF05572	Peptidase_M43	Pregnancy-associated plasma protein-A	2e-17
VVO_00649	PF05572	Peptidase_M43	Pregnancy-associated plasma protein-A	1.7e-19
VVO_00650	PF05572	Peptidase_M43	Pregnancy-associated plasma protein-A	4.9e-11
VVO_00651	PF00887	ACBP	Acyl CoA binding protein	1.3e-26
VVO_00652	PF08240	ADH_N	Alcohol dehydrogenase GroES-like domain	8.3e-27
VVO_00652	PF00107	ADH_zinc_N	Zinc-binding dehydrogenase	4.5e-19
VVO_00653	PF08432	DUF1742	Fungal protein of unknown function (DUF1742)	6.1e-38
VVO_00655	PF00227	Proteasome	Proteasome subunit	3.4e-27
VVO_00656	PF02628	COX15-CtaA	Cytochrome oxidase assembly protein	4.6e-94
VVO_00657	PF01722	BolA	BolA-like protein	6.1e-16
VVO_00658	PF10294	Methyltransf_16	Putative methyltransferase	1.5e-42
VVO_00661	PF00009	GTP_EFTU	Elongation factor Tu GTP binding domain	2.2e-47
VVO_00662	PF00436	SSB	Single-strand binding protein family	3.3e-15
VVO_00663	PF04757	Pex2_Pex12	Pex2 / Pex12 amino terminal region	3.4e-46
VVO_00663	PF12796	Ank_2	Ankyrin repeats (3 copies)	3.6e-11
VVO_00663	PF12796	Ank_2	Ankyrin repeats (3 copies)	9.5e-16
VVO_00663	PF03105	SPX	SPX domain	6.5e-30
VVO_00663	PF03009	GDPD	Glycerophosphoryl diester phosphodiesterase family	4.2e-14
VVO_00664	PF00005	ABC_tran	ABC transporter	7.8e-14
VVO_00665	PF01227	GTP_cyclohydroI	GTP cyclohydrolase I	5.5e-20
VVO_00666	PF11262	Tho2	Transcription factor/nuclear export subunit protein 2	6.1e-63
VVO_00666	PF11732	Thoc2	Transcription- and export-related complex subunit	5.7e-27
VVO_00667	PF07470	Glyco_hydro_88	Glycosyl Hydrolase Family 88	5.8e-21
VVO_00670	PF09444	MRC1	MRC1-like domain	3.2e-16
VVO_00672	PF01565	FAD_binding_4	FAD binding domain	1.9e-30
VVO_00674	PF01733	Nucleoside_tran	Nucleoside transporter	2.2e-27
VVO_00677	PF00067	p450	Cytochrome P450	3e-53
VVO_00678	PF00067	p450	Cytochrome P450	1.3e-45
VVO_00679	PF00067	p450	Cytochrome P450	1.8e-40
VVO_00680	PF00782	DSPc	Dual specificity phosphatase, catalytic domain	1.9e-16
VVO_00681	PF01208	URO-D	Uroporphyrinogen decarboxylase (URO-D)	1.1e-126
VVO_00682	PF05205	COMPASS-Shg1	COMPASS (Complex proteins associated with Set1p) component shg1	6.7e-13
VVO_00683	PF00067	p450	Cytochrome P450	3.2e-55
VVO_00686	PF00542	Ribosomal_L12	Ribosomal protein L7/L12 C-terminal domain	1.3e-17
VVO_00687	PF04065	Not3	Not1 N-terminal domain, CCR4-Not complex component	4.9e-95
VVO_00687	PF04153	NOT2_3_5	NOT2 / NOT3 / NOT5 family	5.7e-42
VVO_00688	PF00018	SH3_1	SH3 domain	3.6e-11
VVO_00689	PF05071	NDUFA12	NADH ubiquinone oxidoreductase subunit NDUFA12	3.6e-28
VVO_00690	PF01266	DAO	FAD dependent oxidoreductase	8.5e-30
VVO_00692	PF01251	Ribosomal_S7e	Ribosomal protein S7e	9.3e-85
VVO_00693	PF00071	Ras	Ras family	6.4e-43
VVO_00694	PF01871	AMMECR1	AMMECR1	3e-37
VVO_00696	PF00297	Ribosomal_L3	Ribosomal protein L3	1.3e-120
VVO_00700	PF00180	Iso_dh	Isocitrate/isopropylmalate dehydrogenase	2.9e-100
VVO_00701	PF00400	WD40	WD domain, G-beta repeat	2.4e-12
VVO_00702	PF00025	Arf	ADP-ribosylation factor family	1.7e-73
VVO_00703	PF10180	DUF2373	Uncharacterised conserved protein (DUF2373)	4.7e-18
VVO_00704	PF00155	Aminotran_1_2	Aminotransferase class I and II	1.9e-72
VVO_00705	PF08312	cwf21	cwf21 domain	2.2e-17
VVO_00706	PF12697	Abhydrolase_6	Alpha/beta hydrolase family	2.1e-30
VVO_00707	PF05063	MT-A70	MT-A70	4.5e-56
VVO_00710	PF05620	DUF788	Protein of unknown function (DUF788)	6.5e-39
VVO_00711	PF00249	Myb_DNA-binding	Myb-like DNA-binding domain	1.3e-11
VVO_00713	PF01687	Flavokinase	Riboflavin kinase	7.4e-29
VVO_00714	PF00411	Ribosomal_S11	Ribosomal protein S11	1.9e-13
VVO_00715	PF00076	RRM_1	RNA recognition motif. (a.k.a. RRM, RBD, or RNP domain)	3.7e-12
VVO_00716	PF02460	Patched	Patched family	5.3e-38
VVO_00716	PF02460	Patched	Patched family	2.8e-25
VVO_00717	PF01866	Diphthamide_syn	Putative diphthamide synthesis protein	1.6e-32
VVO_00717	PF01866	Diphthamide_syn	Putative diphthamide synthesis protein	9.7e-50
VVO_00718	PF00022	Actin	Actin	7.3e-111
VVO_00719	PF08145	BOP1NT	BOP1NT (NUC169) domain	6.5e-99
VVO_00720	PF10338	DUF2423	Protein of unknown function (DUF2423)	2.7e-13
VVO_00721	PF01423	LSM	LSM domain	1.7e-15
VVO_00723	PF00294	PfkB	pfkB family carbohydrate kinase	4.7e-14
VVO_00725	PF05158	RNA_pol_Rpc34	RNA polymerase Rpc34 subunit	6e-66
VVO_00727	PF00152	tRNA-synt_2	tRNA synthetases class II (D, K and N)	1.7e-63
VVO_00729	PF01245	Ribosomal_L19	Ribosomal protein L19	4e-21
VVO_00729	PF00076	RRM_1	RNA recognition motif. (a.k.a. RRM, RBD, or RNP domain)	3.9e-17
VVO_00730	PF04082	Fungal_trans	Fungal specific transcription factor domain	5.7e-37
VVO_00731	PF00441	Acyl-CoA_dh_1	Acyl-CoA dehydrogenase, C-terminal domain	5e-29
VVO_00733	PF02146	SIR2	Sir2 family	1.5e-32
VVO_00734	PF06999	Suc_Fer-like	Sucrase/ferredoxin-like	2.9e-35
VVO_00735	PF00069	Pkinase	Protein kinase domain	1.2e-70
VVO_00739	PF04628	Sedlin_N	Sedlin, N-terminal conserved region	9.1e-37
VVO_00740	PF01694	Rhomboid	Rhomboid family	2.7e-21
VVO_00741	PF12348	CLASP_N	CLASP N terminal	1.6e-67
VVO_00742	PF00004	AAA	ATPase family associated with various cellular activities (AAA)	3.5e-31
VVO_00744	PF01423	LSM	LSM domain	1.2e-17
VVO_00746	PF12519	DUF3722	Protein of unknown function (DUF3722)	1e-94
VVO_00749	PF09734	Tau95	RNA polymerase III transcription factor (TF)IIIC subunit	1.5e-55
VVO_00750	PF01779	Ribosomal_L29e	Ribosomal L29e protein family	1.2e-20
VVO_00752	PF06824	DUF1237	Protein of unknown function (DUF1237)	2.9e-132
VVO_00754	PF00330	Aconitase	Aconitase family (aconitate hydratase)	8.1e-184
VVO_00754	PF00694	Aconitase_C	Aconitase C-terminal domain	1.6e-41
VVO_00755	PF02417	Chromate_transp	Chromate transporter	3.1e-28
VVO_00755	PF02417	Chromate_transp	Chromate transporter	3.6e-29
VVO_00756	PF00168	C2	C2 domain	8.2e-12
VVO_00758	PF04389	Peptidase_M28	Peptidase family M28	5e-27
VVO_00759	PF00298	Ribosomal_L11	Ribosomal protein L11, RNA binding domain	6.8e-29
VVO_00759	PF03946	Ribosomal_L11_N	Ribosomal protein L11, N-terminal domain	9.1e-27
VVO_00761	PF11790	Glyco_hydro_cc	Glycosyl hydrolase catalytic core	8.3e-59
VVO_00765	PF11905	DUF3425	Domain of unknown function (DUF3425)	3.8e-12
VVO_00766	PF00253	Ribosomal_S14	Ribosomal protein S14p/S29e	8.7e-14
VVO_00767	PF00069	Pkinase	Protein kinase domain	8.9e-46
VVO_00768	PF00447	HSF_DNA-bind	HSF-type DNA-binding	1.6e-19
VVO_00769	PF09335	SNARE_assoc	SNARE associated Golgi protein	4.6e-14
VVO_00773	PF00069	Pkinase	Protein kinase domain	6e-70
VVO_00774	PF01798	Nop	Putative snoRNA binding domain	1.6e-19
VVO_00774	PF01798	Nop	Putative snoRNA binding domain	3.3e-16
VVO_00774	PF09785	Prp31_C	Prp31 C terminal domain	3.2e-37
VVO_00775	PF01592	NifU_N	NifU-like N terminal domain	5.2e-50
VVO_00776	PF02291	TFIID-31kDa	Transcription initiation factor IID, 31kD subunit	6.8e-31
VVO_00778	PF05653	DUF803	Protein of unknown function (DUF803)	5.2e-53
VVO_00779	PF07470	Glyco_hydro_88	Glycosyl Hydrolase Family 88	1.5e-82
VVO_00780	PF07690	MFS_1	Major Facilitator Superfamily	4.8e-35
VVO_00782	PF00227	Proteasome	Proteasome subunit	4.8e-49
VVO_00782	PF10584	Proteasome_A_N	Proteasome subunit A N-terminal signature	1.8e-13
VVO_00783	PF03399	SAC3_GANP	SAC3/GANP/Nin1/mts3/eIF-3 p25 family	4.4e-31
VVO_00784	PF00227	Proteasome	Proteasome subunit	1.6e-43
VVO_00786	PF01408	GFO_IDH_MocA	Oxidoreductase family, NAD-binding Rossmann fold	1.7e-21
VVO_00787	PF12697	Abhydrolase_6	Alpha/beta hydrolase family	7.7e-23
VVO_00789	PF02115	Rho_GDI	RHO protein GDP dissociation inhibitor	2.1e-52
VVO_00790	PF01040	UbiA	UbiA prenyltransferase family	6e-30
VVO_00791	PF10355	Ytp1	Protein of unknown function (Ytp1)	4.7e-91
VVO_00791	PF10348	DUF2427	Domain of unknown function (DUF2427)	9.3e-14
VVO_00792	PF00027	cNMP_binding	Cyclic nucleotide-binding domain	5.2e-17
VVO_00792	PF00027	cNMP_binding	Cyclic nucleotide-binding domain	4.7e-16
VVO_00794	PF01408	GFO_IDH_MocA	Oxidoreductase family, NAD-binding Rossmann fold	4.8e-18
VVO_00795	PF00759	Glyco_hydro_9	Glycosyl hydrolase family 9	4.2e-94
VVO_00796	PF00667	FAD_binding_1	FAD binding domain	9e-54
VVO_00799	PF05008	V-SNARE	Vesicle transport v-SNARE protein N-terminus	1.5e-20
VVO_00799	PF12352	V-SNARE_C	Snare region anchored in the vesicle membrane C-terminus	9e-15
VVO_00801	PF02824	TGS	TGS domain	9.4e-26
VVO_00801	PF01926	MMR_HSR1	GTPase of unknown function	9.9e-18
VVO_00802	PF03155	Alg6_Alg8	ALG6, ALG8 glycosyltransferase family	1e-111
VVO_00804	PF00268	Ribonuc_red_sm	Ribonucleotide reductase, small chain	5.6e-121
VVO_00805	PF02889	Sec63	Sec63 Brl domain	5.8e-84
VVO_00805	PF00270	DEAD	DEAD/DEAH box helicase	8.6e-26
VVO_00806	PF00155	Aminotran_1_2	Aminotransferase class I and II	4.4e-63
VVO_00807	PF12796	Ank_2	Ankyrin repeats (3 copies)	2.2e-14
VVO_00807	PF08030	NAD_binding_6	Ferric reductase NAD binding domain	7.2e-18
VVO_00807	PF08022	FAD_binding_8	FAD-binding domain	5.7e-16
VVO_00807	PF01363	FYVE	FYVE zinc finger	1.2e-15
VVO_00808	PF11566	PI31_Prot_N	PI31 proteasome regulator N-terminal	4.6e-27
VVO_00809	PF00270	DEAD	DEAD/DEAH box helicase	1e-50
VVO_00809	PF00271	Helicase_C	Helicase conserved C-terminal domain	3.3e-23
VVO_00810	PF05064	Nsp1_C	Nsp1-like C-terminal region	7.4e-33
VVO_00811	PF06108	DUF952	Protein of unknown function (DUF952)	9.2e-24
VVO_00812	PF12846	AAA_10	AAA-like domain	4.9e-11
VVO_00813	PF01956	DUF106	Integral membrane protein DUF106	9.5e-52
VVO_00818	PF01341	Glyco_hydro_6	Glycosyl hydrolases family 6	2e-98
VVO_00819	PF04427	Brix	Brix domain	2.6e-50
VVO_00819	PF04377	ATE_C	Arginine-tRNA-protein transferase, C terminus	5.4e-39
VVO_00819	PF04376	ATE_N	Arginine-tRNA-protein transferase, N terminus	3.1e-24
VVO_00820	PF02127	Peptidase_M18	Aminopeptidase I zinc metalloprotease (M18)	5.1e-155
VVO_00821	PF04003	Utp12	Dip2/Utp12 Family	4.7e-20
VVO_00823	PF04082	Fungal_trans	Fungal specific transcription factor domain	2.9e-22
VVO_00824	PF01053	Cys_Met_Meta_PP	Cys/Met metabolism PLP-dependent enzyme	5.6e-42
VVO_00826	PF09335	SNARE_assoc	SNARE associated Golgi protein	7.3e-15
VVO_00828	PF00227	Proteasome	Proteasome subunit	3.9e-56
VVO_00828	PF04722	Ssu72	Ssu72-like protein	5.9e-30
VVO_00828	PF00578	AhpC-TSA	AhpC/TSA family	3.7e-21
VVO_00829	PF00171	Aldedh	Aldehyde dehydrogenase family	2.9e-40
VVO_00829	PF00171	Aldedh	Aldehyde dehydrogenase family	1.9e-29
VVO_00829	PF00171	Aldedh	Aldehyde dehydrogenase family	4.6e-75
VVO_00830	PF00122	E1-E2_ATPase	E1-E2 ATPase	4.8e-66
VVO_00830	PF00689	Cation_ATPase_C	Cation transporting ATPase, C-terminus	2.8e-33
VVO_00830	PF00702	Hydrolase	haloacid dehalogenase-like hydrolase	2e-18
VVO_00830	PF00690	Cation_ATPase_N	Cation transporter/ATPase, N-terminus	5e-13
VVO_00831	PF00636	Ribonuclease_3	RNase3 domain	3.2e-24
VVO_00831	PF00636	Ribonuclease_3	RNase3 domain	1.2e-16
VVO_00836	PF01532	Glyco_hydro_47	Glycosyl hydrolase family 47	3e-136
VVO_00837	PF00156	Pribosyltran	Phosphoribosyl transferase domain	1.5e-17
VVO_00838	PF01015	Ribosomal_S3Ae	Ribosomal S3Ae family	7.8e-86
VVO_00839	PF00108	Thiolase_N	Thiolase, N-terminal domain	4.8e-96
VVO_00839	PF02803	Thiolase_C	Thiolase, C-terminal domain	2.7e-39
VVO_00841	PF03029	ATP_bind_1	Conserved hypothetical ATP binding protein	4e-74
VVO_00842	PF09282	Mago-bind	Mago binding	7.1e-13
VVO_00843	PF07798	DUF1640	Protein of unknown function (DUF1640)	1.5e-15
VVO_00846	PF00270	DEAD	DEAD/DEAH box helicase	7.1e-18
VVO_00847	PF01300	Sua5_yciO_yrdC	yrdC domain	7.4e-55
VVO_00847	PF03481	SUA5	SUA5 domain	5.8e-29
VVO_00849	PF00071	Ras	Ras family	3.3e-47
VVO_00850	PF07690	MFS_1	Major Facilitator Superfamily	3.5e-36
VVO_00853	PF03031	NIF	NLI interacting factor-like phosphatase	9.4e-49
VVO_00853	PF07690	MFS_1	Major Facilitator Superfamily	5.7e-33
VVO_00854	PF03357	Snf7	Snf7	1.1e-36
VVO_00855	PF03798	TRAM_LAG1_CLN8	TLC domain	1.5e-40
VVO_00857	PF01965	DJ-1_PfpI	DJ-1/PfpI family	1e-22
VVO_00858	PF03637	Mob1_phocein	Mob1/phocein family	3.3e-22
VVO_00860	PF00270	DEAD	DEAD/DEAH box helicase	2.3e-44
VVO_00860	PF00271	Helicase_C	Helicase conserved C-terminal domain	3.2e-22
VVO_00862	PF05032	Spo12	Spo12 family	8.8e-13
VVO_00864	PF01644	Chitin_synth_1	Chitin synthase	1.3e-62
VVO_00864	PF08407	Chitin_synth_1N	Chitin synthase N-terminal	3.1e-27
VVO_00866	PF03364	Polyketide_cyc	Polyketide cyclase / dehydrase and lipid transport	1.9e-22
VVO_00868	PF00155	Aminotran_1_2	Aminotransferase class I and II	1.2e-11
VVO_00869	PF00244	2014-03-03	14-3-3 protein	1.4e-34
VVO_00870	PF01916	DS	Deoxyhypusine synthase	1.5e-137
VVO_00871	PF01369	Sec7	Sec7 domain	3.7e-68
VVO_00871	PF12783	Sec7_N	Guanine nucleotide exchange factor in Golgi transport N-terminal	5.8e-50
VVO_00871	PF09324	DUF1981	Domain of unknown function (DUF1981)	2e-31
VVO_00872	PF00018	SH3_1	SH3 domain	4.9e-11
VVO_00872	PF00018	SH3_1	SH3 domain	6.1e-16
VVO_00872	PF03983	SHD1	SLA1 homology domain 1, SHD1	4.3e-28
VVO_00873	PF00009	GTP_EFTU	Elongation factor Tu GTP binding domain	9.1e-47
VVO_00873	PF03143	GTP_EFTU_D3	Elongation factor Tu C-terminal domain	2.3e-21
VVO_00874	PF10363	DUF2435	Protein of unknown function (DUF2435)	5.8e-25
VVO_00875	PF00153	Mito_carr	Mitochondrial carrier protein	1.9e-14
VVO_00875	PF00153	Mito_carr	Mitochondrial carrier protein	9.1e-15
VVO_00875	PF00153	Mito_carr	Mitochondrial carrier protein	5.1e-18
VVO_00875	PF00179	UQ_con	Ubiquitin-conjugating enzyme	1.5e-20
VVO_00878	PF03836	RasGAP_C	RasGAP C-terminus	3.5e-34
VVO_00878	PF00616	RasGAP	GTPase-activator protein for Ras-like GTPase	1.6e-28
VVO_00879	PF00501	AMP-binding	AMP-binding enzyme	6e-11
VVO_00879	PF00501	AMP-binding	AMP-binding enzyme	1.2e-54
VVO_00880	PF00328	His_Phos_2	Histidine phosphatase superfamily (branch 2)	8.5e-86
VVO_00881	PF00179	UQ_con	Ubiquitin-conjugating enzyme	6e-16
VVO_00884	PF00183	HSP90	Hsp90 protein	4.5e-120
VVO_00889	PF04597	Ribophorin_I	Ribophorin I	1.3e-109
VVO_00889	PF00237	Ribosomal_L22	Ribosomal protein L22p/L17e	8.7e-17
VVO_00892	PF00026	Asp	Eukaryotic aspartyl protease	3.1e-24
VVO_00893	PF00465	Fe-ADH	Iron-containing alcohol dehydrogenase	1.1e-85
VVO_00895	PF00831	Ribosomal_L29	Ribosomal L29 protein	3.6e-19
VVO_00896	PF00069	Pkinase	Protein kinase domain	5.7e-71
VVO_00897	PF01522	Polysacc_deac_1	Polysaccharide deacetylase	5e-24
VVO_00899	PF00010	HLH	Helix-loop-helix DNA-binding domain	8.8e-15
VVO_00900	PF01248	Ribosomal_L7Ae	Ribosomal protein L7Ae/L30e/S12e/Gadd45 family	1.1e-24
VVO_00902	PF02257	RFX_DNA_binding	RFX DNA-binding domain	3.9e-21
VVO_00905	PF00501	AMP-binding	AMP-binding enzyme	9.7e-41
VVO_00907	PF00179	UQ_con	Ubiquitin-conjugating enzyme	3e-37
VVO_00908	PF09766	FimP	Fms-interacting protein	4e-27
VVO_00909	PF02781	G6PD_C	Glucose-6-phosphate dehydrogenase, C-terminal domain	2.6e-124
VVO_00909	PF00479	G6PD_N	Glucose-6-phosphate dehydrogenase, NAD binding domain	1.5e-62
VVO_00911	PF07946	DUF1682	Protein of unknown function (DUF1682)	1.4e-67
VVO_00913	PF02190	LON	ATP-dependent protease La (LON) domain	1.6e-16
VVO_00914	PF12825	DUF3818	Domain of unknown function in PX-proteins (DUF3818)	4.9e-114
VVO_00914	PF12828	PXB	PX-associated	5.3e-29
VVO_00915	PF00271	Helicase_C	Helicase conserved C-terminal domain	5.6e-18
VVO_00916	PF00270	DEAD	DEAD/DEAH box helicase	1e-30
VVO_00917	PF12585	DUF3759	Protein of unknown function (DUF3759)	4.4e-36
VVO_00918	PF00069	Pkinase	Protein kinase domain	6.3e-26
VVO_00918	PF00069	Pkinase	Protein kinase domain	4.3e-19
VVO_00920	PF10436	BCDHK_Adom3	Mitochondrial branched-chain alpha-ketoacid dehydrogenase kinase	4e-41
VVO_00923	PF11815	DUF3336	Domain of unknown function (DUF3336)	5.8e-44
VVO_00923	PF01734	Patatin	Patatin-like phospholipase	2.5e-19
VVO_00926	PF01399	PCI	PCI domain	4.7e-11
VVO_00927	PF00026	Asp	Eukaryotic aspartyl protease	2.3e-108
VVO_00927	PF00069	Pkinase	Protein kinase domain	1.4e-74
VVO_00928	PF00439	Bromodomain	Bromodomain	1.5e-21
VVO_00929	PF02259	FAT	FAT domain	1.4e-69
VVO_00929	PF00454	PI3_PI4_kinase	Phosphatidylinositol 3- and 4-kinase	8.2e-12
VVO_00932	PF00085	Thioredoxin	Thioredoxin	1.7e-29
VVO_00932	PF00085	Thioredoxin	Thioredoxin	1.1e-24
VVO_00933	PF04130	Spc97_Spc98	Spc97 / Spc98 family	2.9e-105
VVO_00934	PF00838	TCTP	Translationally controlled tumour protein	1.8e-67
VVO_00935	PF09384	UTP15_C	UTP15 C terminal	5.3e-48
VVO_00936	PF08216	DUF1716	Eukaryotic domain of unknown function (DUF1716)	4.9e-27
VVO_00937	PF00076	RRM_1	RNA recognition motif. (a.k.a. RRM, RBD, or RNP domain)	4.7e-16
VVO_00938	PF00861	Ribosomal_L18p	Ribosomal L18p/L5e family	8.9e-42
VVO_00939	PF10156	Med17	Subunit 17 of Mediator complex	1.1e-29
VVO_00940	PF04082	Fungal_trans	Fungal specific transcription factor domain	1.7e-19
VVO_00941	PF00180	Iso_dh	Isocitrate/isopropylmalate dehydrogenase	1.2e-91
VVO_00941	PF03357	Snf7	Snf7	2.7e-29
VVO_00942	PF00773	RNB	RNB domain	4.2e-100
VVO_00945	PF08553	VID27	VID27 cytoplasmic protein	3.1e-248
VVO_00946	PF00106	adh_short	short chain dehydrogenase	3.5e-14
VVO_00947	PF01214	CK_II_beta	Casein kinase II regulatory subunit	2.9e-50
VVO_00948	PF01158	Ribosomal_L36e	Ribosomal protein L36e	4.7e-36
VVO_00949	PF09335	SNARE_assoc	SNARE associated Golgi protein	4e-17
VVO_00950	PF00153	Mito_carr	Mitochondrial carrier protein	2.5e-20
VVO_00950	PF00153	Mito_carr	Mitochondrial carrier protein	3.1e-19
VVO_00950	PF00153	Mito_carr	Mitochondrial carrier protein	5e-22
VVO_00951	PF00815	Histidinol_dh	Histidinol dehydrogenase	3.8e-175
VVO_00951	PF01502	PRA-CH	Phosphoribosyl-AMP cyclohydrolase	4e-25
VVO_00952	PF02779	Transket_pyr	Transketolase, pyrimidine binding domain	1.7e-48
VVO_00952	PF02780	Transketolase_C	Transketolase, C-terminal domain	2e-42
VVO_00953	PF01217	Clat_adaptor_s	Clathrin adaptor complex small chain	1.4e-48
VVO_00954	PF00120	Gln-synt_C	Glutamine synthetase, catalytic domain	4.2e-63
VVO_00954	PF03951	Gln-synt_N	Glutamine synthetase, beta-Grasp domain	1.4e-17
VVO_00955	PF09724	DUF2036	Uncharacterized conserved protein (DUF2036)	1.5e-57
VVO_00956	PF03235	DUF262	Protein of unknown function DUF262	4e-16
VVO_00958	PF00180	Iso_dh	Isocitrate/isopropylmalate dehydrogenase	1.1e-78
VVO_00960	PF00106	adh_short	short chain dehydrogenase	8.9e-32
VVO_00960	PF04909	Amidohydro_2	Amidohydrolase	9.1e-22
VVO_00965	PF00702	Hydrolase	haloacid dehalogenase-like hydrolase	1.3e-11
VVO_00966	PF01159	Ribosomal_L6e	Ribosomal protein L6e	1.4e-39
VVO_00967	PF02096	60KD_IMP	60Kd inner membrane protein	1.2e-23
VVO_00968	PF00125	Histone	Core histone H2A/H2B/H3/H4	3.2e-29
VVO_00970	PF03798	TRAM_LAG1_CLN8	TLC domain	1.3e-34
VVO_00970	PF08390	TRAM1	TRAM1-like protein	4.6e-12
VVO_00971	PF00929	RNase_T	Exonuclease	4.6e-21
VVO_00972	PF03676	UPF0183	Uncharacterised protein family (UPF0183)	3.8e-35
VVO_00973	PF10351	Apt1	Golgi-body localisation protein domain	4.2e-71
VVO_00973	PF10359	Fmp27_WPPW	RNA pol II promoter Fmp27 protein domain	2.9e-52
VVO_00973	PF10347	Fmp27_GFWDK	RNA pol II promoter Fmp27 protein domain	4.2e-42
VVO_00973	PF04042	DNA_pol_E_B	DNA polymerase alpha/epsilon subunit B	1.9e-41
VVO_00973	PF10293	DUF2405	Domain of unknown function (DUF2405)	1.2e-20
VVO_00973	PF11204	DUF2985	Protein of unknown function (DUF2985)	8.4e-12
VVO_00974	PF00215	OMPdecase	Orotidine 5'-phosphate decarboxylase / HUMPS family	6e-69
VVO_00975	PF01142	TruD	tRNA pseudouridine synthase D (TruD)	2.5e-64
VVO_00976	PF07690	MFS_1	Major Facilitator Superfamily	1.4e-28
VVO_00977	PF04488	Gly_transf_sug	Glycosyltransferase sugar-binding region containing DXD motif	2.3e-19
VVO_00979	PF00347	Ribosomal_L6	Ribosomal protein L6	8.5e-17
VVO_00979	PF00347	Ribosomal_L6	Ribosomal protein L6	1.3e-11
VVO_00980	PF04140	ICMT	Isoprenylcysteine carboxyl methyltransferase (ICMT) family	1.2e-22
VVO_00981	PF00009	GTP_EFTU	Elongation factor Tu GTP binding domain	9.8e-37
VVO_00983	PF08240	ADH_N	Alcohol dehydrogenase GroES-like domain	1.7e-29
VVO_00983	PF00107	ADH_zinc_N	Zinc-binding dehydrogenase	5.3e-27
VVO_00984	PF00069	Pkinase	Protein kinase domain	1.9e-52
VVO_00985	PF01717	Meth_synt_2	Cobalamin-independent synthase, Catalytic domain	5.5e-136
VVO_00985	PF08267	Meth_synt_1	Cobalamin-independent synthase, N-terminal domain	1.1e-109
VVO_00986	PF03441	FAD_binding_7	FAD binding domain of DNA photolyase	5.1e-87
VVO_00986	PF00875	DNA_photolyase	DNA photolyase	1.7e-36
VVO_00987	PF03463	eRF1_1	eRF1 domain 1	5e-44
VVO_00987	PF03465	eRF1_3	eRF1 domain 3	1.5e-21
VVO_00987	PF03464	eRF1_2	eRF1 domain 2	1.5e-20
VVO_00989	PF00704	Glyco_hydro_18	Glycosyl hydrolases family 18	1.5e-55
VVO_00993	PF12796	Ank_2	Ankyrin repeats (3 copies)	2e-17
VVO_00994	PF01902	ATP_bind_4	ATP-binding region	2.5e-31
VVO_00995	PF03483	B3_4	B3/4 domain	9.3e-19
VVO_00995	PF03484	B5	tRNA synthetase B5 domain	1.6e-13
VVO_00998	PF10176	DUF2370	Protein of unknown function (DUF2370)	6e-68
VVO_01000	PF06738	DUF1212	Protein of unknown function (DUF1212)	2.1e-33
VVO_01000	PF12821	DUF3815	Protein of unknown function (DUF3815)	7.1e-14
VVO_01001	PF01409	tRNA-synt_2d	tRNA synthetases class II core domain (F)	3.3e-28
VVO_01001	PF01409	tRNA-synt_2d	tRNA synthetases class II core domain (F)	8.8e-55
VVO_01002	PF04757	Pex2_Pex12	Pex2 / Pex12 amino terminal region	1.5e-32
VVO_01008	PF04129	Vps52	Vps52 / Sac2 family	6.4e-26
VVO_01009	PF01398	Mov34	Mov34/MPN/PAD-1 family	8.3e-35
VVO_01010	PF01084	Ribosomal_S18	Ribosomal protein S18	1.2e-12
VVO_01011	PF00069	Pkinase	Protein kinase domain	1.2e-41
VVO_01011	PF00069	Pkinase	Protein kinase domain	6.5e-21
VVO_01011	PF00072	Response_reg	Response regulator receiver domain	4.5e-12
VVO_01013	PF05615	THOC7	Tho complex subunit 7	3.8e-19
VVO_01014	PF12706	Lactamase_B_2	Beta-lactamase superfamily domain	3.9e-25
VVO_01015	PF00621	RhoGEF	RhoGEF domain	2.3e-36
VVO_01016	PF00621	RhoGEF	RhoGEF domain	2.6e-22
VVO_01020	PF00249	Myb_DNA-binding	Myb-like DNA-binding domain	3.4e-11
VVO_01023	PF03403	PAF-AH_p_II	isoform II	1e-28
VVO_01023	PF00583	Acetyltransf_1	Acetyltransferase (GNAT) family	6.5e-14
VVO_01024	PF12937	F-box-like	F-box-like	4.5e-12
VVO_01026	PF01423	LSM	LSM domain	1.4e-18
VVO_01027	PF06220	zf-U1	U1 zinc finger	1.6e-20
VVO_01028	PF02656	DUF202	Domain of unknown function DUF	2.6e-14
VVO_01030	PF00004	AAA	ATPase family associated with various cellular activities (AAA)	5.6e-21
VVO_01031	PF00749	tRNA-synt_1c	tRNA synthetases class I (E and Q), catalytic domain	6.5e-103
VVO_01031	PF03950	tRNA-synt_1c_C	tRNA synthetases class I (E and Q), anti-codon binding domain	2.1e-29
VVO_01031	PF04558	tRNA_synt_1c_R1	Glutaminyl-tRNA synthetase, non-specific RNA binding region part 1	1.1e-27
VVO_01032	PF00091	Tubulin	Tubulin/FtsZ family, GTPase domain	2.4e-67
VVO_01032	PF03953	Tubulin_C	Tubulin C-terminal domain	6.3e-48
VVO_01033	PF00091	Tubulin	Tubulin/FtsZ family, GTPase domain	4.7e-64
VVO_01033	PF03953	Tubulin_C	Tubulin C-terminal domain	1.3e-45
VVO_01033	PF10996	Beta-Casp	Beta-Casp domain	1.6e-11
VVO_01035	PF04091	Sec15	Exocyst complex subunit Sec15-like	3e-68
VVO_01036	PF00025	Arf	ADP-ribosylation factor family	3e-78
VVO_01036	PF00782	DSPc	Dual specificity phosphatase, catalytic domain	3.3e-28
VVO_01038	PF04938	SIP1	Survival motor neuron (SMN) interacting protein 1 (SIP1)	2.1e-15
VVO_01040	PF10342	GPI-anchored	Ser-Thr-rich glycosyl-phosphatidyl-inositol-anchored membrane family	3.4e-11
VVO_01041	PF01729	QRPTase_C	Quinolinate phosphoribosyl transferase, C-terminal domain	2.5e-51
VVO_01041	PF02749	QRPTase_N	Quinolinate phosphoribosyl transferase, N-terminal domain	7.6e-22
VVO_01042	PF04909	Amidohydro_2	Amidohydrolase	2.6e-33
VVO_01044	PF00378	ECH	Enoyl-CoA hydratase/isomerase family	5e-49
VVO_01045	PF00493	MCM	MCM2/3/5 family	9.3e-135
VVO_01045	PF07393	Sec10	Exocyst complex component Sec10	4.4e-14
VVO_01045	PF07393	Sec10	Exocyst complex component Sec10	1.8e-106
VVO_01045	PF02181	FH2	Formin Homology 2 Domain	3.5e-79
VVO_01045	PF06371	Drf_GBD	Diaphanous GTPase-binding Domain	5.6e-23
VVO_01045	PF06367	Drf_FH3	Diaphanous FH3 Domain	2.4e-22
VVO_01047	PF11916	Vac14_Fig4_bd	Vacuolar protein 14 C-terminal Fig4p binding	1.9e-80
VVO_01047	PF12755	Vac14_Fab1_bd	Vacuolar 14 Fab1-binding region	9.3e-38
VVO_01048	PF04389	Peptidase_M28	Peptidase family M28	1.8e-28
VVO_01049	PF00704	Glyco_hydro_18	Glycosyl hydrolases family 18	8.4e-64
VVO_01050	PF00083	Sugar_tr	Sugar (and other) transporter	1.8e-86
VVO_01052	PF01915	Glyco_hydro_3_C	Glycosyl hydrolase family 3 C terminal domain	1e-68
VVO_01052	PF00933	Glyco_hydro_3	Glycosyl hydrolase family 3 N terminal domain	1.2e-62
VVO_01054	PF01398	Mov34	Mov34/MPN/PAD-1 family	1e-19
VVO_01056	PF03969	AFG1_ATPase	AFG1-like ATPase	7e-95
VVO_01057	PF01172	SBDS	Shwachman-Bodian-Diamond syndrome (SBDS) protein	7.5e-14
VVO_01058	PF00113	Enolase_C	Enolase, C-terminal TIM barrel domain	5.4e-143
VVO_01058	PF03952	Enolase_N	Enolase, N-terminal domain	1.6e-58
VVO_01059	PF01039	Carboxyl_trans	Carboxyl transferase domain	2.7e-140
VVO_01059	PF01412	ArfGap	Putative GTPase activating protein for Arf	6.3e-32
VVO_01060	PF11754	Velvet	Velvet factor	2.4e-49
VVO_01064	PF06212	GRIM-19	GRIM-19 protein	1.6e-21
VVO_01066	PF12838	Fer4_7	4Fe-4S dicluster domain	6.8e-12
VVO_01067	PF01920	Prefoldin_2	Prefoldin subunit	8.5e-22
VVO_01069	PF00106	adh_short	short chain dehydrogenase	1.9e-27
VVO_01074	PF00443	UCH	Ubiquitin carboxyl-terminal hydrolase	3e-53
VVO_01075	PF03935	SKN1	Beta-glucan synthesis-associated protein (SKN1)	1.1e-176
VVO_01076	PF12330	DUF3635	Domain of unknown function (DUF3635)	5e-16
VVO_01077	PF05916	Sld5	GINS complex protein	5.9e-16
VVO_01079	PF04062	P21-Arc	ARP2/3 complex ARPC3 (21 kDa) subunit	3.9e-78
VVO_01080	PF08772	NOB1_Zn_bind	Nin one binding (NOB1) Zn-ribbon like	1.1e-26
VVO_01081	PF00180	Iso_dh	Isocitrate/isopropylmalate dehydrogenase	2.5e-124
VVO_01083	PF02806	Alpha-amylase_C	Alpha amylase, C-terminal all-beta domain	1.1e-19
VVO_01083	PF09325	Vps5	Vps5 C terminal like	1.1e-19
VVO_01083	PF00128	Alpha-amylase	Alpha amylase, catalytic domain	1.7e-11
VVO_01083	PF02922	CBM_48	Carbohydrate-binding module 48 (Isoamylase N-terminal domain)	9.1e-15
VVO_01084	PF00925	GTP_cyclohydro2	GTP cyclohydrolase II	9.9e-56
VVO_01087	PF04253	TFR_dimer	Transferrin receptor-like dimerisation domain	1.2e-13
VVO_01087	PF04389	Peptidase_M28	Peptidase family M28	7.3e-13
VVO_01090	PF03171	2OG-FeII_Oxy	2OG-Fe(II) oxygenase superfamily	1.1e-18
VVO_01092	PF00171	Aldedh	Aldehyde dehydrogenase family	2.5e-146
VVO_01093	PF03357	Snf7	Snf7	9.2e-43
VVO_01094	PF00561	Abhydrolase_1	alpha/beta hydrolase fold	2.2e-17
VVO_01096	PF03357	Snf7	Snf7	2.9e-13
VVO_01097	PF02383	Syja_N	SacI homology domain	1.5e-79
VVO_01097	PF04148	Erv26	Transmembrane adaptor Erv26	8.4e-63
VVO_01097	PF03372	Exo_endo_phos	Endonuclease/Exonuclease/phosphatase family	3.8e-35
VVO_01098	PF11931	DUF3449	Domain of unknown function (DUF3449)	1.4e-71
VVO_01099	PF00270	DEAD	DEAD/DEAH box helicase	2.9e-46
VVO_01099	PF00271	Helicase_C	Helicase conserved C-terminal domain	1.4e-27
VVO_01101	PF00076	RRM_1	RNA recognition motif. (a.k.a. RRM, RBD, or RNP domain)	9.7e-19
VVO_01103	PF04998	RNA_pol_Rpb1_5	RNA polymerase Rpb1, domain 5	5.8e-87
VVO_01103	PF00623	RNA_pol_Rpb1_2	RNA polymerase Rpb1, domain 2	1.2e-59
VVO_01103	PF04983	RNA_pol_Rpb1_3	RNA polymerase Rpb1, domain 3	1.8e-36
VVO_01103	PF04997	RNA_pol_Rpb1_1	RNA polymerase Rpb1, domain 1	1.2e-23
VVO_01103	PF05000	RNA_pol_Rpb1_4	RNA polymerase Rpb1, domain 4	2.8e-22
VVO_01104	PF04090	RNA_pol_I_TF	RNA polymerase I specific initiation factor	9.4e-12
VVO_01106	PF01205	UPF0029	Uncharacterized protein family UPF0029	3.8e-16
VVO_01107	PF09668	Asp_protease	Aspartyl protease	1.6e-19
VVO_01108	PF02269	TFIID-18kDa	Transcription initiation factor IID, 18kD subunit	5.6e-32
VVO_01109	PF08235	LNS2	LNS2 (Lipin/Ned1/Smp2)	5e-69
VVO_01109	PF04571	Lipin_N	lipin, N-terminal conserved region	3.3e-31
VVO_01111	PF05327	RRN3	RNA polymerase I specific transcription initiation factor RRN3	1.1e-145
VVO_01117	PF00171	Aldedh	Aldehyde dehydrogenase family	5.9e-157
VVO_01118	PF01557	FAA_hydrolase	Fumarylacetoacetate (FAA) hydrolase family	7.6e-56
VVO_01119	PF08045	CDC14	Cell division control protein 14, SIN component	9.4e-32
VVO_01122	PF10637	Ofd1_CTDD	Oxoglutarate and iron-dependent oxygenase degradation C-term	3.5e-80
VVO_01126	PF00173	Cyt-b5	Cytochrome b5-like Heme/Steroid binding domain	1.7e-24
VVO_01127	PF01507	PAPS_reduct	Phosphoadenosine phosphosulfate reductase family	1.2e-38
VVO_01129	PF04096	Nucleoporin2	Nucleoporin autopeptidase	2.7e-41
VVO_01130	PF00562	RNA_pol_Rpb2_6	RNA polymerase Rpb2, domain 6	5.5e-113
VVO_01130	PF04563	RNA_pol_Rpb2_1	RNA polymerase beta subunit	2.8e-31
VVO_01130	PF04565	RNA_pol_Rpb2_3	RNA polymerase Rpb2, domain 3	1.5e-25
VVO_01130	PF06883	RNA_pol_Rpa2_4	RNA polymerase I, Rpa2 specific domain	4e-22
VVO_01130	PF04560	RNA_pol_Rpb2_7	RNA polymerase Rpb2, domain 7	2.5e-14
VVO_01134	PF01746	tRNA_m1G_MT	tRNA (Guanine-1)-methyltransferase	2e-27
VVO_01135	PF02230	Abhydrolase_2	Phospholipase/Carboxylesterase	8.4e-55
VVO_01140	PF04802	SMK-1	Component of IIS longevity pathway SMK-1	2e-58
VVO_01141	PF02064	MAS20	MAS20 protein import receptor	8.5e-39
VVO_01143	PF05602	CLPTM1	Cleft lip and palate transmembrane protein 1 (CLPTM1)	1.1e-136
VVO_01144	PF00244	2014-03-03	14-3-3 protein	4.3e-118
VVO_01145	PF07819	PGAP1	PGAP1-like protein	2.6e-51
VVO_01145	PF08429	PLU-1	PLU-1-like protein	6.1e-49
VVO_01145	PF02373	JmjC	JmjC domain	4.4e-40
VVO_01145	PF01388	ARID	ARID/BRIGHT DNA binding domain	2.5e-21
VVO_01145	PF02375	JmjN	jmjN domain	4.3e-14
VVO_01145	PF02928	zf-C5HC2	C5HC2 zinc finger	3.8e-11
VVO_01145	PF00628	PHD	PHD-finger	6.2e-11
VVO_01146	PF01544	CorA	CorA-like Mg2+ transporter protein	1e-46
VVO_01151	PF09418	DUF2009	Protein of unknown function (DUF2009)	1.5e-205
VVO_01152	PF12400	DUF3661	Vaculolar membrane protein	3.5e-36
VVO_01153	PF00004	AAA	ATPase family associated with various cellular activities (AAA)	1.3e-38
VVO_01153	PF00004	AAA	ATPase family associated with various cellular activities (AAA)	1.4e-12
VVO_01157	PF00664	ABC_membrane	ABC transporter transmembrane region	2.5e-43
VVO_01157	PF00005	ABC_tran	ABC transporter	2.7e-11
VVO_01157	PF00005	ABC_tran	ABC transporter	1.1e-18
VVO_01158	PF00069	Pkinase	Protein kinase domain	3.1e-63
VVO_01159	PF00625	Guanylate_kin	Guanylate kinase	6.3e-67
VVO_01160	PF01068	DNA_ligase_A_M	ATP dependent DNA ligase domain	2.2e-14
VVO_01161	PF01105	EMP24_GP25L	emp24/gp25L/p24 family/GOLD	1.9e-48
VVO_01162	PF03540	TFIID_30kDa	Transcription initiation factor TFIID 23-30kDa subunit	3e-27
VVO_01163	PF04082	Fungal_trans	Fungal specific transcription factor domain	5.2e-13
VVO_01164	PF05132	RNA_pol_Rpc4	RNA polymerase III RPC4	3.1e-25
VVO_01166	PF00153	Mito_carr	Mitochondrial carrier protein	4.6e-22
VVO_01166	PF00153	Mito_carr	Mitochondrial carrier protein	1.4e-21
VVO_01166	PF00153	Mito_carr	Mitochondrial carrier protein	2e-24
VVO_01168	PF09770	PAT1	Topoisomerase II-associated protein PAT1	1.6e-141
VVO_01169	PF06202	GDE_C	Amylo-alpha-1,6-glucosidase	9.3e-91
VVO_01171	PF12767	SAGA-Tad1	Transcriptional regulator of RNA polII, SAGA, subunit	3.4e-38
VVO_01172	PF00264	Tyrosinase	Common central domain of tyrosinase	4e-33
VVO_01175	PF01494	FAD_binding_3	FAD binding domain	2.6e-49
VVO_01176	PF11176	DUF2962	Protein of unknown function (DUF2962)	1.7e-34
VVO_01177	PF12554	MOZART1	Mitotic-spindle organizing gamma-tubulin ring associated	9.9e-19
VVO_01178	PF08632	Zds_C	Activator of mitotic machinery Cdc14 phosphatase activation C-term	3e-22
VVO_01179	PF01068	DNA_ligase_A_M	ATP dependent DNA ligase domain	1.5e-46
VVO_01179	PF04675	DNA_ligase_A_N	DNA ligase N terminus	2.2e-22
VVO_01179	PF04679	DNA_ligase_A_C	ATP dependent DNA ligase C terminal region	5.6e-12
VVO_01180	PF00250	Fork_head	Fork head domain	3.6e-21
VVO_01181	PF08920	SF3b1	Splicing factor 3B subunit 1	8.5e-25
VVO_01182	PF01602	Adaptin_N	Adaptin N terminal region	6.1e-146
VVO_01182	PF02883	Alpha_adaptinC2	Adaptin C-terminal domain	1.7e-23
VVO_01184	PF00171	Aldedh	Aldehyde dehydrogenase family	8.7e-122
VVO_01186	PF01679	Pmp3	Proteolipid membrane potential modulator	2.5e-18
VVO_01187	PF00503	G-alpha	G-protein alpha subunit	2e-11
VVO_01187	PF00503	G-alpha	G-protein alpha subunit	4.8e-58
VVO_01188	PF05383	La	La domain	3.3e-17
VVO_01189	PF08719	DUF1768	Domain of unknown function (DUF1768)	6.7e-47
VVO_01190	PF05221	AdoHcyase	S-adenosyl-L-homocysteine hydrolase	2e-140
VVO_01194	PF05724	TPMT	Thiopurine S-methyltransferase (TPMT)	1.8e-32
VVO_01194	PF05724	TPMT	Thiopurine S-methyltransferase (TPMT)	8.2e-32
VVO_01195	PF11022	DUF2611	Protein of unknown function (DUF2611)	6.1e-13
VVO_01197	PF00153	Mito_carr	Mitochondrial carrier protein	1.2e-21
VVO_01197	PF00153	Mito_carr	Mitochondrial carrier protein	2e-14
VVO_01197	PF00153	Mito_carr	Mitochondrial carrier protein	1.1e-19
VVO_01199	PF01765	RRF	Ribosome recycling factor	8.5e-31
VVO_01200	PF00176	SNF2_N	SNF2 family N-terminal domain	5.6e-54
VVO_01201	PF10356	DUF2034	Protein of unknown function (DUF2034)	1.2e-22
VVO_01202	PF00503	G-alpha	G-protein alpha subunit	1.1e-63
VVO_01206	PF06472	ABC_membrane_2	ABC transporter transmembrane region 2	2.8e-80
VVO_01210	PF00487	FA_desaturase	Fatty acid desaturase	3.1e-16
VVO_01210	PF00173	Cyt-b5	Cytochrome b5-like Heme/Steroid binding domain	1.3e-13
VVO_01212	PF00134	Cyclin_N	Cyclin, N-terminal domain	4e-34
VVO_01212	PF02984	Cyclin_C	Cyclin, C-terminal domain	6.7e-23
VVO_01213	PF01565	FAD_binding_4	FAD binding domain	3.6e-18
VVO_01214	PF09284	RhgB_N	Rhamnogalacturonase B, N-terminal	4.3e-97
VVO_01216	PF02518	HATPase_c	Histidine kinase-, DNA gyrase B-, and HSP90-like ATPase	9.8e-12
VVO_01221	PF01565	FAD_binding_4	FAD binding domain	1.1e-19
VVO_01223	PF01565	FAD_binding_4	FAD binding domain	5.6e-18
VVO_01225	PF00173	Cyt-b5	Cytochrome b5-like Heme/Steroid binding domain	5.8e-21
VVO_01226	PF00331	Glyco_hydro_10	Glycosyl hydrolase family 10	1.4e-75
VVO_01226	PF00734	CBM_1	Fungal cellulose binding domain	1.1e-14
VVO_01227	PF00331	Glyco_hydro_10	Glycosyl hydrolase family 10	2.5e-62
VVO_01227	PF00734	CBM_1	Fungal cellulose binding domain	2.1e-12
VVO_01228	PF00331	Glyco_hydro_10	Glycosyl hydrolase family 10	6.4e-86
VVO_01228	PF00734	CBM_1	Fungal cellulose binding domain	5.4e-11
VVO_01229	PF00331	Glyco_hydro_10	Glycosyl hydrolase family 10	7.6e-28
VVO_01229	PF00331	Glyco_hydro_10	Glycosyl hydrolase family 10	2.5e-38
VVO_01231	PF00331	Glyco_hydro_10	Glycosyl hydrolase family 10	4.3e-78
VVO_01231	PF00734	CBM_1	Fungal cellulose binding domain	7.5e-13
VVO_01232	PF00501	AMP-binding	AMP-binding enzyme	2.9e-14
VVO_01232	PF00501	AMP-binding	AMP-binding enzyme	1.4e-55
VVO_01234	PF00328	His_Phos_2	Histidine phosphatase superfamily (branch 2)	1.5e-15
VVO_01235	PF02582	DUF155	Uncharacterised ACR, YagE family COG1723	1.4e-55
VVO_01236	PF03441	FAD_binding_7	FAD binding domain of DNA photolyase	6.5e-76
VVO_01236	PF00875	DNA_photolyase	DNA photolyase	4.9e-35
VVO_01237	PF09729	Gti1_Pac2	Gti1/Pac2 family	2e-22
VVO_01238	PF00730	HhH-GPD	HhH-GPD superfamily base excision DNA repair protein	1.3e-12
VVO_01239	PF03813	Nrap	Nrap protein	2.7e-213
VVO_01240	PF02077	SURF4	SURF4 family	5.7e-96
VVO_01241	PF08240	ADH_N	Alcohol dehydrogenase GroES-like domain	1.5e-34
VVO_01241	PF08159	NUC153	NUC153 domain	3.8e-14
VVO_01241	PF00107	ADH_zinc_N	Zinc-binding dehydrogenase	2.8e-12
VVO_01242	PF00501	AMP-binding	AMP-binding enzyme	1.8e-95
VVO_01242	PF07993	NAD_binding_4	Male sterility protein	1.6e-59
VVO_01242	PF00550	PP-binding	Phosphopantetheine attachment site	2.9e-13
VVO_01244	PF00935	Ribosomal_L44	Ribosomal protein L44	1.6e-32
VVO_01246	PF00368	HMG-CoA_red	Hydroxymethylglutaryl-coenzyme A reductase	5.2e-162
VVO_01246	PF12349	Sterol-sensing	Sterol-sensing domain of SREBP cleavage-activation	7e-11
VVO_01248	PF00704	Glyco_hydro_18	Glycosyl hydrolases family 18	6e-58
VVO_01249	PF00153	Mito_carr	Mitochondrial carrier protein	1.6e-22
VVO_01249	PF00153	Mito_carr	Mitochondrial carrier protein	8.7e-11
VVO_01249	PF00153	Mito_carr	Mitochondrial carrier protein	4.2e-20
VVO_01251	PF01565	FAD_binding_4	FAD binding domain	4.9e-19
VVO_01252	PF01565	FAD_binding_4	FAD binding domain	9.2e-20
VVO_01261	PF00133	tRNA-synt_1	tRNA synthetases class I (I, L, M and V)	1.4e-35
VVO_01261	PF00133	tRNA-synt_1	tRNA synthetases class I (I, L, M and V)	4.5e-112
VVO_01261	PF08264	Anticodon_1	Anticodon-binding domain of tRNA	1.7e-26
VVO_01264	PF00331	Glyco_hydro_10	Glycosyl hydrolase family 10	2.2e-95
VVO_01264	PF00734	CBM_1	Fungal cellulose binding domain	9.2e-15
VVO_01265	PF00153	Mito_carr	Mitochondrial carrier protein	4e-21
VVO_01265	PF00153	Mito_carr	Mitochondrial carrier protein	9.3e-20
VVO_01266	PF01565	FAD_binding_4	FAD binding domain	5.9e-18
VVO_01267	PF01565	FAD_binding_4	FAD binding domain	9.1e-21
VVO_01269	PF07885	Ion_trans_2	Ion channel	1.2e-13
VVO_01273	PF09180	ProRS-C_1	Prolyl-tRNA synthetase, C-terminal	3e-25
VVO_01273	PF00587	tRNA-synt_2b	tRNA synthetase class II core domain (G, H, P, S and T)	6.9e-22
VVO_01273	PF03129	HGTP_anticodon	Anticodon binding domain	3.1e-17
VVO_01273	PF04073	YbaK	YbaK / prolyl-tRNA synthetases associated domain	1.2e-12
VVO_01274	PF00134	Cyclin_N	Cyclin, N-terminal domain	3e-45
VVO_01274	PF02984	Cyclin_C	Cyclin, C-terminal domain	2.1e-21
VVO_01278	PF07885	Ion_trans_2	Ion channel	5.5e-16
VVO_01278	PF07885	Ion_trans_2	Ion channel	1.6e-17
VVO_01279	PF07885	Ion_trans_2	Ion channel	3.1e-18
VVO_01280	PF00156	Pribosyltran	Phosphoribosyl transferase domain	2.9e-16
VVO_01282	PF00270	DEAD	DEAD/DEAH box helicase	2.8e-37
VVO_01282	PF00271	Helicase_C	Helicase conserved C-terminal domain	1.6e-17
VVO_01285	PF00106	adh_short	short chain dehydrogenase	7.6e-24
VVO_01287	PF04511	DER1	Der1-like family	1.4e-27
VVO_01288	PF01613	Flavin_Reduct	Flavin reductase like domain	4.1e-16
VVO_01289	PF02786	CPSase_L_D2	Carbamoyl-phosphate synthase L chain, ATP binding domain	7e-48
VVO_01289	PF02785	Biotin_carb_C	Biotin carboxylase C-terminal domain	8.2e-26
VVO_01289	PF00289	CPSase_L_chain	Carbamoyl-phosphate synthase L chain, N-terminal domain	2.8e-24
VVO_01290	PF01039	Carboxyl_trans	Carboxyl transferase domain	3.8e-87
VVO_01291	PF02133	Transp_cyt_pur	Permease for cytosine/purines, uracil, thiamine, allantoin	2e-33
VVO_01292	PF00069	Pkinase	Protein kinase domain	4.2e-26
VVO_01293	PF00067	p450	Cytochrome P450	2.8e-67
VVO_01299	PF07470	Glyco_hydro_88	Glycosyl Hydrolase Family 88	5.6e-13
VVO_01304	PF00285	Citrate_synt	Citrate synthase	7.2e-16
VVO_01304	PF00549	Ligase_CoA	CoA-ligase	1.4e-14
VVO_01304	PF02629	CoA_binding	CoA binding domain	5e-12
VVO_01307	PF04084	ORC2	Origin recognition complex subunit 2	9.4e-72
VVO_01310	PF00293	NUDIX	NUDIX domain	5e-17
VVO_01311	PF00252	Ribosomal_L16	Ribosomal protein L16p/L10e	8.4e-37
VVO_01312	PF08572	PRP3	pre-mRNA processing factor 3 (PRP3)	5.3e-64
VVO_01312	PF06544	DUF1115	Protein of unknown function (DUF1115)	3.2e-33
VVO_01313	PF06058	DCP1	Dcp1-like decapping family	3.6e-16
VVO_01314	PF07572	BCNT	Bucentaur or craniofacial development	3.8e-17
VVO_01315	PF00282	Pyridoxal_deC	Pyridoxal-dependent decarboxylase conserved domain	3.5e-64
VVO_01316	PF07690	MFS_1	Major Facilitator Superfamily	3.8e-27
VVO_01317	PF05705	DUF829	Eukaryotic protein of unknown function (DUF829)	8.1e-34
VVO_01323	PF06859	Bin3	Bicoid-interacting protein 3 (Bin3)	8.2e-36
VVO_01324	PF00011	HSP20	Hsp20/alpha crystallin family	1.4e-24
VVO_01326	PF01454	MAGE	MAGE family	2.4e-28
VVO_01327	PF02996	Prefoldin	Prefoldin subunit	6.3e-29
VVO_01331	PF12569	NARP1	NMDA receptor-regulated protein 1	1.1e-14
VVO_01334	PF05729	NACHT	NACHT domain	5.4e-11
VVO_01335	PF00135	COesterase	Carboxylesterase family	9.1e-56
VVO_01336	PF01922	SRP19	SRP19 protein	1.4e-22
VVO_01338	PF04130	Spc97_Spc98	Spc97 / Spc98 family	1.2e-57
VVO_01339	PF06420	Mgm101p	Mitochondrial genome maintenance MGM101	2.8e-95
VVO_01342	PF05783	DLIC	Dynein light intermediate chain (DLIC)	2.3e-30
VVO_01343	PF04176	TIP41	TIP41-like family	3e-51
VVO_01344	PF09286	Pro-kuma_activ	Pro-kumamolisin, activation domain	9.5e-39
VVO_01345	PF04939	RRS1	Ribosome biogenesis regulatory protein (RRS1)	1.8e-58
VVO_01346	PF00382	TFIIB	Transcription factor TFIIB repeat	3.1e-21
VVO_01346	PF00382	TFIIB	Transcription factor TFIIB repeat	2.3e-11
VVO_01346	PF08271	TF_Zn_Ribbon	TFIIB zinc-binding	7.5e-14
VVO_01349	PF12697	Abhydrolase_6	Alpha/beta hydrolase family	1.5e-20
VVO_01350	PF07052	Hep_59	Hepatocellular carcinoma-associated antigen 59	9e-22
VVO_01351	PF09286	Pro-kuma_activ	Pro-kumamolisin, activation domain	1.1e-40
VVO_01354	PF04061	ORMDL	ORMDL family	9.6e-55
VVO_01358	PF12738	PTCB-BRCT	twin BRCT domain	3.2e-15
VVO_01362	PF12796	Ank_2	Ankyrin repeats (3 copies)	1.3e-12
VVO_01363	PF00004	AAA	ATPase family associated with various cellular activities (AAA)	5.9e-40
VVO_01364	PF00450	Peptidase_S10	Serine carboxypeptidase	4.2e-80
VVO_01366	PF00076	RRM_1	RNA recognition motif. (a.k.a. RRM, RBD, or RNP domain)	1.1e-11
VVO_01366	PF00076	RRM_1	RNA recognition motif. (a.k.a. RRM, RBD, or RNP domain)	2.4e-15
VVO_01367	PF01174	SNO	SNO glutamine amidotransferase family	1.8e-38
VVO_01368	PF03644	Glyco_hydro_85	Glycosyl hydrolase family 85	4.2e-57
VVO_01369	PF03644	Glyco_hydro_85	Glycosyl hydrolase family 85	3.8e-69
VVO_01370	PF00503	G-alpha	G-protein alpha subunit	1.5e-74
VVO_01371	PF05843	Suf	Suppressor of forked protein (Suf)	2e-75
VVO_01374	PF03372	Exo_endo_phos	Endonuclease/Exonuclease/phosphatase family	4.4e-39
VVO_01375	PF06588	Muskelin_N	Muskelin N-terminus	4e-46
VVO_01376	PF01920	Prefoldin_2	Prefoldin subunit	4.2e-20
VVO_01377	PF00282	Pyridoxal_deC	Pyridoxal-dependent decarboxylase conserved domain	1.4e-15
VVO_01379	PF00141	peroxidase	Peroxidase	9.6e-48
VVO_01380	PF03986	Autophagy_N	Autophagocytosis associated protein (Atg3), N-terminal domain	4.5e-43
VVO_01380	PF03987	Autophagy_act_C	Autophagocytosis associated protein, active-site domain	4e-23
VVO_01380	PF08790	zf-LYAR	LYAR-type C2HC zinc finger	1.4e-12
VVO_01380	PF10381	Autophagy_Cterm	Autophagocytosis associated protein C-terminal	2e-11
VVO_01381	PF04100	Vps53_N	Vps53-like, N-terminal	5.5e-82
VVO_01381	PF04082	Fungal_trans	Fungal specific transcription factor domain	8.8e-31
VVO_01382	PF03226	Yippee	Yippee putative zinc-binding protein	2.1e-18
VVO_01383	PF07716	bZIP_2	Basic region leucine zipper	1.7e-12
VVO_01385	PF00227	Proteasome	Proteasome subunit	9.8e-51
VVO_01386	PF04145	Ctr	Ctr copper transporter family	5e-39
VVO_01389	PF12847	Methyltransf_18	Methyltransferase domain	4.1e-12
VVO_01390	PF04130	Spc97_Spc98	Spc97 / Spc98 family	4.5e-31
VVO_01391	PF05721	PhyH	Phytanoyl-CoA dioxygenase (PhyH)	1.3e-38
VVO_01393	PF00621	RhoGEF	RhoGEF domain	2.4e-38
VVO_01393	PF00564	PB1	PB1 domain	1e-16
VVO_01393	PF06395	CDC24	CDC24 Calponin	3.4e-11
VVO_01395	PF00620	RhoGAP	RhoGAP domain	3.3e-30
VVO_01396	PF00153	Mito_carr	Mitochondrial carrier protein	1.2e-26
VVO_01396	PF00153	Mito_carr	Mitochondrial carrier protein	1.8e-17
VVO_01396	PF00153	Mito_carr	Mitochondrial carrier protein	1.8e-26
VVO_01397	PF02110	HK	Hydroxyethylthiazole kinase family	1.1e-73
VVO_01397	PF02581	TMP-TENI	Thiamine monophosphate synthase/TENI	3.4e-53
VVO_01402	PF00398	RrnaAD	Ribosomal RNA adenine dimethylase	6.4e-21
VVO_01405	PF11718	CPSF73-100_C	Pre-mRNA 3'-end-processing endonuclease polyadenylation factor C-term	1.6e-38
VVO_01405	PF10996	Beta-Casp	Beta-Casp domain	5.7e-33
VVO_01405	PF00753	Lactamase_B	Metallo-beta-lactamase superfamily	1.4e-11
VVO_01405	PF07521	RMMBL	RNA-metabolising metallo-beta-lactamase	9.9e-11
VVO_01408	PF01369	Sec7	Sec7 domain	7.9e-38
VVO_01408	PF00320	GATA	GATA zinc finger	6.1e-18
VVO_01408	PF08550	DUF1752	Fungal protein of unknown function (DUF1752)	4.5e-12
VVO_01409	PF04258	Peptidase_A22B	Signal peptide peptidase	1.4e-59
VVO_01410	PF01019	G_glu_transpept	Gamma-glutamyltranspeptidase	1.6e-154
VVO_01410	PF00150	Cellulase	Cellulase (glycosyl hydrolase family 5)	2e-26
VVO_01410	PF00734	CBM_1	Fungal cellulose binding domain	9.8e-15
VVO_01415	PF00454	PI3_PI4_kinase	Phosphatidylinositol 3- and 4-kinase	8.9e-38
VVO_01416	PF03595	C4dic_mal_tran	C4-dicarboxylate transporter/malic acid transport protein	4.3e-34
VVO_01417	PF00730	HhH-GPD	HhH-GPD superfamily base excision DNA repair protein	1.1e-13
VVO_01418	PF01058	Oxidored_q6	NADH ubiquinone oxidoreductase, 20 Kd subunit	5.1e-23
VVO_01420	PF00067	p450	Cytochrome P450	7.5e-39
VVO_01424	PF02020	W2	eIF4-gamma/eIF5/eIF2-epsilon	6.8e-19
VVO_01426	PF00481	PP2C	Protein phosphatase 2C	5.7e-13
VVO_01426	PF00481	PP2C	Protein phosphatase 2C	4.6e-49
VVO_01427	PF04515	Choline_transpo	Plasma-membrane choline transporter	4.8e-72
VVO_01429	PF00704	Glyco_hydro_18	Glycosyl hydrolases family 18	8.4e-97
VVO_01430	PF03935	SKN1	Beta-glucan synthesis-associated protein (SKN1)	2.3e-185
VVO_01431	PF00009	GTP_EFTU	Elongation factor Tu GTP binding domain	7.4e-22
VVO_01433	PF12051	DUF3533	Protein of unknown function (DUF3533)	2e-79
VVO_01434	PF00762	Ferrochelatase	Ferrochelatase	7.5e-100
VVO_01435	PF00288	GHMP_kinases_N	GHMP kinases N terminal domain	1.9e-12
VVO_01436	PF01490	Aa_trans	Transmembrane amino acid transporter protein	1.6e-74
VVO_01438	PF00388	PI-PLC-X	Phosphatidylinositol-specific phospholipase C, X domain	3.8e-41
VVO_01438	PF00387	PI-PLC-Y	Phosphatidylinositol-specific phospholipase C, Y domain	6.8e-29
VVO_01439	PF02906	Fe_hyd_lg_C	Iron only hydrogenase large subunit, C-terminal domain	1.7e-63
VVO_01440	PF05739	SNARE	SNARE domain	5.1e-16
VVO_01441	PF00924	MS_channel	Mechanosensitive ion channel	7.3e-24
VVO_01442	PF01000	RNA_pol_A_bac	RNA polymerase Rpb3/RpoA insert domain	6.7e-29
VVO_01443	PF00501	AMP-binding	AMP-binding enzyme	1.9e-93
VVO_01445	PF00107	ADH_zinc_N	Zinc-binding dehydrogenase	3e-19
VVO_01446	PF00632	HECT	HECT-domain (ubiquitin-transferase)	1.1e-91
VVO_01446	PF06025	DUF913	Domain of Unknown Function (DUF913)	6.5e-75
VVO_01446	PF06012	DUF908	Domain of Unknown Function (DUF908)	2.5e-68
VVO_01447	PF02229	PC4	Transcriptional Coactivator p15 (PC4)	1.3e-25
VVO_01448	PF00566	TBC	TBC domain	4e-46
VVO_01448	PF03109	ABC1	ABC1 family	7.4e-33
VVO_01449	PF01979	Amidohydro_1	Amidohydrolase family	1.1e-30
VVO_01451	PF02099	Josephin	Josephin	2.5e-46
VVO_01452	PF09451	ATG27	Autophagy-related protein 27	7.2e-46
VVO_01453	PF01693	Cauli_VI	Caulimovirus viroplasmin	1.2e-14
VVO_01454	PF08651	DASH_Duo1	DASH complex subunit Duo1	4.2e-12
VVO_01455	PF10342	GPI-anchored	Ser-Thr-rich glycosyl-phosphatidyl-inositol-anchored membrane family	5.6e-11
VVO_01456	PF00270	DEAD	DEAD/DEAH box helicase	6.4e-40
VVO_01456	PF00271	Helicase_C	Helicase conserved C-terminal domain	1.5e-21
VVO_01456	PF08147	DBP10CT	DBP10CT (NUC160) domain	3.3e-19
VVO_01457	PF01702	TGT	Queuine tRNA-ribosyltransferase	1.9e-83
VVO_01458	PF02990	EMP70	Endomembrane protein 70	5.6e-108
VVO_01458	PF02990	EMP70	Endomembrane protein 70	2.3e-31
VVO_01459	PF00579	tRNA-synt_1b	tRNA synthetases class I (W and Y)	9.2e-77
VVO_01461	PF00164	Ribosomal_S12	Ribosomal protein S12	1.1e-39
VVO_01462	PF01148	CTP_transf_1	Cytidylyltransferase family	2.5e-76
VVO_01463	PF02919	Topoisom_I_N	Eukaryotic DNA topoisomerase I, DNA binding fragment	2.9e-99
VVO_01463	PF01028	Topoisom_I	Eukaryotic DNA topoisomerase I, catalytic core	9.3e-68
VVO_01465	PF00291	PALP	Pyridoxal-phosphate dependent enzyme	4.1e-68
VVO_01465	PF00585	Thr_dehydrat_C	C-terminal regulatory domain of Threonine dehydratase	1.2e-14
VVO_01465	PF00585	Thr_dehydrat_C	C-terminal regulatory domain of Threonine dehydratase	5.5e-25
VVO_01466	PF00628	PHD	PHD-finger	9.3e-11
VVO_01467	PF12816	Vps8	Golgi CORVET complex core vacuolar protein 8	1.5e-65
VVO_01468	PF06148	COG2	COG (conserved oligomeric Golgi) complex component, COG2	9.1e-30
VVO_01468	PF12022	DUF3510	Domain of unknown function (DUF3510)	1.9e-18
VVO_01470	PF05653	DUF803	Protein of unknown function (DUF803)	4e-11
VVO_01471	PF04056	Ssl1	Ssl1-like	2.4e-71
VVO_01477	PF03834	Rad10	Binding domain of DNA repair protein Ercc1 (rad10/Swi10)	1.2e-25
VVO_01479	PF00850	Hist_deacetyl	Histone deacetylase domain	2.7e-90
VVO_01479	PF09757	Arb2	Arb2 domain	9.4e-23
VVO_01482	PF01201	Ribosomal_S8e	Ribosomal protein S8e	2.4e-31
VVO_01483	PF04082	Fungal_trans	Fungal specific transcription factor domain	2.4e-21
VVO_01484	PF07896	DUF1674	Protein of unknown function (DUF1674)	1.7e-11
VVO_01485	PF01423	LSM	LSM domain	2.5e-12
VVO_01486	PF00654	Voltage_CLC	Voltage gated chloride channel	1e-93
VVO_01488	PF04049	APC8	Anaphase promoting complex subunit 8 / Cdc23	5.4e-22
VVO_01492	PF00176	SNF2_N	SNF2 family N-terminal domain	8.9e-80
VVO_01492	PF00271	Helicase_C	Helicase conserved C-terminal domain	1.9e-14
VVO_01493	PF04099	Sybindin	Sybindin-like family	2.8e-22
VVO_01495	PF00400	WD40	WD domain, G-beta repeat	4.9e-11
VVO_01495	PF00400	WD40	WD domain, G-beta repeat	9.6e-12
VVO_01496	PF01156	IU_nuc_hydro	Inosine-uridine preferring nucleoside hydrolase	6.9e-47
VVO_01498	PF07690	MFS_1	Major Facilitator Superfamily	4.9e-14
VVO_01501	PF00069	Pkinase	Protein kinase domain	4.1e-35
VVO_01502	PF08613	Cyclin	Cyclin	4e-28
VVO_01503	PF03946	Ribosomal_L11_N	Ribosomal protein L11, N-terminal domain	2.8e-17
VVO_01503	PF00298	Ribosomal_L11	Ribosomal protein L11, RNA binding domain	2.2e-11
VVO_01507	PF02089	Palm_thioest	Palmitoyl protein thioesterase	3.4e-53
VVO_01508	PF07662	Nucleos_tra2_C	Na+ dependent nucleoside transporter C-terminus	8.8e-65
VVO_01508	PF01773	Nucleos_tra2_N	Na+ dependent nucleoside transporter N-terminus	6e-13
VVO_01512	PF03650	UPF0041	Uncharacterised protein family (UPF0041)	2.5e-40
VVO_01513	PF11901	DUF3421	Protein of unknown function (DUF3421)	5.1e-21
VVO_01515	PF10392	COG5	Golgi transport complex subunit 5	2.9e-26
VVO_01517	PF10369	ALS_ss_C	Small subunit of acetolactate synthase	5.1e-20
VVO_01517	PF01842	ACT	ACT domain	1e-11
VVO_01518	PF00083	Sugar_tr	Sugar (and other) transporter	3.2e-66
VVO_01521	PF00664	ABC_membrane	ABC transporter transmembrane region	7.1e-25
VVO_01521	PF00005	ABC_tran	ABC transporter	2.8e-21
VVO_01522	PF00076	RRM_1	RNA recognition motif. (a.k.a. RRM, RBD, or RNP domain)	1.3e-24
VVO_01524	PF00505	HMG_box	HMG (high mobility group) box	7.2e-14
VVO_01525	PF00069	Pkinase	Protein kinase domain	7.9e-60
VVO_01526	PF01513	NAD_kinase	ATP-NAD kinase	1.4e-65
VVO_01528	PF09424	YqeY	Yqey-like protein	1.3e-13
VVO_01529	PF12678	zf-rbx1	RING-H2 zinc finger	1.8e-14
VVO_01530	PF07969	Amidohydro_3	Amidohydrolase family	2.8e-66
VVO_01531	PF00176	SNF2_N	SNF2 family N-terminal domain	9.7e-76
VVO_01531	PF00271	Helicase_C	Helicase conserved C-terminal domain	1.2e-11
VVO_01532	PF00814	Peptidase_M22	Glycoprotease family	1.7e-66
VVO_01533	PF08539	HbrB	HbrB-like	1.7e-33
VVO_01534	PF04912	Dynamitin	Dynamitin	3.4e-15
VVO_01535	PF01112	Asparaginase_2	Asparaginase	2.3e-41
VVO_01535	PF01112	Asparaginase_2	Asparaginase	2.4e-11
VVO_01536	PF02076	STE3	Pheromone A receptor	1.5e-62
VVO_01537	PF06398	Pex24p	Integral peroxisomal membrane peroxin	3.3e-27
VVO_01538	PF01266	DAO	FAD dependent oxidoreductase	3.2e-23
VVO_01539	PF12505	DUF3712	Protein of unknown function (DUF3712)	2.1e-11
VVO_01539	PF12505	DUF3712	Protein of unknown function (DUF3712)	1.4e-22
VVO_01539	PF12505	DUF3712	Protein of unknown function (DUF3712)	1.5e-16
VVO_01541	PF12505	DUF3712	Protein of unknown function (DUF3712)	8.8e-17
VVO_01541	PF12505	DUF3712	Protein of unknown function (DUF3712)	5.3e-14
VVO_01543	PF12449	DUF3684	Protein of unknown function (DUF3684)	0
VVO_01545	PF03142	Chitin_synth_2	Chitin synthase	4.9e-108
VVO_01546	PF12296	HsbA	Hydrophobic surface binding protein A	9.9e-25
VVO_01548	PF01131	Topoisom_bac	DNA topoisomerase	2e-95
VVO_01548	PF01751	Toprim	Toprim domain	2e-20
VVO_01549	PF07690	MFS_1	Major Facilitator Superfamily	8.8e-33
VVO_01550	PF06862	DUF1253	Protein of unknown function (DUF1253)	8.8e-141
VVO_01552	PF01583	APS_kinase	Adenylylsulphate kinase	6.1e-71
VVO_01553	PF00069	Pkinase	Protein kinase domain	9e-65
VVO_01555	PF05470	eIF-3c_N	Eukaryotic translation initiation factor 3 subunit 8 N-terminus	4.2e-20
VVO_01555	PF05470	eIF-3c_N	Eukaryotic translation initiation factor 3 subunit 8 N-terminus	1.4e-144
VVO_01555	PF01399	PCI	PCI domain	2.7e-14
VVO_01557	PF00333	Ribosomal_S5	Ribosomal protein S5, N-terminal domain	4.7e-28
VVO_01557	PF03719	Ribosomal_S5_C	Ribosomal protein S5, C-terminal domain	5.4e-22
VVO_01558	PF00067	p450	Cytochrome P450	8.1e-44
VVO_01558	PF00067	p450	Cytochrome P450	3.8e-16
VVO_01559	PF00613	PI3Ka	Phosphoinositide 3-kinase family, accessory domain (PIK domain)	4.3e-57
VVO_01559	PF00454	PI3_PI4_kinase	Phosphatidylinositol 3- and 4-kinase	1.5e-42
VVO_01559	PF00792	PI3K_C2	Phosphoinositide 3-kinase C2	1.8e-36
VVO_01560	PF08433	KTI12	Chromatin associated protein KTI12	1.2e-64
VVO_01561	PF00468	Ribosomal_L34	Ribosomal protein L34	7.1e-17
VVO_01562	PF01411	tRNA-synt_2c	tRNA synthetases class II (A)	7.5e-205
VVO_01562	PF07973	tRNA_SAD	Threonyl and Alanyl tRNA synthetase second additional domain	7.9e-17
VVO_01563	PF00416	Ribosomal_S13	Ribosomal protein S13/S18	5.6e-41
VVO_01567	PF00999	Na_H_Exchanger	Sodium/hydrogen exchanger family	4.5e-36
VVO_01568	PF00620	RhoGAP	RhoGAP domain	1e-42
VVO_01573	PF06011	TRP	Transient receptor potential (TRP) ion channel	3.1e-87
VVO_01574	PF00213	OSCP	ATP synthase delta (OSCP) subunit	7.7e-41
VVO_01576	PF01302	CAP_GLY	CAP-Gly domain	3.2e-19
VVO_01578	PF00481	PP2C	Protein phosphatase 2C	1.4e-20
VVO_01580	PF12348	CLASP_N	CLASP N terminal	1.4e-17
VVO_01582	PF02045	CBFB_NFYA	CCAAT-binding transcription factor (CBF-B/NF-YA) subunit B	4e-28
VVO_01584	PF12756	zf-C2H2_2	C2H2 type zinc-finger	3.3e-29
VVO_01584	PF00481	PP2C	Protein phosphatase 2C	9.7e-21
VVO_01585	PF12768	Rax2	Cortical protein marker for cell polarity	7.5e-70
VVO_01585	PF00018	SH3_1	SH3 domain	2.1e-12
VVO_01587	PF06916	DUF1279	Protein of unknown function (DUF1279)	3.1e-17
VVO_01588	PF01536	SAM_decarbox	Adenosylmethionine decarboxylase	1.8e-65
VVO_01588	PF01536	SAM_decarbox	Adenosylmethionine decarboxylase	3.5e-15
VVO_01592	PF08630	Dfp1_Him1_M	Dfp1/Him1, central region	5.7e-23
VVO_01592	PF07535	zf-DBF	DBF zinc finger	2.9e-18
VVO_01593	PF00501	AMP-binding	AMP-binding enzyme	1.6e-49
VVO_01594	PF04106	APG5	Autophagy protein Apg5	2.2e-48
VVO_01596	PF06920	Ded_cyto	Dedicator of cytokinesis	3.5e-36
VVO_01602	PF07690	MFS_1	Major Facilitator Superfamily	7.9e-13
VVO_01603	PF07690	MFS_1	Major Facilitator Superfamily	4.1e-32
VVO_01604	PF03178	CPSF_A	CPSF A subunit region	1e-92
VVO_01604	PF10433	MMS1_N	Mono-functional DNA-alkylating methyl methanesulfonate N-term	7e-73
VVO_01605	PF02566	OsmC	OsmC-like protein	1.2e-12
VVO_01606	PF07690	MFS_1	Major Facilitator Superfamily	6.2e-31
VVO_01608	PF01274	Malate_synthase	Malate synthase	3.4e-200
VVO_01609	PF04420	CHD5	CHD5-like protein	1.3e-36
VVO_01609	PF02661	Fic	Fic/DOC family	3.8e-13
VVO_01610	PF00254	FKBP_C	FKBP-type peptidyl-prolyl cis-trans isomerase	1.1e-34
VVO_01612	PF02353	CMAS	Mycolic acid cyclopropane synthetase	4.2e-27
VVO_01613	PF01027	Bax1-I	Inhibitor of apoptosis-promoting Bax1	9.1e-46
VVO_01615	PF05879	RHD3	Root hair defective 3 GTP-binding protein (RHD3)	2.9e-243
VVO_01618	PF03114	BAR	BAR domain	1.4e-42
VVO_01618	PF00734	CBM_1	Fungal cellulose binding domain	2.3e-13
VVO_01621	PF08118	MDM31_MDM32	Yeast mitochondrial distribution and morphology (MDM) proteins	2.1e-138
VVO_01623	PF00505	HMG_box	HMG (high mobility group) box	1.4e-12
VVO_01630	PF00654	Voltage_CLC	Voltage gated chloride channel	1.6e-90
VVO_01631	PF04950	DUF663	Protein of unknown function (DUF663)	5.9e-96
VVO_01631	PF08142	AARP2CN	AARP2CN (NUC121) domain	6e-20
VVO_01633	PF00149	Metallophos	Calcineurin-like phosphoesterase	6.5e-40
VVO_01638	PF08718	GLTP	Glycolipid transfer protein (GLTP)	6e-39
VVO_01640	PF01406	tRNA-synt_1e	tRNA synthetases class I (C) catalytic domain	1.8e-125
VVO_01641	PF09729	Gti1_Pac2	Gti1/Pac2 family	6e-17
VVO_01642	PF03153	TFIIA	Transcription factor IIA, alpha/beta subunit	3.4e-19
VVO_01644	PF03097	BRO1	BRO1-like domain	3.4e-17
VVO_01646	PF12955	DUF3844	Domain of unknown function (DUF3844)	4.6e-30
VVO_01647	PF09729	Gti1_Pac2	Gti1/Pac2 family	1.4e-21
VVO_01652	PF10503	Esterase_phd	Esterase PHB depolymerase	1e-20
VVO_01653	PF10503	Esterase_phd	Esterase PHB depolymerase	1.1e-22
VVO_01653	PF00734	CBM_1	Fungal cellulose binding domain	8.3e-15
VVO_01654	PF10503	Esterase_phd	Esterase PHB depolymerase	1.2e-20
VVO_01654	PF00734	CBM_1	Fungal cellulose binding domain	1.8e-13
VVO_01655	PF10503	Esterase_phd	Esterase PHB depolymerase	1e-20
VVO_01655	PF00734	CBM_1	Fungal cellulose binding domain	7.7e-14
VVO_01657	PF00702	Hydrolase	haloacid dehalogenase-like hydrolase	5.2e-15
VVO_01658	PF00069	Pkinase	Protein kinase domain	3e-12
VVO_01659	PF06047	SynMuv_product	Ras-induced vulval development antagonist	1.5e-43
VVO_01660	PF01370	Epimerase	NAD dependent epimerase/dehydratase family	3.1e-25
VVO_01661	PF01370	Epimerase	NAD dependent epimerase/dehydratase family	5.4e-20
VVO_01663	PF03006	HlyIII	Haemolysin-III related	9.1e-40
VVO_01664	PF01195	Pept_tRNA_hydro	Peptidyl-tRNA hydrolase	3.6e-31
VVO_01665	PF07971	Glyco_hydro_92	Glycosyl hydrolase family 92	2.3e-126
VVO_01669	PF00106	adh_short	short chain dehydrogenase	4.8e-22
VVO_01674	PF07250	Glyoxal_oxid_N	Glyoxal oxidase N-terminus	2e-36
VVO_01674	PF09118	DUF1929	Domain of unknown function (DUF1929)	8.7e-22
VVO_01675	PF00069	Pkinase	Protein kinase domain	1.5e-23
VVO_01679	PF00025	Arf	ADP-ribosylation factor family	1.7e-38
VVO_01680	PF00137	ATP-synt_C	ATP synthase subunit C	1.2e-17
VVO_01681	PF00153	Mito_carr	Mitochondrial carrier protein	7.1e-23
VVO_01681	PF00153	Mito_carr	Mitochondrial carrier protein	6.2e-19
VVO_01681	PF00153	Mito_carr	Mitochondrial carrier protein	3.5e-20
VVO_01686	PF00704	Glyco_hydro_18	Glycosyl hydrolases family 18	1.8e-53
VVO_01690	PF00481	PP2C	Protein phosphatase 2C	3.8e-34
VVO_01690	PF00211	Guanylate_cyc	Adenylate and Guanylate cyclase catalytic domain	4e-14
VVO_01691	PF00291	PALP	Pyridoxal-phosphate dependent enzyme	1.3e-42
VVO_01692	PF06728	PIG-U	GPI transamidase subunit PIG-U	2.2e-101
VVO_01693	PF00026	Asp	Eukaryotic aspartyl protease	2.6e-68
VVO_01695	PF00162	PGK	Phosphoglycerate kinase	2.3e-148
VVO_01697	PF00735	Septin	Septin	3.9e-105
VVO_01698	PF00106	adh_short	short chain dehydrogenase	2.9e-23
VVO_01701	PF12902	Ferritin-like	Ferritin-like	5.6e-51
VVO_01702	PF12902	Ferritin-like	Ferritin-like	3.3e-45
VVO_01703	PF02769	AIRS_C	AIR synthase related protein, C-terminal domain	7.4e-23
VVO_01703	PF02769	AIRS_C	AIR synthase related protein, C-terminal domain	2.1e-20
VVO_01703	PF00586	AIRS	AIR synthase related protein, N-terminal domain	5.2e-23
VVO_01707	PF05653	DUF803	Protein of unknown function (DUF803)	4.7e-42
VVO_01709	PF00503	G-alpha	G-protein alpha subunit	1.9e-17
VVO_01709	PF00503	G-alpha	G-protein alpha subunit	4.1e-17
VVO_01710	PF00782	DSPc	Dual specificity phosphatase, catalytic domain	7.2e-16
VVO_01715	PF00481	PP2C	Protein phosphatase 2C	1.7e-36
VVO_01715	PF00211	Guanylate_cyc	Adenylate and Guanylate cyclase catalytic domain	7.7e-23
VVO_01719	PF00083	Sugar_tr	Sugar (and other) transporter	1.8e-83
VVO_01720	PF00557	Peptidase_M24	Metallopeptidase family M24	5.5e-38
VVO_01720	PF01321	Creatinase_N	Creatinase/Prolidase N-terminal domain	1.9e-16
VVO_01721	PF06858	NOG1	Nucleolar GTP-binding protein 1 (NOG1)	4.8e-28
VVO_01721	PF08155	NOGCT	NOGCT (NUC087) domain	8.2e-28
VVO_01731	PF00787	PX	PX domain	4.1e-23
VVO_01733	PF12697	Abhydrolase_6	Alpha/beta hydrolase family	5.2e-28
VVO_01734	PF04136	Sec34	Sec34-like family	1.2e-26
VVO_01736	PF00240	ubiquitin	Ubiquitin family	1.2e-34
VVO_01736	PF01020	Ribosomal_L40e	Ribosomal L40e family	5.4e-31
VVO_01743	PF03901	Glyco_transf_22	Alg9-like mannosyltransferase family	8.2e-34
VVO_01744	PF01061	ABC2_membrane	ABC-2 type transporter	7.7e-34
VVO_01744	PF00005	ABC_tran	ABC transporter	2.1e-12
VVO_01745	PF03159	XRN_N	XRN 5'-3' exonuclease N-terminus	1.6e-93
VVO_01749	PF00107	ADH_zinc_N	Zinc-binding dehydrogenase	1.8e-13
VVO_01751	PF00107	ADH_zinc_N	Zinc-binding dehydrogenase	5.9e-12
VVO_01751	PF08240	ADH_N	Alcohol dehydrogenase GroES-like domain	3.4e-11
VVO_01753	PF03443	Glyco_hydro_61	Glycosyl hydrolase family 61	3.8e-65
VVO_01754	PF01168	Ala_racemase_N	Alanine racemase, N-terminal domain	6.9e-35
VVO_01754	PF01522	Polysacc_deac_1	Polysaccharide deacetylase	2.1e-26
VVO_01755	PF01522	Polysacc_deac_1	Polysaccharide deacetylase	1.1e-26
VVO_01763	PF00692	dUTPase	dUTPase	2.8e-30
VVO_01763	PF00078	RVT_1	Reverse transcriptase (RNA-dependent DNA polymerase)	2.8e-20
VVO_01764	PF00665	rve	Integrase core domain	8.6e-17
VVO_01765	PF00078	RVT_1	Reverse transcriptase (RNA-dependent DNA polymerase)	2.2e-23
VVO_01770	PF00171	Aldedh	Aldehyde dehydrogenase family	2.9e-129
VVO_01771	PF01451	LMWPc	Low molecular weight phosphotyrosine protein phosphatase	6.7e-26
VVO_01773	PF06775	Seipin	Putative adipose-regulatory protein (Seipin)	3.5e-14
VVO_01777	PF12739	TRAPPC-Trs85	ER-Golgi trafficking TRAPP I complex 85 kDa subunit	1.4e-13
VVO_01778	PF04117	Mpv17_PMP22	Mpv17 / PMP22 family	2.2e-12
VVO_01779	PF00153	Mito_carr	Mitochondrial carrier protein	6.3e-14
VVO_01780	PF00300	His_Phos_1	Histidine phosphatase superfamily (branch 1)	7.1e-28
VVO_01781	PF05131	Pep3_Vps18	Pep3/Vps18/deep orange family	3.4e-43
VVO_01782	PF03879	Cgr1	Cgr1 family	2.6e-19
VVO_01784	PF08314	Sec39	Secretory pathway protein Sec39	2.7e-68
VVO_01786	PF08424	DUF1740	Protein of unknown function (DUF1740)	3.5e-39
VVO_01788	PF04145	Ctr	Ctr copper transporter family	1.9e-27
VVO_01788	PF01794	Ferric_reduct	Ferric reductase like transmembrane component	1e-17
VVO_01789	PF01774	UreD	UreD urease accessory protein	8.9e-55
VVO_01791	PF01434	Peptidase_M41	Peptidase family M41	1.5e-72
VVO_01791	PF00004	AAA	ATPase family associated with various cellular activities (AAA)	3.4e-42
VVO_01791	PF06480	FtsH_ext	FtsH Extracellular	4.9e-12
VVO_01792	PF12697	Abhydrolase_6	Alpha/beta hydrolase family	1.2e-23
VVO_01793	PF12697	Abhydrolase_6	Alpha/beta hydrolase family	2.2e-27
VVO_01795	PF00366	Ribosomal_S17	Ribosomal protein S17	3.6e-13
VVO_01796	PF01920	Prefoldin_2	Prefoldin subunit	3.6e-20
VVO_01797	PF01019	G_glu_transpept	Gamma-glutamyltranspeptidase	3.4e-140
VVO_01798	PF00481	PP2C	Protein phosphatase 2C	1.3e-26
VVO_01800	PF03357	Snf7	Snf7	8.8e-35
VVO_01801	PF00160	Pro_isomerase	Cyclophilin type peptidyl-prolyl cis-trans isomerase/CLD	5.8e-18
VVO_01804	PF00083	Sugar_tr	Sugar (and other) transporter	2.6e-36
VVO_01804	PF00083	Sugar_tr	Sugar (and other) transporter	6.7e-26
VVO_01804	PF09271	LAG1-DNAbind	LAG1, DNA binding	2.5e-23
VVO_01804	PF09270	Beta-trefoil	Beta-trefoil	3.1e-23
VVO_01805	PF00224	PK	Pyruvate kinase, barrel domain	6.9e-162
VVO_01805	PF02887	PK_C	Pyruvate kinase, alpha/beta domain	3.5e-31
VVO_01807	PF00834	Ribul_P_3_epim	Ribulose-phosphate 3 epimerase family	6e-29
VVO_01809	PF02046	COX6A	Cytochrome c oxidase subunit VIa	2.2e-28
VVO_01811	PF00067	p450	Cytochrome P450	1.2e-14
VVO_01811	PF00067	p450	Cytochrome P450	1.5e-15
VVO_01812	PF00514	Arm	Armadillo/beta-catenin-like repeat	3.2e-11
VVO_01812	PF00514	Arm	Armadillo/beta-catenin-like repeat	7.3e-12
VVO_01812	PF00514	Arm	Armadillo/beta-catenin-like repeat	6.6e-13
VVO_01812	PF00514	Arm	Armadillo/beta-catenin-like repeat	5.3e-13
VVO_01812	PF01749	IBB	Importin beta binding domain	2.3e-19
VVO_01813	PF01423	LSM	LSM domain	2e-18
VVO_01814	PF00549	Ligase_CoA	CoA-ligase	4.2e-22
VVO_01814	PF00887	ACBP	Acyl CoA binding protein	3.9e-21
VVO_01814	PF02629	CoA_binding	CoA binding domain	1.5e-18
VVO_01814	PF00023	Ank	Ankyrin repeat	3.4e-13
VVO_01815	PF08389	Xpo1	Exportin 1-like protein	1e-21
VVO_01816	PF00735	Septin	Septin	5.7e-124
VVO_01817	PF10213	MRP-S28	Mitochondrial ribosomal subunit protein	1.9e-31
VVO_01818	PF05907	DUF866	Eukaryotic protein of unknown function (DUF866)	4.6e-24
VVO_01819	PF00069	Pkinase	Protein kinase domain	1.6e-68
VVO_01820	PF10607	RanBPM_CRA	Ran binding protein in the microtubule-organising centre	1.6e-28
VVO_01820	PF07890	Rrp15p	Rrp15p	6.4e-19
VVO_01820	PF00743	FMO-like	Flavin-binding monooxygenase-like	1.2e-17
VVO_01821	PF01843	DIL	DIL domain	2.5e-16
VVO_01822	PF01694	Rhomboid	Rhomboid family	6.1e-35
VVO_01822	PF08559	Cut8	Cut8	9.4e-11
VVO_01826	PF03177	Nucleoporin_C	Non-repetitive/WGA-negative nucleoporin C-terminal	1e-80
VVO_01826	PF08801	Nucleoporin_N	Nup133 N terminal like	2.9e-60
VVO_01828	PF08030	NAD_binding_6	Ferric reductase NAD binding domain	8.7e-24
VVO_01828	PF08022	FAD_binding_8	FAD-binding domain	2.2e-20
VVO_01828	PF01794	Ferric_reduct	Ferric reductase like transmembrane component	1.7e-16
VVO_01829	PF02301	HORMA	HORMA domain	8.7e-38
VVO_01830	PF00400	WD40	WD domain, G-beta repeat	3.1e-11
VVO_01830	PF04494	TFIID_90kDa	WD40 associated region in TFIID subunit	3.7e-31
VVO_01832	PF01294	Ribosomal_L13e	Ribosomal protein L13e	6.6e-66
VVO_01833	PF00487	FA_desaturase	Fatty acid desaturase	1.1e-32
VVO_01834	PF08316	Pal1	Pal1 cell morphology protein	8.7e-16
VVO_01835	PF00977	His_biosynth	Histidine biosynthesis protein	1e-43
VVO_01835	PF00117	GATase	Glutamine amidotransferase class-I	6.8e-25
VVO_01836	PF02826	2-Hacid_dh_C	D-isomer specific 2-hydroxyacid dehydrogenase, NAD binding domain	7.3e-52
VVO_01837	PF08423	Rad51	Rad51	3.9e-137
VVO_01838	PF00573	Ribosomal_L4	Ribosomal protein L4/L1 family	2.3e-57
VVO_01839	PF00380	Ribosomal_S9	Ribosomal protein S9/S16	1.2e-35
VVO_01841	PF02466	Tim17	Tim17/Tim22/Tim23/Pmp24 family	5.4e-12
VVO_01844	PF08159	NUC153	NUC153 domain	8.8e-13
VVO_01846	PF02891	zf-MIZ	MIZ/SP-RING zinc finger	5e-18
VVO_01847	PF00153	Mito_carr	Mitochondrial carrier protein	2.2e-22
VVO_01847	PF00153	Mito_carr	Mitochondrial carrier protein	4.1e-21
VVO_01847	PF00153	Mito_carr	Mitochondrial carrier protein	3.6e-15
VVO_01848	PF04227	Indigoidine_A	Indigoidine synthase A like protein	5.6e-103
VVO_01848	PF00294	PfkB	pfkB family carbohydrate kinase	4.9e-13
VVO_01849	PF02391	MoaE	MoaE protein	1.8e-29
VVO_01851	PF02879	PGM_PMM_II	Phosphoglucomutase/phosphomannomutase, alpha/beta/alpha domain II	8.6e-14
VVO_01855	PF06102	DUF947	Domain of unknown function (DUF947)	1.4e-37
VVO_01856	PF01544	CorA	CorA-like Mg2+ transporter protein	2.6e-15
VVO_01858	PF00106	adh_short	short chain dehydrogenase	1.6e-30
VVO_01859	PF07991	IlvN	Acetohydroxy acid isomeroreductase, catalytic domain	2.1e-46
VVO_01859	PF00076	RRM_1	RNA recognition motif. (a.k.a. RRM, RBD, or RNP domain)	1.5e-19
VVO_01860	PF01168	Ala_racemase_N	Alanine racemase, N-terminal domain	8.3e-13
VVO_01861	PF00071	Ras	Ras family	1.3e-33
VVO_01863	PF00857	Isochorismatase	Isochorismatase family	5.3e-16
VVO_01868	PF05002	SGS	SGS domain	3e-30
VVO_01868	PF04969	CS	CS domain	4.4e-13
VVO_01869	PF00186	DHFR_1	Dihydrofolate reductase	1.6e-34
VVO_01871	PF00149	Metallophos	Calcineurin-like phosphoesterase	6.5e-41
VVO_01871	PF00366	Ribosomal_S17	Ribosomal protein S17	1.6e-20
VVO_01872	PF04675	DNA_ligase_A_N	DNA ligase N terminus	3.5e-52
VVO_01872	PF01068	DNA_ligase_A_M	ATP dependent DNA ligase domain	1.9e-50
VVO_01872	PF04679	DNA_ligase_A_C	ATP dependent DNA ligase C terminal region	7.8e-26
VVO_01873	PF03650	UPF0041	Uncharacterised protein family (UPF0041)	2.3e-38
VVO_01875	PF00293	NUDIX	NUDIX domain	1.2e-26
VVO_01876	PF04825	Rad21_Rec8_N	N terminus of Rad21 / Rec8 like protein	3.2e-23
VVO_01877	PF03941	INCENP_ARK-bind	Inner centromere protein, ARK binding region	6.3e-14
VVO_01878	PF05026	DCP2	Dcp2, box A domain	2.6e-35
VVO_01878	PF00293	NUDIX	NUDIX domain	1.8e-14
VVO_01879	PF00069	Pkinase	Protein kinase domain	5.8e-54
VVO_01880	PF10276	zf-CHCC	Zinc-finger domain	2.5e-17
VVO_01881	PF07724	AAA_2	AAA domain (Cdc48 subfamily)	7.2e-48
VVO_01881	PF00004	AAA	ATPase family associated with various cellular activities (AAA)	1.2e-13
VVO_01881	PF10431	ClpB_D2-small	C-terminal, D2-small domain, of ClpB protein	6.6e-24
VVO_01881	PF02861	Clp_N	Clp amino terminal domain	1.8e-11
VVO_01883	PF02141	DENN	DENN (AEX-3) domain	1.9e-19
VVO_01884	PF06650	DUF1162	Protein of unknown function (DUF1162)	1e-10
VVO_01884	PF06650	DUF1162	Protein of unknown function (DUF1162)	2e-28
VVO_01884	PF12624	Chorein_N	N-terminal region of Chorein, a TM vesicle-mediated sorter	6.5e-18
VVO_01885	PF01151	ELO	GNS1/SUR4 family	1.7e-57
VVO_01886	PF00616	RasGAP	GTPase-activator protein for Ras-like GTPase	2e-32
VVO_01887	PF01602	Adaptin_N	Adaptin N terminal region	3.7e-121
VVO_01887	PF02296	Alpha_adaptin_C	Alpha adaptin AP2, C-terminal domain	6.9e-38
VVO_01887	PF02883	Alpha_adaptinC2	Adaptin C-terminal domain	1.8e-14
VVO_01888	PF00271	Helicase_C	Helicase conserved C-terminal domain	3.4e-11
VVO_01889	PF07743	HSCB_C	HSCB C-terminal oligomerisation domain	2.8e-12
VVO_01890	PF06398	Pex24p	Integral peroxisomal membrane peroxin	7.8e-11
VVO_01892	PF00136	DNA_pol_B	DNA polymerase family B	4.7e-30
VVO_01894	PF01263	Aldose_epim	Aldose 1-epimerase	1.4e-29
VVO_01897	PF01282	Ribosomal_S24e	Ribosomal protein S24e	1.7e-33
VVO_01898	PF00022	Actin	Actin	1e-131
VVO_01900	PF06432	GPI2	Phosphatidylinositol N-acetylglucosaminyltransferase	3e-81
VVO_01902	PF12896	Apc4	Anaphase-promoting complex, cyclosome, subunit 4	5.2e-37
VVO_01904	PF00270	DEAD	DEAD/DEAH box helicase	3.2e-49
VVO_01904	PF00271	Helicase_C	Helicase conserved C-terminal domain	7.3e-25
VVO_01905	PF00617	RasGEF	RasGEF domain	5e-32
VVO_01906	PF01975	SurE	Survival protein SurE	1.3e-37
VVO_01908	PF00827	Ribosomal_L15e	Ribosomal L15	1.5e-89
VVO_01908	PF07690	MFS_1	Major Facilitator Superfamily	5e-20
VVO_01909	PF03690	UPF0160	Uncharacterised protein family (UPF0160)	4.8e-128
VVO_01911	PF02182	YDG_SRA	YDG/SRA domain	1.6e-40
VVO_01912	PF04006	Mpp10	Mpp10 protein	3.8e-96
VVO_01913	PF02278	Lyase_8	Polysaccharide lyase family 8, super-sandwich domain	1.7e-36
VVO_01913	PF08124	Lyase_8_N	Polysaccharide lyase family 8, N terminal alpha-helical domain	1.9e-16
VVO_01914	PF00189	Ribosomal_S3_C	Ribosomal protein S3, C-terminal domain	7.2e-17
VVO_01915	PF00108	Thiolase_N	Thiolase, N-terminal domain	1e-69
VVO_01915	PF02803	Thiolase_C	Thiolase, C-terminal domain	2.9e-39
VVO_01916	PF04716	ETC_C1_NDUFA5	ETC complex I subunit conserved region	3.9e-15
VVO_01917	PF01423	LSM	LSM domain	2.7e-16
VVO_01921	PF01655	Ribosomal_L32e	Ribosomal protein L32	1.6e-48
VVO_01922	PF00009	GTP_EFTU	Elongation factor Tu GTP binding domain	1e-54
VVO_01922	PF00069	Pkinase	Protein kinase domain	5.8e-39
VVO_01922	PF03143	GTP_EFTU_D3	Elongation factor Tu C-terminal domain	4e-36
VVO_01922	PF03144	GTP_EFTU_D2	Elongation factor Tu domain 2	1.4e-16
VVO_01923	PF00155	Aminotran_1_2	Aminotransferase class I and II	1.2e-91
VVO_01924	PF00152	tRNA-synt_2	tRNA synthetases class II (D, K and N)	1.2e-78
VVO_01925	PF00622	SPRY	SPRY domain	9.6e-19
VVO_01926	PF00571	CBS	CBS domain	2e-11
VVO_01926	PF00787	PX	PX domain	4.7e-14
VVO_01926	PF05739	SNARE	SNARE domain	5.4e-11
VVO_01927	PF00153	Mito_carr	Mitochondrial carrier protein	1.4e-13
VVO_01927	PF00153	Mito_carr	Mitochondrial carrier protein	1.5e-17
VVO_01927	PF00153	Mito_carr	Mitochondrial carrier protein	4.1e-18
VVO_01928	PF01652	IF4E	Eukaryotic initiation factor 4E	8e-48
VVO_01931	PF06003	SMN	Survival motor neuron protein (SMN)	3.3e-11
VVO_01932	PF01163	RIO1	RIO1 family	2.3e-47
VVO_01932	PF09202	Rio2_N	Rio2, N-terminal	5.4e-33
VVO_01935	PF01597	GCV_H	Glycine cleavage H-protein	8.5e-29
VVO_01936	PF00009	GTP_EFTU	Elongation factor Tu GTP binding domain	1.2e-60
VVO_01936	PF03143	GTP_EFTU_D3	Elongation factor Tu C-terminal domain	2.1e-32
VVO_01936	PF03144	GTP_EFTU_D2	Elongation factor Tu domain 2	1.1e-16
VVO_01938	PF01465	GRIP	GRIP domain	1e-16
VVO_01939	PF08689	Med5	Mediator complex subunit Med5	2.1e-14
VVO_01940	PF01545	Cation_efflux	Cation efflux family	1.8e-73
VVO_01941	PF01398	Mov34	Mov34/MPN/PAD-1 family	4.3e-12
VVO_01943	PF12333	Ipi1_N	Rix1 complex component involved in 60S ribosome maturation	1e-14
VVO_01944	PF00150	Cellulase	Cellulase (glycosyl hydrolase family 5)	7.5e-13
VVO_01945	PF02221	E1_DerP2_DerF2	ML domain	5.9e-20
VVO_01947	PF01196	Ribosomal_L17	Ribosomal protein L17	7.6e-34
VVO_01948	PF08450	SGL	SMP-30/Gluconolaconase/LRE-like region	1.8e-62
VVO_01948	PF00550	PP-binding	Phosphopantetheine attachment site	2.4e-12
VVO_01949	PF00572	Ribosomal_L13	Ribosomal protein L13	5.6e-28
VVO_01950	PF00013	KH_1	KH domain	2.1e-11
VVO_01950	PF00013	KH_1	KH domain	9.2e-15
VVO_01951	PF10453	NUFIP1	Nuclear fragile X mental retardation-interacting protein 1 (NUFIP1)	4.6e-13
VVO_01953	PF00621	RhoGEF	RhoGEF domain	1e-17
VVO_01955	PF00067	p450	Cytochrome P450	1.6e-63
VVO_01956	PF00800	PDT	Prephenate dehydratase	2.1e-54
VVO_01957	PF04082	Fungal_trans	Fungal specific transcription factor domain	3.5e-11
VVO_01959	PF00071	Ras	Ras family	3.7e-54
VVO_01960	PF04241	DUF423	Protein of unknown function (DUF423)	1.7e-19
VVO_01961	PF07780	Spb1_C	Spb1 C-terminal domain	5.3e-69
VVO_01961	PF01728	FtsJ	FtsJ-like methyltransferase	1.3e-53
VVO_01961	PF11861	DUF3381	Domain of unknown function (DUF3381)	2e-46
VVO_01963	PF08662	eIF2A	Eukaryotic translation initiation factor eIF2A	1.2e-38
VVO_01966	PF00501	AMP-binding	AMP-binding enzyme	5.9e-19
VVO_01971	PF10187	Nefa_Nip30_N	N-terminal domain of NEFA-interacting nuclear protein NIP30	6.4e-24
VVO_01972	PF09751	Es2	Nuclear protein Es2	1.1e-74
VVO_01974	PF10447	EXOSC1	Exosome component EXOSC1/CSL4	4.5e-19
VVO_01975	PF00198	2-oxoacid_dh	2-oxoacid dehydrogenases acyltransferase (catalytic domain)	1.4e-29
VVO_01975	PF00198	2-oxoacid_dh	2-oxoacid dehydrogenases acyltransferase (catalytic domain)	4.4e-31
VVO_01975	PF00364	Biotin_lipoyl	Biotin-requiring enzyme	3.7e-20
VVO_01975	PF02817	E3_binding	e3 binding domain	9.8e-15
VVO_01976	PF01501	Glyco_transf_8	Glycosyl transferase family 8	2e-31
VVO_01977	PF04055	Radical_SAM	Radical SAM superfamily	3.3e-14
VVO_01978	PF05648	PEX11	Peroxisomal biogenesis factor 11 (PEX11)	1.5e-53
VVO_01979	PF00206	Lyase_1	Lyase	3.6e-119
VVO_01979	PF10415	FumaraseC_C	Fumarase C C-terminus	2.8e-20
VVO_01980	PF00176	SNF2_N	SNF2 family N-terminal domain	1.5e-89
VVO_01980	PF00271	Helicase_C	Helicase conserved C-terminal domain	9.3e-13
VVO_01981	PF04408	HA2	Helicase associated domain (HA2)	1.7e-19
VVO_01981	PF00270	DEAD	DEAD/DEAH box helicase	8.2e-11
VVO_01982	PF01776	Ribosomal_L22e	Ribosomal L22e protein family	5.6e-48
VVO_01983	PF08068	DKCLD	DKCLD (NUC011) domain	2.5e-29
VVO_01983	PF01509	TruB_N	TruB family pseudouridylate synthase (N terminal domain)	1.4e-21
VVO_01983	PF01472	PUA	PUA domain	2.4e-20
VVO_01986	PF01070	FMN_dh	FMN-dependent dehydrogenase	1e-112
VVO_01986	PF00173	Cyt-b5	Cytochrome b5-like Heme/Steroid binding domain	1e-21
VVO_01990	PF00226	DnaJ	DnaJ domain	7.9e-20
VVO_01992	PF04801	Sin_N	Sin-like protein conserved region	9.1e-23
VVO_01995	PF08576	DUF1764	Eukaryotic protein of unknown function (DUF1764)	8.5e-19
VVO_01998	PF00071	Ras	Ras family	2.2e-50
VVO_01999	PF00501	AMP-binding	AMP-binding enzyme	2.3e-73
VVO_02000	PF02213	GYF	GYF domain	1.8e-12
VVO_02001	PF02913	FAD-oxidase_C	FAD linked oxidases, C-terminal domain	1.2e-56
VVO_02001	PF01565	FAD_binding_4	FAD binding domain	1.7e-33
VVO_02002	PF00069	Pkinase	Protein kinase domain	9.2e-69
VVO_02003	PF03133	TTL	Tubulin-tyrosine ligase family	2.3e-48
VVO_02005	PF03870	RNA_pol_Rpb8	RNA polymerase Rpb8	1.6e-38
VVO_02006	PF01369	Sec7	Sec7 domain	4.5e-39
VVO_02007	PF06732	Pescadillo_N	Pescadillo N-terminus	4.2e-120
VVO_02008	PF01423	LSM	LSM domain	3e-17
VVO_02009	PF05183	RdRP	RNA dependent RNA polymerase	1.1e-89
VVO_02011	PF00134	Cyclin_N	Cyclin, N-terminal domain	7.9e-38
VVO_02012	PF01408	GFO_IDH_MocA	Oxidoreductase family, NAD-binding Rossmann fold	3.1e-11
VVO_02013	PF10537	WAC_Acf1_DNA_bd	ATP-utilising chromatin assembly and remodelling N-terminal	4.8e-24
VVO_02013	PF02791	DDT	DDT domain	9.1e-13
VVO_02014	PF01490	Aa_trans	Transmembrane amino acid transporter protein	1.1e-54
VVO_02015	PF03399	SAC3_GANP	SAC3/GANP/Nin1/mts3/eIF-3 p25 family	1.6e-19
VVO_02016	PF00400	WD40	WD domain, G-beta repeat	1.6e-13
VVO_02016	PF00400	WD40	WD domain, G-beta repeat	2.8e-11
VVO_02016	PF00400	WD40	WD domain, G-beta repeat	7.6e-13
VVO_02016	PF00400	WD40	WD domain, G-beta repeat	1e-12
VVO_02017	PF00240	ubiquitin	Ubiquitin family	1.8e-34
VVO_02017	PF00240	ubiquitin	Ubiquitin family	1.8e-34
VVO_02018	PF04900	Fcf1	Fcf1	1.2e-21
VVO_02019	PF09430	DUF2012	Protein of unknown function (DUF2012)	2.3e-23
VVO_02021	PF00188	CAP	Cysteine-rich secretory protein family	4.7e-23
VVO_02022	PF00970	FAD_binding_6	Oxidoreductase FAD-binding domain	1.3e-27
VVO_02022	PF00175	NAD_binding_1	Oxidoreductase NAD-binding domain	1.1e-25
VVO_02023	PF00782	DSPc	Dual specificity phosphatase, catalytic domain	1.3e-17
VVO_02024	PF05832	DUF846	Eukaryotic protein of unknown function (DUF846)	1.6e-52
VVO_02027	PF00734	CBM_1	Fungal cellulose binding domain	2.4e-11
VVO_02028	PF00324	AA_permease	Amino acid permease	3.2e-116
VVO_02029	PF05625	PAXNEB	PAXNEB protein	2e-45
VVO_02029	PF00621	RhoGEF	RhoGEF domain	4.8e-45
VVO_02031	PF00106	adh_short	short chain dehydrogenase	2e-24
VVO_02032	PF05222	AlaDh_PNT_N	Alanine dehydrogenase/PNT, N-terminal domain	9.6e-30
VVO_02032	PF01262	AlaDh_PNT_C	Alanine dehydrogenase/PNT, C-terminal domain	6.6e-12
VVO_02035	PF01553	Acyltransferase	Acyltransferase	6.1e-24
VVO_02041	PF00735	Septin	Septin	1.1e-109
VVO_02042	PF00488	MutS_V	MutS domain V	6.9e-80
VVO_02042	PF05192	MutS_III	MutS domain III	1.7e-36
VVO_02042	PF01624	MutS_I	MutS domain I	3.3e-23
VVO_02042	PF05188	MutS_II	MutS domain II	6.1e-11
VVO_02043	PF00330	Aconitase	Aconitase family (aconitate hydratase)	1.2e-134
VVO_02043	PF01915	Glyco_hydro_3_C	Glycosyl hydrolase family 3 C terminal domain	1.7e-61
VVO_02043	PF00933	Glyco_hydro_3	Glycosyl hydrolase family 3 N terminal domain	1.3e-44
VVO_02043	PF00694	Aconitase_C	Aconitase C-terminal domain	2.8e-32
VVO_02043	PF00734	CBM_1	Fungal cellulose binding domain	1.7e-11
VVO_02044	PF00933	Glyco_hydro_3	Glycosyl hydrolase family 3 N terminal domain	1.6e-71
VVO_02044	PF01915	Glyco_hydro_3_C	Glycosyl hydrolase family 3 C terminal domain	1.1e-62
VVO_02045	PF00393	6PGD	6-phosphogluconate dehydrogenase, C-terminal domain	2.3e-132
VVO_02045	PF03446	NAD_binding_2	NAD binding domain of 6-phosphogluconate dehydrogenase	6.1e-52
VVO_02046	PF00733	Asn_synthase	Asparagine synthase	1.9e-52
VVO_02047	PF01145	Band_7	SPFH domain / Band 7 family	4.4e-25
VVO_02048	PF00076	RRM_1	RNA recognition motif. (a.k.a. RRM, RBD, or RNP domain)	1.7e-15
VVO_02048	PF00076	RRM_1	RNA recognition motif. (a.k.a. RRM, RBD, or RNP domain)	5.9e-19
VVO_02048	PF00076	RRM_1	RNA recognition motif. (a.k.a. RRM, RBD, or RNP domain)	1.9e-14
VVO_02049	PF08614	ATG16	Autophagy protein 16 (ATG16)	1.5e-43
VVO_02050	PF00071	Ras	Ras family	8.3e-58
VVO_02052	PF02194	PXA	PXA domain	1.4e-29
VVO_02054	PF00385	Chromo	Chromodomain	3.7e-11
VVO_02055	PF01182	Glucosamine_iso	Glucosamine-6-phosphate isomerases/6-phosphogluconolactonase	4.4e-64
VVO_02056	PF01063	Aminotran_4	Aminotransferase class IV	9e-14
VVO_02059	PF10441	Urb2	Urb2/Npa2 family	7.3e-31
VVO_02060	PF05773	RWD	RWD domain	5.6e-14
VVO_02062	PF03223	V-ATPase_C	V-ATPase subunit C	1.5e-112
VVO_02066	PF00581	Rhodanese	Rhodanese-like domain	3.5e-18
VVO_02068	PF00439	Bromodomain	Bromodomain	6.2e-16
VVO_02068	PF00439	Bromodomain	Bromodomain	2.1e-20
VVO_02069	PF01585	G-patch	G-patch domain	4.8e-11
VVO_02070	PF00271	Helicase_C	Helicase conserved C-terminal domain	6.9e-19
VVO_02070	PF00270	DEAD	DEAD/DEAH box helicase	1.4e-18
VVO_02071	PF01212	Beta_elim_lyase	Beta-eliminating lyase	7.7e-71
VVO_02072	PF02953	zf-Tim10_DDP	Tim10/DDP family zinc finger	4e-21
VVO_02074	PF04117	Mpv17_PMP22	Mpv17 / PMP22 family	1.8e-25
VVO_02075	PF01981	PTH2	Peptidyl-tRNA hydrolase PTH2	3e-43
VVO_02076	PF00270	DEAD	DEAD/DEAH box helicase	1.7e-46
VVO_02076	PF00271	Helicase_C	Helicase conserved C-terminal domain	3.9e-21
VVO_02077	PF03661	UPF0121	Uncharacterised protein family (UPF0121)	1.1e-24
VVO_02080	PF07690	MFS_1	Major Facilitator Superfamily	6.8e-11
VVO_02081	PF01981	PTH2	Peptidyl-tRNA hydrolase PTH2	4.6e-42
VVO_02083	PF02902	Peptidase_C48	Ulp1 protease family, C-terminal catalytic domain	4.9e-33
VVO_02084	PF03226	Yippee	Yippee putative zinc-binding protein	1.7e-32
VVO_02086	PF00071	Ras	Ras family	8.4e-44
VVO_02088	PF02466	Tim17	Tim17/Tim22/Tim23/Pmp24 family	3.3e-23
VVO_02089	PF10310	DUF2413	Protein of unknown function (DUF2413)	9.7e-68
VVO_02090	PF00329	Complex1_30kDa	Respiratory-chain NADH dehydrogenase, 30 Kd subunit	1.8e-35
VVO_02091	PF05700	BCAS2	Breast carcinoma amplified sequence 2 (BCAS2)	5.2e-62
VVO_02093	PF08442	ATP-grasp_2	ATP-grasp domain	1.3e-73
VVO_02093	PF00549	Ligase_CoA	CoA-ligase	6.6e-26
VVO_02095	PF00850	Hist_deacetyl	Histone deacetylase domain	1.6e-75
VVO_02096	PF05181	XPA_C	XPA protein C-terminus	2.3e-26
VVO_02097	PF07742	BTG	BTG family	8.8e-12
VVO_02098	PF06968	BATS	Biotin and Thiamin Synthesis associated domain	3.9e-28
VVO_02098	PF04055	Radical_SAM	Radical SAM superfamily	8.3e-18
VVO_02101	PF01997	Translin	Translin family	1.5e-50
VVO_02104	PF01612	DNA_pol_A_exo1	3'-5' exonuclease	6.3e-17
VVO_02105	PF00704	Glyco_hydro_18	Glycosyl hydrolases family 18	5e-18
VVO_02106	PF02839	CBM_5_12	Carbohydrate binding domain	3.4e-12
VVO_02107	PF00069	Pkinase	Protein kinase domain	9.8e-56
VVO_02108	PF00226	DnaJ	DnaJ domain	1.3e-24
VVO_02109	PF07690	MFS_1	Major Facilitator Superfamily	1.2e-31
VVO_02110	PF01633	Choline_kinase	Choline/ethanolamine kinase	5e-53
VVO_02111	PF00642	zf-CCCH	Zinc finger C-x8-C-x5-C-x3-H type (and similar)	6.6e-11
VVO_02113	PF02431	Chalcone	Chalcone-flavanone isomerase	6.4e-23
VVO_02114	PF00125	Histone	Core histone H2A/H2B/H3/H4	7.1e-30
VVO_02115	PF08294	TIM21	TIM21	5.1e-20
VVO_02116	PF01990	ATP-synt_F	ATP synthase (F/14-kDa) subunit	8.2e-32
VVO_02117	PF07093	SGT1	SGT1 protein	2.8e-32
VVO_02117	PF07093	SGT1	SGT1 protein	2.1e-80
VVO_02118	PF04934	Med6	MED6 mediator sub complex component	2e-34
VVO_02119	PF01566	Nramp	Natural resistance-associated macrophage protein	3.1e-78
VVO_02121	PF00493	MCM	MCM2/3/5 family	2.3e-142
VVO_02122	PF01398	Mov34	Mov34/MPN/PAD-1 family	6.7e-12
VVO_02123	PF00069	Pkinase	Protein kinase domain	6.4e-11
VVO_02123	PF00069	Pkinase	Protein kinase domain	2.2e-16
VVO_02124	PF00069	Pkinase	Protein kinase domain	9.9e-22
VVO_02124	PF00069	Pkinase	Protein kinase domain	5.2e-18
VVO_02125	PF01522	Polysacc_deac_1	Polysaccharide deacetylase	1.9e-27
VVO_02126	PF00956	NAP	Nucleosome assembly protein (NAP)	9.9e-35
VVO_02127	PF02383	Syja_N	SacI homology domain	1e-87
VVO_02128	PF03849	Tfb2	Transcription factor Tfb2	5.1e-70
VVO_02128	PF03849	Tfb2	Transcription factor Tfb2	2.2e-25
VVO_02130	PF02921	UCR_TM	Ubiquinol cytochrome reductase transmembrane region	2.3e-18
VVO_02130	PF00355	Rieske	Rieske [2Fe-2S] domain	1.7e-15
VVO_02131	PF03009	GDPD	Glycerophosphoryl diester phosphodiesterase family	1.2e-33
VVO_02133	PF05021	NPL4	NPL4 family	5.6e-94
VVO_02133	PF05020	zf-NPL4	NPL4 family, putative zinc binding region	4.9e-61
VVO_02136	PF00168	C2	C2 domain	7.4e-14
VVO_02136	PF00168	C2	C2 domain	3.9e-14
VVO_02136	PF00168	C2	C2 domain	9.2e-16
VVO_02136	PF00168	C2	C2 domain	3e-12
VVO_02138	PF00225	Kinesin	Kinesin motor domain	5.6e-83
VVO_02139	PF08317	Spc7	Spc7 kinetochore protein	1.6e-46
VVO_02140	PF04922	DIE2_ALG10	DIE2/ALG10 family	1.5e-46
VVO_02142	PF02668	TauD	Taurine catabolism dioxygenase TauD, TfdA family	1.5e-50
VVO_02143	PF03169	OPT	OPT oligopeptide transporter protein	6e-188
VVO_02144	PF08606	Prp19	Prp19/Pso4-like	3.2e-32
VVO_02146	PF00249	Myb_DNA-binding	Myb-like DNA-binding domain	8.4e-12
VVO_02148	PF00493	MCM	MCM2/3/5 family	4.9e-126
VVO_02149	PF04437	RINT1_TIP1	RINT-1 / TIP-1 family	1.1e-71
VVO_02150	PF00484	Pro_CA	Carbonic anhydrase	4e-25
VVO_02150	PF06941	NT5C	5' nucleotidase, deoxy (Pyrimidine), cytosolic type C protein (NT5C)	2.6e-11
VVO_02151	PF06472	ABC_membrane_2	ABC transporter transmembrane region 2	1e-89
VVO_02152	PF04707	PRELI	PRELI-like family	3.6e-34
VVO_02154	PF00069	Pkinase	Protein kinase domain	2.7e-63
VVO_02155	PF01926	MMR_HSR1	GTPase of unknown function	3.9e-15
VVO_02156	PF07064	RIC1	RIC1	4.7e-78
VVO_02156	PF04707	PRELI	PRELI-like family	6.8e-34
VVO_02158	PF03033	Glyco_transf_28	Glycosyltransferase family 28 N-terminal domain	3.5e-22
VVO_02158	PF00169	PH	PH domain	2.4e-11
VVO_02159	PF06687	SUR7	SUR7/PalI family	1.9e-13
VVO_02160	PF03198	Glyco_hydro_72	Glycolipid anchored surface protein (GAS1)	3.7e-88
VVO_02161	PF00076	RRM_1	RNA recognition motif. (a.k.a. RRM, RBD, or RNP domain)	5e-16
VVO_02162	PF00005	ABC_tran	ABC transporter	2.2e-17
VVO_02165	PF00692	dUTPase	dUTPase	1.4e-28
VVO_02166	PF00078	RVT_1	Reverse transcriptase (RNA-dependent DNA polymerase)	6.8e-11
VVO_02166	PF00078	RVT_1	Reverse transcriptase (RNA-dependent DNA polymerase)	4.4e-22
VVO_02171	PF00665	rve	Integrase core domain	5.3e-11
VVO_02172	PF00692	dUTPase	dUTPase	4.3e-20
VVO_02173	PF00078	RVT_1	Reverse transcriptase (RNA-dependent DNA polymerase)	6.1e-14
VVO_02173	PF00665	rve	Integrase core domain	6.5e-12
VVO_02179	PF00665	rve	Integrase core domain	4.9e-15
VVO_02180	PF00076	RRM_1	RNA recognition motif. (a.k.a. RRM, RBD, or RNP domain)	1.7e-12
VVO_02182	PF01062	Bestrophin	Bestrophin, RFP-TM, chloride channel	8.9e-12
VVO_02182	PF01062	Bestrophin	Bestrophin, RFP-TM, chloride channel	3.1e-23
VVO_02183	PF01433	Peptidase_M1	Peptidase family M1	2.9e-101
VVO_02184	PF03291	Pox_MCEL	mRNA capping enzyme	3.1e-79
VVO_02185	PF00632	HECT	HECT-domain (ubiquitin-transferase)	6.8e-90
VVO_02185	PF00397	WW	WW domain	2.9e-14
VVO_02185	PF00397	WW	WW domain	9.2e-14
VVO_02185	PF00397	WW	WW domain	1.5e-13
VVO_02185	PF00168	C2	C2 domain	4.2e-15
VVO_02187	PF04603	Mog1	Ran-interacting Mog1 protein	1.3e-29
VVO_02188	PF03801	Ndc80_HEC	HEC/Ndc80p family	1.6e-30
VVO_02190	PF00929	RNase_T	Exonuclease	4.2e-12
VVO_02192	PF12230	PRP21_like_P	Pre-mRNA splicing factor PRP21 like protein	6.4e-57
VVO_02192	PF01805	Surp	Surp module	3e-15
VVO_02192	PF01805	Surp	Surp module	6.6e-14
VVO_02194	PF00179	UQ_con	Ubiquitin-conjugating enzyme	2.6e-22
VVO_02196	PF01936	NYN	NYN domain	1.2e-17
VVO_02199	PF00916	Sulfate_transp	Sulfate transporter family	2.1e-77
VVO_02199	PF01709	DUF28	Domain of unknown function DUF28	5.7e-62
VVO_02200	PF00400	WD40	WD domain, G-beta repeat	6.5e-12
VVO_02202	PF00106	adh_short	short chain dehydrogenase	6.1e-19
VVO_02205	PF00334	NDK	Nucleoside diphosphate kinase	9e-55
VVO_02206	PF02271	UCR_14kD	Ubiquinol-cytochrome C reductase complex 14kD subunit	9.4e-38
VVO_02207	PF00456	Transketolase_N	Transketolase, thiamine diphosphate binding domain	4.9e-148
VVO_02207	PF02779	Transket_pyr	Transketolase, pyrimidine binding domain	9.9e-41
VVO_02207	PF02780	Transketolase_C	Transketolase, C-terminal domain	2.2e-11
VVO_02208	PF07690	MFS_1	Major Facilitator Superfamily	6.6e-14
VVO_02209	PF01055	Glyco_hydro_31	Glycosyl hydrolases family 31	5e-125
VVO_02210	PF00291	PALP	Pyridoxal-phosphate dependent enzyme	6.2e-59
VVO_02212	PF00282	Pyridoxal_deC	Pyridoxal-dependent decarboxylase conserved domain	1.3e-63
VVO_02213	PF04042	DNA_pol_E_B	DNA polymerase alpha/epsilon subunit B	1.7e-35
VVO_02214	PF12722	Hid1	High-temperature-induced dauer-formation protein	3.9e-144
VVO_02214	PF08423	Rad51	Rad51	4.6e-21
VVO_02215	PF04157	EAP30	EAP30/Vps36 family	1.9e-55
VVO_02217	PF02991	Atg8	Autophagy protein Atg8 ubiquitin like	4e-52
VVO_02219	PF03200	Glyco_hydro_63	Mannosyl oligosaccharide glucosidase	1.8e-161
VVO_02221	PF02181	FH2	Formin Homology 2 Domain	2.8e-24
VVO_02222	PF01161	PBP	Phosphatidylethanolamine-binding protein	9.3e-13
VVO_02224	PF01585	G-patch	G-patch domain	1.8e-12
VVO_02226	PF03232	COQ7	Ubiquinone biosynthesis protein COQ7	1.2e-68
VVO_02228	PF00331	Glyco_hydro_10	Glycosyl hydrolase family 10	1.7e-100
VVO_02228	PF00734	CBM_1	Fungal cellulose binding domain	1.1e-14
VVO_02229	PF00331	Glyco_hydro_10	Glycosyl hydrolase family 10	3.2e-95
VVO_02229	PF00734	CBM_1	Fungal cellulose binding domain	1.7e-13
VVO_02233	PF01883	DUF59	Domain of unknown function DUF59	3.1e-15
VVO_02234	PF03556	DUF298	Domain of unknown function (DUF298)	7.8e-20
VVO_02235	PF00171	Aldedh	Aldehyde dehydrogenase family	2.4e-124
VVO_02236	PF09346	SMI1_KNR4	SMI1 / KNR4 family	3.4e-25
VVO_02237	PF03464	eRF1_2	eRF1 domain 2	8.7e-47
VVO_02237	PF03465	eRF1_3	eRF1 domain 3	4.1e-39
VVO_02237	PF03463	eRF1_1	eRF1 domain 1	6.9e-16
VVO_02239	PF00069	Pkinase	Protein kinase domain	9.4e-25
VVO_02239	PF00069	Pkinase	Protein kinase domain	2.5e-12
VVO_02243	PF02852	Pyr_redox_dim	Pyridine nucleotide-disulphide oxidoreductase, dimerisation domain	2e-33
VVO_02243	PF07992	Pyr_redox_2	Pyridine nucleotide-disulphide oxidoreductase	1.8e-33
VVO_02248	PF00067	p450	Cytochrome P450	2.9e-50
VVO_02249	PF00199	Catalase	Catalase	2.1e-163
VVO_02249	PF06628	Catalase-rel	Catalase-related immune-responsive	1.4e-18
VVO_02250	PF00364	Biotin_lipoyl	Biotin-requiring enzyme	2e-14
VVO_02251	PF02144	Rad1	Repair protein Rad1/Rec1/Rad17	2.4e-80
VVO_02255	PF01187	MIF	Macrophage migration inhibitory factor (MIF)	3.1e-23
VVO_02257	PF01144	CoA_trans	Coenzyme A transferase	1.7e-61
VVO_02257	PF01144	CoA_trans	Coenzyme A transferase	2.3e-41
VVO_02258	PF10394	Hat1_N	Histone acetyl transferase HAT1 N-terminus	2.7e-45
VVO_02260	PF12349	Sterol-sensing	Sterol-sensing domain of SREBP cleavage-activation	7.2e-36
VVO_02261	PF00364	Biotin_lipoyl	Biotin-requiring enzyme	1.3e-18
VVO_02264	PF00657	Lipase_GDSL	GDSL-like Lipase/Acylhydrolase	9.1e-15
VVO_02268	PF00636	Ribonuclease_3	RNase3 domain	4.8e-18
VVO_02268	PF00636	Ribonuclease_3	RNase3 domain	1.4e-20
VVO_02268	PF00271	Helicase_C	Helicase conserved C-terminal domain	4.7e-16
VVO_02268	PF00270	DEAD	DEAD/DEAH box helicase	7.6e-15
VVO_02268	PF03368	dsRNA_bind	Double stranded RNA binding domain	9.5e-11
VVO_02271	PF00071	Ras	Ras family	3.1e-14
VVO_02272	PF00071	Ras	Ras family	5.4e-54
VVO_02273	PF00076	RRM_1	RNA recognition motif. (a.k.a. RRM, RBD, or RNP domain)	3.2e-13
VVO_02273	PF00076	RRM_1	RNA recognition motif. (a.k.a. RRM, RBD, or RNP domain)	6.8e-18
VVO_02275	PF06417	DUF1077	Protein of unknown function (DUF1077)	3.2e-43
VVO_02277	PF06911	Senescence	Senescence-associated protein	3.5e-12
VVO_02280	PF05729	NACHT	NACHT domain	2.4e-11
VVO_02282	PF07081	DUF1349	Protein of unknown function (DUF1349)	3.9e-19
VVO_02284	PF01061	ABC2_membrane	ABC-2 type transporter	1.6e-33
VVO_02284	PF00005	ABC_tran	ABC transporter	2.1e-15
VVO_02285	PF00122	E1-E2_ATPase	E1-E2 ATPase	7.1e-59
VVO_02285	PF00689	Cation_ATPase_C	Cation transporting ATPase, C-terminus	4.9e-19
VVO_02285	PF00702	Hydrolase	haloacid dehalogenase-like hydrolase	2.3e-21
VVO_02285	PF00690	Cation_ATPase_N	Cation transporter/ATPase, N-terminus	1.3e-15
VVO_02286	PF07249	Cerato-platanin	Cerato-platanin	5.1e-38
VVO_02287	PF00450	Peptidase_S10	Serine carboxypeptidase	1.3e-110
VVO_02292	PF04847	Calcipressin	Calcipressin	5.1e-31
VVO_02293	PF06244	DUF1014	Protein of unknown function (DUF1014)	1.4e-12
VVO_02298	PF00481	PP2C	Protein phosphatase 2C	1.6e-17
VVO_02303	PF00067	p450	Cytochrome P450	1.6e-74
VVO_02304	PF07249	Cerato-platanin	Cerato-platanin	1.8e-48
VVO_02306	PF00544	Pec_lyase_C	Pectate lyase	3.8e-12
VVO_02307	PF03345	DDOST_48kD	Oligosaccharyltransferase 48 kDa subunit beta	2.6e-102
VVO_02309	PF00406	ADK	Adenylate kinase	3.2e-60
VVO_02310	PF03370	CBM_21	Putative phosphatase regulatory subunit	1.8e-29
VVO_02311	PF00400	WD40	WD domain, G-beta repeat	7.2e-11
VVO_02312	PF01496	V_ATPase_I	V-type ATPase 116kDa subunit family	1.8e-274
VVO_02313	PF00005	ABC_tran	ABC transporter	5.7e-15
VVO_02313	PF00005	ABC_tran	ABC transporter	5.4e-21
VVO_02314	PF00753	Lactamase_B	Metallo-beta-lactamase superfamily	2.4e-15
VVO_02315	PF02854	MIF4G	MIF4G domain	8.3e-27
VVO_02315	PF02847	MA3	MA3 domain	2e-24
VVO_02319	PF10513	EPL1	Enhancer of polycomb-like	1.7e-17
VVO_02322	PF02128	Peptidase_M36	Fungalysin metallopeptidase (M36)	1.5e-76
VVO_02323	PF00067	p450	Cytochrome P450	1.8e-65
VVO_02324	PF00071	Ras	Ras family	1.4e-62
VVO_02325	PF05336	DUF718	Domain of unknown function (DUF718)	4.8e-31
VVO_02326	PF00071	Ras	Ras family	2.5e-62
VVO_02328	PF00067	p450	Cytochrome P450	2e-12
VVO_02329	PF00067	p450	Cytochrome P450	2.2e-23
VVO_02334	PF02278	Lyase_8	Polysaccharide lyase family 8, super-sandwich domain	8.7e-33
VVO_02334	PF08124	Lyase_8_N	Polysaccharide lyase family 8, N terminal alpha-helical domain	7.8e-25
VVO_02337	PF02278	Lyase_8	Polysaccharide lyase family 8, super-sandwich domain	2.5e-32
VVO_02337	PF08124	Lyase_8_N	Polysaccharide lyase family 8, N terminal alpha-helical domain	9.8e-21
VVO_02338	PF08241	Methyltransf_11	Methyltransferase domain	3.3e-13
VVO_02340	PF02278	Lyase_8	Polysaccharide lyase family 8, super-sandwich domain	2.2e-31
VVO_02340	PF08124	Lyase_8_N	Polysaccharide lyase family 8, N terminal alpha-helical domain	2e-22
VVO_02341	PF00817	IMS	impB/mucB/samB family	1.1e-33
VVO_02341	PF11799	IMS_C	impB/mucB/samB family C-terminal	3e-21
VVO_02343	PF00168	C2	C2 domain	3.4e-16
VVO_02346	PF00168	C2	C2 domain	9.3e-13
VVO_02350	PF07989	Microtub_assoc	Microtubule associated	2.3e-22
VVO_02357	PF07690	MFS_1	Major Facilitator Superfamily	4.7e-27
VVO_02358	PF07690	MFS_1	Major Facilitator Superfamily	2.8e-39
VVO_02359	PF07690	MFS_1	Major Facilitator Superfamily	2.4e-37
VVO_02360	PF00069	Pkinase	Protein kinase domain	3.5e-48
VVO_02368	PF00743	FMO-like	Flavin-binding monooxygenase-like	5.9e-13
VVO_02369	PF00743	FMO-like	Flavin-binding monooxygenase-like	3.8e-13
VVO_02370	PF00743	FMO-like	Flavin-binding monooxygenase-like	3.9e-14
VVO_02373	PF01965	DJ-1_PfpI	DJ-1/PfpI family	2e-26
VVO_02379	PF04192	Utp21	Utp21 specific WD40 associated putative domain	2.3e-63
VVO_02385	PF00120	Gln-synt_C	Glutamine synthetase, catalytic domain	1.5e-52
VVO_02386	PF01331	mRNA_cap_enzyme	mRNA capping enzyme, catalytic domain	2.4e-47
VVO_02386	PF03919	mRNA_cap_C	mRNA capping enzyme, C-terminal domain	7.4e-19
VVO_02387	PF01466	Skp1	Skp1 family, dimerisation domain	1.3e-39
VVO_02387	PF03931	Skp1_POZ	Skp1 family, tetramerisation domain	2.8e-21
VVO_02388	PF11274	DUF3074	Protein of unknown function (DUF3074)	9.4e-37
VVO_02389	PF03051	Peptidase_C1_2	Peptidase C1-like family	8.4e-152
VVO_02390	PF09439	SRPRB	Signal recognition particle receptor beta subunit	1.4e-15
VVO_02391	PF00025	Arf	ADP-ribosylation factor family	8.5e-53
VVO_02392	PF05007	Mannosyl_trans	Mannosyltransferase (PIG-M)	7e-77
VVO_02394	PF00241	Cofilin_ADF	Cofilin/tropomyosin-type actin-binding protein	2.2e-11
VVO_02395	PF07690	MFS_1	Major Facilitator Superfamily	6.2e-23
VVO_02397	PF02580	Tyr_Deacylase	D-Tyr-tRNA(Tyr) deacylase	3.8e-13
VVO_02398	PF00160	Pro_isomerase	Cyclophilin type peptidyl-prolyl cis-trans isomerase/CLD	4.9e-51
VVO_02399	PF12937	F-box-like	F-box-like	2.2e-12
VVO_02400	PF04082	Fungal_trans	Fungal specific transcription factor domain	7.7e-19
VVO_02404	PF01150	GDA1_CD39	GDA1/CD39 (nucleoside phosphatase) family	8.5e-100
VVO_02406	PF04055	Radical_SAM	Radical SAM superfamily	2.3e-15
VVO_02406	PF00583	Acetyltransf_1	Acetyltransferase (GNAT) family	1.8e-11
VVO_02408	PF11709	Mit_ribos_Mrp51	Mitochondrial ribosomal protein subunit	2.2e-14
VVO_02410	PF04142	Nuc_sug_transp	Nucleotide-sugar transporter	1.7e-76
VVO_02412	PF00004	AAA	ATPase family associated with various cellular activities (AAA)	4.2e-12
VVO_02413	PF01088	Peptidase_C12	Ubiquitin carboxyl-terminal hydrolase, family 1	1.2e-60
VVO_02414	PF08643	DUF1776	Fungal family of unknown function (DUF1776)	1.2e-13
VVO_02415	PF00141	peroxidase	Peroxidase	3.3e-22
VVO_02416	PF02765	Telo_bind	Telomeric single stranded DNA binding POT1/CDC13	1.5e-12
VVO_02417	PF00082	Peptidase_S8	Subtilase family	3.3e-56
VVO_02417	PF01483	P_proprotein	Proprotein convertase P-domain	2.7e-26
VVO_02418	PF00493	MCM	MCM2/3/5 family	3.9e-133
VVO_02419	PF00145	DNA_methylase	C-5 cytosine-specific DNA methylase	1.2e-48
VVO_02419	PF01426	BAH	BAH domain	3e-17
VVO_02420	PF01910	DUF77	Domain of unknown function DUF77	2.4e-29
VVO_02422	PF00749	tRNA-synt_1c	tRNA synthetases class I (E and Q), catalytic domain	7.6e-99
VVO_02422	PF03950	tRNA-synt_1c_C	tRNA synthetases class I (E and Q), anti-codon binding domain	6.3e-37
VVO_02423	PF00682	HMGL-like	HMGL-like	5e-55
VVO_02423	PF08502	LeuA_dimer	LeuA allosteric (dimerisation) domain	2e-21
VVO_02423	PF08502	LeuA_dimer	LeuA allosteric (dimerisation) domain	9.1e-19
VVO_02424	PF04109	APG9	Autophagy protein Apg9	2.2e-159
VVO_02425	PF05183	RdRP	RNA dependent RNA polymerase	1.8e-84
VVO_02427	PF07928	Vps54	Vps54-like protein	3.9e-51
VVO_02428	PF02779	Transket_pyr	Transketolase, pyrimidine binding domain	4e-46
VVO_02428	PF02780	Transketolase_C	Transketolase, C-terminal domain	7.4e-28
VVO_02431	PF02219	MTHFR	Methylenetetrahydrofolate reductase	4.2e-107
VVO_02432	PF00071	Ras	Ras family	2e-58
VVO_02433	PF04177	TAP42	TAP42-like family	1.3e-71
VVO_02434	PF00454	PI3_PI4_kinase	Phosphatidylinositol 3- and 4-kinase	6.8e-23
VVO_02434	PF00613	PI3Ka	Phosphoinositide 3-kinase family, accessory domain (PIK domain)	5.7e-21
VVO_02435	PF03901	Glyco_transf_22	Alg9-like mannosyltransferase family	4.7e-83
VVO_02436	PF07992	Pyr_redox_2	Pyridine nucleotide-disulphide oxidoreductase	7.6e-23
VVO_02437	PF04146	YTH	YT521-B-like domain	7.7e-45
VVO_02437	PF01171	ATP_bind_3	PP-loop family	7e-33
VVO_02438	PF12697	Abhydrolase_6	Alpha/beta hydrolase family	3.6e-21
VVO_02439	PF05022	SRP40_C	SRP40, C-terminal domain	3.3e-27
VVO_02440	PF00885	DMRL_synthase	6,7-dimethyl-8-ribityllumazine synthase	2.6e-17
VVO_02440	PF00885	DMRL_synthase	6,7-dimethyl-8-ribityllumazine synthase	1.7e-28
VVO_02441	PF04670	Gtr1_RagA	Gtr1/RagA G protein conserved region	7.8e-82
VVO_02443	PF01699	Na_Ca_ex	Sodium/calcium exchanger protein	3e-18
VVO_02443	PF01699	Na_Ca_ex	Sodium/calcium exchanger protein	1.4e-22
VVO_02444	PF00300	His_Phos_1	Histidine phosphatase superfamily (branch 1)	1.9e-24
VVO_02445	PF09070	PFU	PFU (PLAA family ubiquitin binding)	5.1e-44
VVO_02445	PF08324	PUL	PUL domain	1.7e-28
VVO_02446	PF02301	HORMA	HORMA domain	2.4e-24
VVO_02447	PF00962	A_deaminase	Adenosine/AMP deaminase	6.2e-41
VVO_02447	PF04389	Peptidase_M28	Peptidase family M28	6.1e-37
VVO_02448	PF00013	KH_1	KH domain	1e-10
VVO_02448	PF00013	KH_1	KH domain	6.9e-15
VVO_02449	PF04427	Brix	Brix domain	7.1e-37
VVO_02452	PF00710	Asparaginase	Asparaginase	9.1e-112
VVO_02452	PF12796	Ank_2	Ankyrin repeats (3 copies)	1.7e-14
VVO_02453	PF00290	Trp_syntA	Tryptophan synthase alpha chain	7e-83
VVO_02453	PF01008	IF-2B	Initiation factor 2 subunit family	3.9e-57
VVO_02453	PF00291	PALP	Pyridoxal-phosphate dependent enzyme	6.8e-42
VVO_02454	PF00009	GTP_EFTU	Elongation factor Tu GTP binding domain	6.6e-37
VVO_02454	PF06421	LepA_C	GTP-binding protein LepA C-terminus	1.6e-30
VVO_02454	PF00679	EFG_C	Elongation factor G C-terminus	2.5e-13
VVO_02455	PF08315	cwf18	cwf18 pre-mRNA splicing factor	1.6e-29
VVO_02456	PF09729	Gti1_Pac2	Gti1/Pac2 family	8.2e-26
VVO_02457	PF06881	Elongin_A	RNA polymerase II transcription factor SIII (Elongin) subunit A	3.8e-23
VVO_02461	PF03798	TRAM_LAG1_CLN8	TLC domain	2.1e-30
VVO_02463	PF00631	G-gamma	GGL domain	2.1e-13
VVO_02464	PF00085	Thioredoxin	Thioredoxin	1.6e-21
VVO_02465	PF06602	Myotub-related	Myotubularin-related	3e-36
VVO_02466	PF02773	S-AdoMet_synt_C	S-adenosylmethionine synthetase, C-terminal domain	3.6e-75
VVO_02466	PF02772	S-AdoMet_synt_M	S-adenosylmethionine synthetase, central domain	5.9e-49
VVO_02466	PF00438	S-AdoMet_synt_N	S-adenosylmethionine synthetase, N-terminal domain	1.5e-43
VVO_02467	PF00310	GATase_2	Glutamine amidotransferases class-II	1.8e-17
VVO_02467	PF00156	Pribosyltran	Phosphoribosyl transferase domain	7e-14
VVO_02468	PF07250	Glyoxal_oxid_N	Glyoxal oxidase N-terminus	5.3e-49
VVO_02468	PF09118	DUF1929	Domain of unknown function (DUF1929)	4.6e-17
VVO_02471	PF00069	Pkinase	Protein kinase domain	4.3e-52
VVO_02473	PF11711	Tim54	Inner membrane protein import complex subunit Tim54	2.6e-71
VVO_02474	PF02889	Sec63	Sec63 Brl domain	5.3e-31
VVO_02474	PF00270	DEAD	DEAD/DEAH box helicase	2.3e-24
VVO_02475	PF01111	CKS	Cyclin-dependent kinase regulatory subunit	5e-36
VVO_02476	PF00675	Peptidase_M16	Insulinase (Peptidase family M16)	1.4e-38
VVO_02476	PF05193	Peptidase_M16_C	Peptidase M16 inactive domain	1.1e-11
VVO_02478	PF03372	Exo_endo_phos	Endonuclease/Exonuclease/phosphatase family	5.2e-27
VVO_02479	PF00484	Pro_CA	Carbonic anhydrase	2.7e-42
VVO_02480	PF08079	Ribosomal_L30_N	Ribosomal L30 N-terminal domain	3.4e-26
VVO_02480	PF00327	Ribosomal_L30	Ribosomal protein L30p/L7e	5.2e-19
VVO_02481	PF00248	Aldo_ket_red	Aldo/keto reductase family	5e-40
VVO_02483	PF03357	Snf7	Snf7	3.4e-21
VVO_02484	PF04119	HSP9_HSP12	Heat shock protein 9/12	8.9e-23
VVO_02486	PF03372	Exo_endo_phos	Endonuclease/Exonuclease/phosphatase family	4.9e-33
VVO_02487	PF10568	Tom37	Outer mitochondrial membrane transport complex protein	2e-15
VVO_02487	PF11801	Tom37_C	Tom37 C-terminal domain	1.2e-13
VVO_02488	PF04658	TAFII55_N	TAFII55 protein conserved region	1.8e-55
VVO_02489	PF04114	Gaa1	Gaa1-like, GPI transamidase component	8.3e-69
VVO_02490	PF00443	UCH	Ubiquitin carboxyl-terminal hydrolase	5.3e-12
VVO_02491	PF00443	UCH	Ubiquitin carboxyl-terminal hydrolase	1.8e-15
VVO_02493	PF03194	LUC7	LUC7 N_terminus	9.5e-70
VVO_02493	PF00226	DnaJ	DnaJ domain	2.7e-14
VVO_02494	PF08740	BCS1_N	BCS1 N terminal	7.9e-49
VVO_02495	PF04051	TRAPP	Transport protein particle (TRAPP) component	3.4e-31
VVO_02495	PF12589	WBS_methylT	Methyltransferase involved in Williams-Beuren syndrome	1e-20
VVO_02496	PF00416	Ribosomal_S13	Ribosomal protein S13/S18	9.7e-23
VVO_02497	PF04921	XAP5	XAP5 protein	9.6e-94
VVO_02498	PF01813	ATP-synt_D	ATP synthase subunit D	1.4e-64
VVO_02500	PF06229	FRG1	FRG1-like family	1.7e-23
VVO_02501	PF00071	Ras	Ras family	2.1e-50
VVO_02502	PF07690	MFS_1	Major Facilitator Superfamily	7.2e-54
VVO_02503	PF09783	Vac_ImportDeg	Vacuolar import and degradation protein	2.1e-50
VVO_02503	PF00069	Pkinase	Protein kinase domain	1.4e-34
VVO_02509	PF01137	RTC	RNA 3'-terminal phosphate cyclase	1.3e-66
VVO_02510	PF02134	UBACT	Repeat in ubiquitin-activating (UBA) protein	4.8e-25
VVO_02510	PF08825	E2_bind	E2 binding domain	9.7e-25
VVO_02510	PF00899	ThiF	ThiF family	1.1e-20
VVO_02510	PF10585	UBA_e1_thiolCys	Ubiquitin-activating enzyme active site	3.8e-17
VVO_02511	PF06218	NPR2	Nitrogen permease regulator 2	1.1e-104
VVO_02513	PF07934	OGG_N	8-oxoguanine DNA glycosylase, N-terminal domain	3.7e-32
VVO_02513	PF00730	HhH-GPD	HhH-GPD superfamily base excision DNA repair protein	2.6e-13
VVO_02514	PF00011	HSP20	Hsp20/alpha crystallin family	2.1e-22
VVO_02515	PF01233	NMT	Myristoyl-CoA:protein N-myristoyltransferase, N-terminal domain	1.3e-76
VVO_02515	PF02799	NMT_C	Myristoyl-CoA:protein N-myristoyltransferase, C-terminal domain	1.2e-65
VVO_02516	PF03152	UFD1	Ubiquitin fusion degradation protein UFD1	8.7e-66
VVO_02517	PF00118	Cpn60_TCP1	TCP-1/cpn60 chaperonin family	1.1e-145
VVO_02518	PF00153	Mito_carr	Mitochondrial carrier protein	1.9e-13
VVO_02518	PF00153	Mito_carr	Mitochondrial carrier protein	5.1e-12
VVO_02520	PF00297	Ribosomal_L3	Ribosomal protein L3	2.5e-39
VVO_02521	PF10607	RanBPM_CRA	Ran binding protein in the microtubule-organising centre	9e-14
VVO_02522	PF04193	PQ-loop	PQ loop repeat	1.8e-19
VVO_02522	PF04193	PQ-loop	PQ loop repeat	1e-19
VVO_02524	PF00176	SNF2_N	SNF2 family N-terminal domain	9.6e-85
VVO_02524	PF08658	Rad54_N	Rad54 N terminal	7.1e-37
VVO_02524	PF00271	Helicase_C	Helicase conserved C-terminal domain	2.4e-13
VVO_02525	PF00385	Chromo	Chromodomain	4.1e-12
VVO_02528	PF04142	Nuc_sug_transp	Nucleotide-sugar transporter	4.4e-80
VVO_02529	PF02233	PNTB	NAD(P) transhydrogenase beta subunit	9.2e-169
VVO_02529	PF01262	AlaDh_PNT_C	Alanine dehydrogenase/PNT, C-terminal domain	2.1e-56
VVO_02529	PF05222	AlaDh_PNT_N	Alanine dehydrogenase/PNT, N-terminal domain	1.5e-42
[truncated: 4,854 more rows]
