# Supplementary material for: Sequencing and Comparative Analysis of the Straw Mushroom (Volvariella volvacea) Genome
Source: PLoS One. 2013 Mar 19;8(3):e58294. doi: 10.1371/journal.pone.0058294 (PMC3602538; doi:10.1371/journal.pone.0058294)
Supplement: Table S5 — The transfer RNA (tRNA) units in V. volvacea genome. (XLSX) [file pone.0058294.s014.xlsx]

## Sheet: Table S5
Table S5. The transfer RNA (tRNA) units in V. volvacea genome
No	Scaffold	Start	End	AA	abti-codon	Intron S	Intron E
tRNA_01	VVO_S00001	478405	478318	Asn	GTT	478367	478354
tRNA_02	VVO_S00001	1157399	1157310	Asp	GTC	1157362	1157345
tRNA_03	VVO_S00001	1157565	1157654	Asp	GTC	1157602	1157619
tRNA_04	VVO_S00001	1386328	1386244	Pro	AGG	1386292	1386280
tRNA_05	VVO_S00001	1731053	1730970	Lys	CTT	1731015	1731006
tRNA_06	VVO_S00001	1732121	1732204	Lys	CTT	1732159	1732168
tRNA_07	VVO_S00001	1793668	1793739	Glu	CTC	0	0
tRNA_08	VVO_S00001	1795532	1795603	Glu	CTC	0	0
tRNA_09	VVO_S00001	1953065	1953168	Phe	GAA	1953102	1953132
tRNA_10	VVO_S00001	2696190	2696105	Tyr	GTA	2696153	2696141
tRNA_11	VVO_S00001	3444100	3444172	Arg	TCT	0	0
tRNA_12	VVO_S00001	3444198	3444274	Arg	TCT	0	0
tRNA_13	VVO_S00001	3655765	3655837	Thr	AGT	0	0
tRNA_14	VVO_S00001	3847613	3847532	His	GTG	3847576	3847567
tRNA_15	VVO_S00001	3936915	3937002	Asn	GTT	3936953	3936966
tRNA_16	VVO_S00002	145774	145863	Leu	CAG	145812	145821
tRNA_17	VVO_S00002	428045	428126	His	GTG	428082	428091
tRNA_18	VVO_S00002	749626	749533	Ser	GCT	749589	749578
tRNA_19	VVO_S00002	1112980	1113053	Val	AAC	0	0
tRNA_20	VVO_S00002	1254835	1254927	Tyr	GTA	1254872	1254891
tRNA_21	VVO_S00002	2292934	2293037	Met	CAT	2292972	2293001
tRNA_22	VVO_S00002	2392811	2392923	Lys	CTT	2392849	2392887
tRNA_23	VVO_S00002	2395904	2395976	Thr	AGT	0	0
tRNA_24	VVO_S00002	2429967	2430047	Gln	CTG	2430004	2430012
tRNA_25	VVO_S00003	369636	369725	Arg	CCT	369672	369689
tRNA_26	VVO_S00003	569938	569859	Gln	CTG	569901	569894
tRNA_27	VVO_S00003	570173	570089	Gln	TTG	570136	570124
tRNA_28	VVO_S00003	778910	778818	Ser	CGA	778873	778863
tRNA_29	VVO_S00003	779071	778979	Ser	CGA	779034	779024
tRNA_30	VVO_S00003	902340	902421	Ser	AGA	0	0
tRNA_31	VVO_S00003	1055230	1055311	Ser	AGA	0	0
tRNA_32	VVO_S00003	1255419	1255516	Ile	TAT	1255455	1255480
tRNA_33	VVO_S00003	1877985	1877904	Gly	GCC	1877949	1877939
tRNA_34	VVO_S00003	2084757	2084673	Pro	TGG	2084721	2084708
tRNA_35	VVO_S00003	2085294	2085205	Arg	CCG	2085258	2085241
tRNA_36	VVO_S00004	354964	355045	Ser	AGA	0	0
tRNA_37	VVO_S00004	695856	695928	Thr	AGT	0	0
tRNA_38	VVO_S00004	923949	924030	Trp	CCA	923985	923994
tRNA_39	VVO_S00004	1633997	1634082	Pro	AGG	1634033	1634046
tRNA_40	VVO_S00004	1644085	1643999	Pro	AGG	1644049	1644035
tRNA_41	VVO_S00004	1670757	1670672	Pro	AGG	1670721	1670708
tRNA_42	VVO_S00004	1944906	1944977	Met	CAT	0	0
tRNA_43	VVO_S00004	2185349	2185465	Ala	TGC	2185385	2185429
tRNA_44	VVO_S00004	2188413	2188500	Trp	CCA	2188449	2188464
tRNA_45	VVO_S00004	2227674	2227791	Ala	TGC	2227710	2227755
tRNA_46	VVO_S00004	2233251	2233370	Ala	TGC	2233287	2233334
tRNA_47	VVO_S00005	100656	100583	Ile	AAT	0	0
tRNA_48	VVO_S00005	247923	248009	Gly	GCC	247959	247974
tRNA_49	VVO_S00005	356847	356759	Leu	TAG	356809	356801
tRNA_50	VVO_S00005	422317	422405	Gln	TTG	422354	422370
tRNA_51	VVO_S00005	465110	465183	Val	AAC	0	0
tRNA_52	VVO_S00005	624323	624242	Gly	GCC	624287	624277
tRNA_53	VVO_S00005	1408080	1407999	Ala	CGC	1408044	1408035
tRNA_54	VVO_S00005	1572445	1572365	Ala	CGC	1572409	1572401
tRNA_55	VVO_S00005	1645846	1645950	Leu	AAG	1645884	1645908
tRNA_56	VVO_S00005	1660678	1660574	Leu	AAG	1660640	1660616
tRNA_57	VVO_S00005	1663159	1663263	Leu	AAG	1663197	1663221
tRNA_58	VVO_S00005	1698065	1698135	SeC	TCA	0	0
tRNA_59	VVO_S00005	1825042	1825126	Ala	AGC	1825080	1825090
tRNA_60	VVO_S00006	249169	249098	Thr	CGT	0	0
tRNA_61	VVO_S00006	365474	365545	Thr	TGT	0	0
tRNA_62	VVO_S00006	558776	558692	Ala	AGC	558738	558728
tRNA_63	VVO_S00006	610961	611045	Ala	AGC	610999	611009
tRNA_64	VVO_S00006	622640	622724	Ala	AGC	622678	622688
tRNA_65	VVO_S00006	863488	863578	Asp	GTC	863525	863543
tRNA_66	VVO_S00006	1017855	1017753	Val	CAC	1017817	1017789
tRNA_67	VVO_S00006	1024892	1024803	Asp	GTC	1024855	1024838
tRNA_68	VVO_S00006	1295172	1295245	Val	AAC	0	0
tRNA_69	VVO_S00006	1339185	1339096	Phe	GAA	1339148	1339132
tRNA_70	VVO_S00007	519867	519796	Cys	GCA	0	0
tRNA_71	VVO_S00007	520033	519962	Cys	GCA	0	0
tRNA_72	VVO_S00007	532440	532359	Trp	CCA	532404	532395
tRNA_73	VVO_S00007	1085267	1085153	Lys	TTT	1085229	1085189
tRNA_74	VVO_S00007	1099900	1099808	Tyr	GTA	1099863	1099844
tRNA_75	VVO_S00008	31557	31637	Gly	TCC	31594	31602
tRNA_76	VVO_S00008	617837	617920	Val	AAC	617875	617884
tRNA_77	VVO_S00008	688474	688401	Ala	AGC	0	0
tRNA_78	VVO_S00008	865426	865338	Tyr	GTA	865389	865374
tRNA_79	VVO_S00008	988246	988331	Tyr	GTA	988283	988295
tRNA_80	VVO_S00008	1082743	1082849	Leu	CAA	1082780	1082803
tRNA_81	VVO_S00009	125962	125868	Pro	CGG	125926	125904
tRNA_82	VVO_S00009	188323	188407	Arg	TCG	188359	188371
tRNA_83	VVO_S00009	192565	192648	Arg	TCG	192601	192612
tRNA_84	VVO_S00009	195293	195209	Arg	TCG	195257	195245
tRNA_85	VVO_S00009	419077	419161	Pro	TGG	419113	419126
tRNA_86	VVO_S00010	530483	530584	Met	CAT	530521	530548
tRNA_87	VVO_S00010	851806	851891	Gly	GCC	851842	851856
tRNA_88	VVO_S00010	853985	854074	Asp	GTC	854022	854039
tRNA_89	VVO_S00010	854312	854222	Asp	GTC	854275	854258
tRNA_90	VVO_S00011	163039	163120	Gln	TTG	163076	163085
tRNA_91	VVO_S00011	693089	693183	Glu	TTC	693126	693148
tRNA_92	VVO_S00012	705555	705653	Met	CAT	705593	705617
tRNA_93	VVO_S00014	504584	504667	Ile	AAT	504621	504632
tRNA_94	VVO_S00014	542170	542255	Gly	GCC	542206	542220
tRNA_95	VVO_S00014	685158	685067	Phe	GAA	685121	685103
tRNA_96	VVO_S00014	783206	783285	Arg	CCT	783243	783249
tRNA_97	VVO_S00014	787438	787348	Phe	GAA	787401	787384
tRNA_98	VVO_S00015	702331	702412	Gln	CTG	702368	702377
tRNA_99	VVO_S00016	126964	127064	Leu	TAA	127003	127017
tRNA_100	VVO_S00016	144780	144868	Asn	GTT	144818	144832
tRNA_101	VVO_S00016	244397	244490	Ser	GCT	244434	244445
tRNA_102	VVO_S00016	292051	292143	Ser	TGA	292088	292098
tRNA_103	VVO_S00016	292609	292517	Ser	TGA	292572	292562
tRNA_104	VVO_S00016	685588	685658	Gly	CCC	0	0
tRNA_105	VVO_S00016	685919	685849	Gly	CCC	0	0
tRNA_106	VVO_S00017	421961	422046	Tyr	GTA	421998	422010
tRNA_107	VVO_S00017	422319	422411	Tyr	GTA	422356	422375
tRNA_108	VVO_S00017	480007	479922	Tyr	GTA	479970	479958
tRNA_109	VVO_S00018	632291	632362	SeC	TCA	0	0
tRNA_110	VVO_S00019	161567	161640	Val	AAC	0	0
tRNA_111	VVO_S00019	454644	454715	Glu	CTC	0	0
tRNA_112	VVO_S00019	474770	474841	Glu	TTC	0	0
tRNA_113	VVO_S00019	476400	476329	Glu	TTC	0	0
tRNA_114	VVO_S00019	478241	478170	Glu	CTC	0	0
tRNA_115	VVO_S00019	524097	524024	Ile	AAT	0	0
tRNA_116	VVO_S00019	551857	551784	Ile	AAT	0	0
tRNA_117	VVO_S00019	552117	552190	Ile	AAT	0	0
tRNA_118	VVO_S00019	557821	557892	Glu	CTC	0	0
tRNA_119	VVO_S00021	74895	74823	Val	TAC	0	0
tRNA_120	VVO_S00021	91905	91977	Val	TAC	0	0
tRNA_121	VVO_S00021	121817	121729	Val	CAC	121780	121765
tRNA_122	VVO_S00021	426391	426462	Met	CAT	0	0
tRNA_123	VVO_S00021	482277	482360	Pro	TGG	482313	482325
tRNA_124	VVO_S00022	584825	584901	Gln	CTG	0	0
tRNA_125	VVO_S00022	594967	594885	Leu	TAG	594933	594924
tRNA_126	VVO_S00022	604941	604870	Asn	ATT	0	0
tRNA_127	VVO_S00023	393285	393212	Ile	AAT	0	0
tRNA_128	VVO_S00023	394591	394664	Ile	AAT	0	0
tRNA_129	VVO_S00023	460372	460461	His	GTG	460409	460426
tRNA_130	VVO_S00025	142336	142254	Thr	CGT	142300	142290
tRNA_131	VVO_S00025	193171	193242	Cys	GCA	0	0
tRNA_132	VVO_S00025	220601	220672	Glu	TTC	0	0
tRNA_133	VVO_S00026	66828	66728	Lys	TTT	66790	66764
tRNA_134	VVO_S00026	386428	386344	Ala	AGC	386390	386380
tRNA_135	VVO_S00026	386615	386700	Gly	GCC	386651	386665
tRNA_136	VVO_S00027	210881	210786	Lys	CTT	210843	210822
tRNA_137	VVO_S00028	309398	309469	Gly	TCC	0	0
tRNA_138	VVO_S00028	416235	416152	Gly	TCC	416198	416187
tRNA_139	VVO_S00033	161904	161833	Met	CAT	0	0
tRNA_140	VVO_S00033	162430	162358	Asn	GTT	0	0
tRNA_141	VVO_S00033	163407	163322	Ser	TGA	0	0
tRNA_142	VVO_S00033	164052	164123	Phe	GAA	0	0
tRNA_143	VVO_S00033	164156	164227	Thr	TGT	0	0
tRNA_144	VVO_S00035	4521	4609	Arg	ACG	4557	4573
tRNA_145	VVO_S00035	227691	227779	Arg	ACG	227727	227743
tRNA_146	VVO_S00035	293862	293774	Arg	ACG	293826	293810
tRNA_147	VVO_S00036	191584	191689	Asn	GTT	191622	191653
tRNA_148	VVO_S00037	1498	1578	Thr	CGT	1534	1542
tRNA_149	VVO_S00037	102608	102525	Lys	CTT	102570	102561
tRNA_150	VVO_S00038	54405	54476	Thr	TGT	0	0
tRNA_151	VVO_S00038	147652	147581	Thr	TGT	0	0
tRNA_152	VVO_S00039	72752	72654	Pro	CGG	72716	72690
tRNA_153	VVO_S00040	36816	36722	Ser	GCT	36779	36767
tRNA_154	VVO_S00040	139486	139394	Leu	CAG	139448	139436
tRNA_155	VVO_S00042	74098	74169	Met	CAT	0	0
tRNA_156	VVO_S00048	28374	28480	Leu	CAA	28411	28434
tRNA_157	VVO_S00048	29973	29867	Leu	CAA	29936	29913
tRNA_158	VVO_S00049	35817	35899	Arg	ACG	35853	35863
