# Supplementary material for: Sequencing and Comparative Analysis of the Straw Mushroom (Volvariella volvacea) Genome
Source: PLoS One. 2013 Mar 19;8(3):e58294. doi: 10.1371/journal.pone.0058294 (PMC3602538; doi:10.1371/journal.pone.0058294)
Supplement: Table S7 — Protease genes in different fungal genomes, arranged by MEROPS family. (XLSX) [file pone.0058294.s016.xlsx]

## Sheet: Table S7
Table S7. Protease genes in different fungal genomes, arranged by MEROPS family
MEROPS family	VVO	ABI	CCI	SCO
Aspartic peptidases	16	14	5	21
A01: pepsin	12	11	5	19
A11: endopeptidase	3	2	0	1
A22: presenilin	1	1	0	1
Cysteine peptidases	36	46	49	44
C01: papain	1	1	1	1
C02: calpain	3	2	9	2
C12: ubiquitinyl hydrolase	2	4	3	2
C13: legumain	1	1	1	1
C14: caspase	2	5	4	8
C19: ubiquitin-specific peptidase	12	13	15	14
C26: gamma-glutamyl hydrolase	6	11	6	6
C44: amidophosphoribosyltransferase	3	3	3	3
C45: aminopenicillanic acid acyl-transferase	0	0	0	1
C48: Ulp1 peptidase	1	0	2	1
C50: separase	1	1	1	1
C54: autophagin-1	1	1	1	1
C56: PfpI peptidase	1	1	1	0
C65: otubain-1	0	1	0	1
C86: ataxin-3	1	1	1	1
C88: OTU1 peptidase	1	1	1	1
Glutamic peptidases
G01: scytalidoglutamic peptidase	0	0	0	1
Metallopeptidases	97	78	103	88
M01: aminopeptidase N	2	3	3	6
M03: thimet oligopeptidase	2	2	2	2
M12: astacin	1	1	1	1
M13: neprilysin	1	1	1	1
M14: carboxypeptidase	1	1	1	2
M16: pitrilysin	5	6	6	3
M17: leucyl aminopeptidase	1	3	1	2
M18: aminopeptidase I	1	1	1	1
M19: membrane dipeptidase	1	1	1	2
M20: glutamate carboxypeptidase	7	9	7	12
M22: O-sialoglycoprotein peptidase	2	3	3	3
M24: methionyl aminopeptidase 1	10	11	10	12
M28: aminopeptidase S	10	7	16	13
M35: deuterolysin	4	3	0	5
M36: fungalysin	8	4	7	4
M38: isoaspartyl dipeptidase	3	4	3	5
M41: FtsH peptidase	2	2	2	2
M43: metallopeptidase MEP1	24	3	28	2
M48: Ste24 peptidase	2	2	2	2
M49: dipeptidyl-peptidase III	1	1	1	1
M50: S2P protease	1	0	0	0
M67: Poh1 peptidase	7	7	6	6
M76: Atp23 peptidase	1	1	1	1
M77: tryptophanyl aminopeptidase	0	2	0	0
Serine proteases	92	85	71	93
S08: subtilisin	22	7	12	2
S09: prolyl oligopeptidase	27	28	28	36
S10: carboxypeptidase Y	9	14	3	10
S12: D-Ala-D-Ala carboxypeptidase B	3	2	1	2
S14: peptidase Clp	1	1	1	1
S16: Lon-A peptidase	2	2	2	2
S26: signal peptidase I	1	3	1	3
S28: lysosomal Pro-Xaa carboxypeptidase	2	2	2	5
S33: prolyl aminopeptidase	18	22	17	27
S53: sedolisin	5	2	2	4
S54: rhomboid-1	1	1	1	1
S59: nucleoporin 145	1	1	1	0
Threonine peptidase	19	19	19	18
T01: proteasome	14	14	14	13
T02: glycosylasparaginase	2	2	2	0
T03: gamma-glutamyltransferase 1	2	2	2	4
T05: ornithine acetyltransferase	1	1	1	1
Unknown Catalytic Type	1	1	0	0
U48	1	1	0	0
Total	261	243	247	265
VVO: V. volvacea, ABI: A. bisporus, CCI: C. cinerea, SCO: S. commune
