# Supplementary material for: Sequencing and Comparative Analysis of the Straw Mushroom (Volvariella volvacea) Genome
Source: PLoS One. 2013 Mar 19;8(3):e58294. doi: 10.1371/journal.pone.0058294 (PMC3602538; doi:10.1371/journal.pone.0058294)
Supplement: Table S8 — The number and the relative ration of CYPs in basidiomycetes. (XLSX) [file pone.0058294.s017.xlsx]

## Sheet: Table S8
Table S8. The number and the relative ration of CYPs in basidiomycetes
	V. volvacea	C. cinerea	A. bisporus	S. commune	Phanerochaete chrysosporium	Postia placenta	Serpula lacrymans var. lacrymans	average
CYPs number	138	134	116	114	113	197	155	138.167
gene modules	11084	13342	10438	13181	10048	17173	14495
relative CYPs ratio	0.0124504	0.0100435	0.0111132	0.00864881	0.011246	0.0114715	0.0106933
