# Supplementary material for: Sequencing and Comparative Analysis of the Straw Mushroom (Volvariella volvacea) Genome
Source: PLoS One. 2013 Mar 19;8(3):e58294. doi: 10.1371/journal.pone.0058294 (PMC3602538; doi:10.1371/journal.pone.0058294)
Supplement: Table S9 — Cytochrome P450 (CYP) genes encoded in V. volvacea , C. cinerea , A. bisporus and S. commune genomes, arranged by CYP family. (XLSX) [file pone.0058294.s018.xlsx]

## Sheet: Table S9
Table S9. Cytochrome P450 (CYP) genes encoded in V. volvacea, C. cinerea, A. bisporus and S. commune genomes, arranged by CYP family
	V. volvacea	C. cinerea	A. bisporus	S. commune
CYP502	3	1	1	0
CYP5025	0	0	0	1
CYP5032	1	0	3	2
CYP5035	3	4	0	4
CYP5036	0	0	0	2
CYP5037	19	11	6	12
CYP5039	0	1	0	0
CYP505	0	0	0	1
CYP5065	1	0	3	0
CYP509	1	1	0	1
CYP51	1	2	1	1
CYP5101	0	1	0	0
CYP5103	0	1	0	0
CYP512	11	12	12	7
CYP5136	1	0	0	0
CYP5137	3	1	1	5
CYP5139	10	1	3	8
CYP5140	1	1	1	2
CYP5141	2	10	7	2
CYP5142	1	0	1	4
CYP5144	39	46	43	17
CYP5145	0	1	1	0
CYP5148	5	0	2	0
CYP5150	7	10	12	9
CYP5151	2	2	1	2
CYP5152	1	1	1	2
CYP5153	0	0	1	0
CYP5154	4	2	0	0
CYP5156	1	2	1	1
CYP530	0	0	1	5
CYP53	1	1	2	1
CYP6001	0	0	0	0
CYP6004	0	1	0	0
CYP61	1	1	1	1
CYP619	1	0	0	2
CYP620	2	3	2	3
CYP621	0	0	0	9
CYP63	9	10	6	8
CYP657	0	1	0	0
CYP66	0	5	0	0
CYP662	1	0	0	0
CYP665	2	0	0	0
CYP666	2	0	0	0
CYP677	2	1	0	0
CYP684	0	0	0	2
Total	138	134	113	114
