# Supplementary material for: Sequencing and Comparative Analysis of the Straw Mushroom (Volvariella volvacea) Genome
Source: PLoS One. 2013 Mar 19;8(3):e58294. doi: 10.1371/journal.pone.0058294 (PMC3602538; doi:10.1371/journal.pone.0058294)
Supplement: Table S10 — Carbohydrate-degrading enzymes in V. volvacea and other basidiomycetes. (XLSX) [file pone.0058294.s019.xlsx]

## Sheet: Table S10
Table S10. Carbohydrate-degrading enzymes in V. volvacea and other basidiomycetes
	V. volvacea	C. cinerea	A. bisporus	S. commune	P. chrysosporium	P. placenta	S. lacrymans
CBM1	7	10	2	1	3	0	1
CBM13	4	12	6	7	0	0	0
CBM14	0	0	0	0	0	0	0
CBM18	3	1	1	2	1	3	1
CBM21	2	3	2	2	2	3	2
CBM48	3	3	2	4	3	1	3
CBM50	0	0	0	0	0	0	0
CBM63	2	4	4	12	3	5	10
CE1	5	5	2	11	5	0	1
CE12	1	1	2	2	0	0	0
CE16	6	5	9	9	2	3	3
CE3	2	0	0	0	0	0	0
CE4	9	17	9	8	4	2	6
CE5	1	6	6	1	0	0	0
CE8	3	0	2	2	2	4	2
CE9	1	1	1	1	1	3	1
CEnc	0	2	5	5	5	10	6
GH1	3	2	1	3	2	2	3
GH10	19	6	2	5	6	4	1
GH105	2	0	2	2	0	0	0
GH11	0	6	2	1	1	0	0
GH114	0	0	0	1	0	0	0
GH115	3	1	2	2	1	0	1
GH12	2	1	2	1	2	2	2
GH125	1	1	1	1	1	0	1
GH128	4	4	2	5	5	2	5
GH13	7	7	6	9	7	2	5
GH15	5	4	2	3	3	2	3
GH16	21	26	21	30	19	20	17
GH17	3	3	4	2	1	0	1
GH18	11	9	13	16	11	19	11
GH2	2	2	2	4	2	5	3
GH20	1	2	4	3	3	5	2
GH23	1	1	1	2	0	2	1
GH26	0	0	0	0	0	0	0
GH27	1	0	3	0	2	2	2
GH28	3	3	6	3	4	8	7
GH29	0	0	1	2	0	0	1
GH3	11	7	6	10	10	7	9
GH30	2	3	2	3	1	3	2
GH31	6	3	6	4	6	7	5
GH32	0	0	0	1	0	0	0
GH33	0	0	0	0	0	0	0
GH35	4	0	1	4	3	3	3
GH36	0	0	0	0	0	0	0
GH37	2	2	2	2	2	9	2
GH38	1	1	1	1	1	1	1
GH43	8	4	3	12	4	0	2
GH47	7	8	7	6	6	8	6
GH5	17	36	18	16	15	20	15
GH51	3	1	1	2	2	2	1
GH53	1	1	1	1	1	0	1
GH55	5	3	4	4	6	1	10
GH6	0	0	0	0	0	0	0
GH61	30	34	12	22	14	4	5
GH63	1	1	1	1	1	2	1
GH65	0	0	0	0	0	0	0
GH67	0	0	0	0	0	0	0
GH7	14	9	1	3	10	0	3
GH71	4	7	4	9	17	7	5
GH72	1	2	1	1	1	1	2
GH74	1	1	1	1	4	0	1
GH75	0	0	0	0	0	0	0
GH76	0	0	1	6	0	0	2
GH78	0	0	4	3	1	1	3
GH79	5	5	6	2	5	0	6
GH81	0	0	0	1	0	0	0
GH88	1	1	1	1	1	1	1
GH9	1	1	1	1	1	0	1
GH92	4	3	5	5	4	0	4
GH95	2	0	1	1	1	2	1
GHnc	0	0	0	0	0	0	0
GHnc2	1	1	1	1	1	1	1
GHnc4	3	5	3	6	4	2	4
GT1	5	7	5	10	8	2	6
GT15	6	6	3	6	2	1	3
GT2	14	15	15	15	16	9	20
GT20	3	3	3	3	3	1	3
GT21	1	1	1	1	1	0	1
GT22	3	3	3	3	2	0	3
GT24	1	1	1	1	1	0	1
GT25	1	0	1	2	0	1	1
GT3	1	1	1	1	1	0	1
GT31	1	1	1	1	1	0	1
GT32	1	1	1	3	1	0	1
GT33	1	1	1	1	1	0	1
GT34	0	0	0	0	0	0	0
GT35	1	1	1	1	1	0	1
GT39	3	3	3	3	3	0	3
GT4	7	6	6	7	6	2	5
GT41	0	0	0	0	1	0	1
GT47	0	0	0	0	0	0	0
GT48	2	2	2	2	2	0	2
GT50	1	1	1	1	1	0	1
GT57	2	2	2	2	2	0	2
GT58	0	1	1	1	1	0	1
GT59	1	1	1	1	1	0	1
GT62	0	0	0	0	0	0	0
GT66	1	1	1	1	1	1	1
GT69	1	4	1	2	2	2	2
GT71	0	0	0	0	0	0	0
GT76	0	1	0	1	1	0	1
GT8	3	4	1	3	6	6	3
GT90	5	7	3	6	1	0	4
GTnc	0	0	0	0	0	0	0
GTnc1	1	1	1	1	1	2	1
GTnc3	0	0	0	0	0	0	0
PL1	11	1	1	4	0	0	0
PL14	5	7	4	2	3	2	4
PL4	2	2	1	3	0	0	0
GH	224	217	172	225	192	157	163
GT	66	75	60	79	67	27	71
PL	18	10	6	9	3	2	4
CE	28	37	36	39	19	22	19
CBM	21	33	17	28	12	12	17
total	357	372	291	380	293	220	274
