# Supplementary material for: Sequencing and Comparative Analysis of the Straw Mushroom (Volvariella volvacea) Genome
Source: PLoS One. 2013 Mar 19;8(3):e58294. doi: 10.1371/journal.pone.0058294 (PMC3602538; doi:10.1371/journal.pone.0058294)
Supplement: Table S13 — The basic information of eleven laccase genes in V. volvacea genome. (XLSX) [file pone.0058294.s022.xlsx]

## Sheet: Table S13
Table S13. The basic information of eleven laccase genes in V. volvacea genome
gene name	name in the genome	length (bp)	amino acid (a.a)	the number of intron	laccases genes in GenBank	previous name
vv-lac1	VVO-04608	3029	533	18	AY338485	lac5
vv-lac2	VVO-04635	2624	528	18	/	/
vv-lac3	VVO-04636	2735	562	18	AY338486	lac4
vv-lac4	VVO-04643	2725	526	19	/	/
vv-lac5	VVO-04644	2549	529	17	AY338483	lac2
vv-lac6	VVO-04646	2539	518	14	/	/
vv-lac7	VVO-04648	2533	522	17	/	/
vv-lac8	VVO-04660	2801	508	19	AY338487	lac6
vv-lac9	VVO-04661	2694	517	19	AY249052	lac1
vv-lac10	VVO-04666	2752	522	19	/	/
vv-lac11	VVO-05239	2317	515	14	AY338484	lac3
