# Supplementary material for: Sequencing and Comparative Analysis of the Straw Mushroom (Volvariella volvacea) Genome
Source: PLoS One. 2013 Mar 19;8(3):e58294. doi: 10.1371/journal.pone.0058294 (PMC3602538; doi:10.1371/journal.pone.0058294)
Supplement: Table S14 — The expressed genes in mycelia of V. volvacea during 4 °C exposure at 0 h, 2 h and 4 h. (XLSX) [file pone.0058294.s023.xlsx]

## Sheet: Table S14
Table S14. The expressed genes in mycelia of V. volvacea during 4 ºC exposure at 0h, 2h and 4h
					V23-2H & V23-0H				V23-4H & V23-0H
Gene	Product	V23-0H	V23-2H	V23-4H	log2(Fold_change) normalized	p-value	FDR	Pathway	log2(Fold_change) normalized	p-value	FDR	Pathway
VVO_00001	conserved hypothetical protein	14	7	12	-0.727139	0.261068	0.4923		-0.242164	0.669136	0.825361
VVO_00002	conserved hypothetical protein	730	452	519	-0.418712	7.89896e-07	3.85332e-05		-0.511934	4.51e-10	5.04905e-08
VVO_00003	hypothetical protein	3	2	4	-0.312101	0.810371	0.923864		0.395266	0.718412	0.862388
VVO_00004	hypothetical protein	1	0	1	NA	NA	NA		-0.0197717	0.992268	1
VVO_00005	conserved hypothetical protein	10	12	22	0.535896	0.383588	0.618075		1.11773	0.0348611	0.130542
VVO_00006	conserved hypothetical protein	0	0	0	NA	NA	NA		NA	NA	NA
VVO_00007	conserved hypothetical protein	0	1	0	NA	NA	NA		NA	NA	NA
VVO_00008	Pc13g06150	1	3	3	1.85782	0.229725	0.46199		1.56519	0.312669	0.535517
VVO_00010	conserved hypothetical protein	14	3	13	-1.94953	0.0147695	0.0776479		-0.126687	0.819587	0.917547
VVO_00011	conserved hypothetical protein	6	0	4	-3.3121	0.0322544	0.127465	Ribosome biogenesis in eukaryotes [PATH:ko03008]	-0.604734	0.51179	0.726801	Ribosome biogenesis in eukaryotes [PATH:ko03008]
VVO_00013	conserved hypothetical protein	8	20	6	1.59479	0.0053312	0.0390529		-0.434809	0.574824	0.759434
VVO_00014	hypothetical protein	0	1	0	NA	NA	NA		NA	NA	NA
VVO_00015	hypothetical protein	0	0	0	NA	NA	NA		NA	NA	NA
VVO_00016	conserved hypothetical protein	7	11	10	0.924938	0.178321	0.393335		0.494802	0.482988	0.707259
VVO_00017	hypothetical protein	10	0	7	-4.04907	0.00293688	0.0259292		-0.534345	0.44871	0.674715
VVO_00020	conserved hypothetical protein	5	0	5	-3.04907	0.0596513	0.189242		-0.0197717	0.982712	1
VVO_00021	chitin synthase export chaperone	2	0	0	NA	NA	NA		NA	NA	NA
VVO_00023	conserved hypothetical protein	0	7	0	4.08022	0.00611661	0.0431399		NA	NA	NA
VVO_00026	hypothetical protein	0	1	3	NA	NA	NA		NA	NA	NA
VVO_00027	conserved hypothetical protein	8	4	2	-0.727139	0.395572	0.632239		-2.01977	0.0477101	0.156184
VVO_00028	phosphatidylserine decarboxylase 1	9	9	12	0.272861	0.687596	0.850119	Glycerophospholipid metabolism [PATH:ko00564]	0.395266	0.532261	0.749234	Glycerophospholipid metabolism [PATH:ko00564]
VVO_00029	conserved hypothetical protein	0	2	2	NA	NA	NA		NA	NA	NA
VVO_00030	Endo-1,4-beta-xylanase C	0	0	0	NA	NA	NA		NA	NA	NA
VVO_00031	conserved hypothetical protein	1	3	4	1.85782	0.229725	0.46199		1.98023	0.169873	0.361421
VVO_00032	conserved hypothetical protein	1	4	3	2.27286	0.114346	0.294032		1.56519	0.312669	0.535517
VVO_00033	conserved hypothetical protein	1	0	12	NA	NA	NA		3.56519	0.00114454	0.0127326
VVO_00034	hypothetical protein	0	0	0	NA	NA	NA		NA	NA	NA
VVO_00035	conserved hypothetical protein	0	0	4	NA	NA	NA		NA	NA	NA
VVO_00036	conserved hypothetical protein	1	1	8	0.272861	0.893374	0.945702		2.98023	0.0140245	0.0705776
VVO_00037	conserved hypothetical protein	1	1	1	0.272861	0.893374	0.945702		-0.0197717	0.992268	1
VVO_00038	conserved hypothetical protein	3	7	13	1.49525	0.115864	0.293122		2.09571	0.0102594	0.058097
VVO_00039	conserved hypothetical protein	23	17	14	-0.163238	0.721398	0.878996		-0.735979	0.126476	0.305544
VVO_00040	conserved hypothetical protein	2	1	1	-0.727139	0.671002	0.847185		-1.01977	0.552246	0.76022
VVO_00042	pectate lyase B	0	0	0	NA	NA	NA		NA	NA	NA
VVO_00043	pectate lyase B	0	0	0	NA	NA	NA		NA	NA	NA
VVO_00044	conserved hypothetical protein	2	2	9	0.272861	0.849656	0.935386		2.15015	0.0299508	0.115528
VVO_00046	conserved hypothetical protein	0	5	2	3.59479	0.0263884	0.11247		NA	NA	NA
VVO_00047	glycoside hydrolase family 5 protein	62	53	61	0.0465855	0.862424	0.932216		-0.0432306	0.868007	0.955227
VVO_00048	conserved hypothetical protein	0	0	4	NA	NA	NA		NA	NA	NA
VVO_00049	conserved hypothetical protein	9	5	12	-0.575136	0.464322	0.68737		0.395266	0.532261	0.749234
VVO_00050	glycoside hydrolase family 10 and carbohydrate-binding module family 1 protein	0	0	0	NA	NA	NA		NA	NA	NA
VVO_00052	hypothetical protein	0	0	0	NA	NA	NA		NA	NA	NA
VVO_00053	NmrA family protein	2	10	7	2.59479	0.00702753	0.047074		1.78758	0.0901136	0.241754
VVO_00054	conserved hypothetical protein	0	2	3	NA	NA	NA		NA	NA	NA
VVO_00056	TRAPP complex subunit trs33	1	2	10	1.27286	0.457138	0.69009		3.30216	0.00399986	0.0296024
VVO_00057	conserved hypothetical protein	15	7	17	-0.826674	0.19362	0.419791		0.160801	0.752791	0.883067
VVO_00058	hypothetical protein	1	1	0	0.272861	0.893374	0.945702		NA	NA	NA
VVO_00059	conserved hypothetical protein	5	13	3	1.65137	0.021258	0.100322		-0.756737	0.465426	0.691012
VVO_00061	expressed protein	11	8	3	-0.18657	0.778934	0.911725		-1.89424	0.0260621	0.107432
VVO_00062	hypothetical protein	1	0	1	NA	NA	NA		-0.0197717	0.992268	1
VVO_00063	conserved hypothetical protein	3	5	5	1.00983	0.328948	0.571109		0.717194	0.489064	0.710112
VVO_00064	conserved hypothetical protein	0	0	0	NA	NA	NA		NA	NA	NA
VVO_00066	conserved hypothetical protein	16	107	131	3.01433	1.6387e-21	6.48924e-19	Valine, leucine and isoleucine degradation [PATH:ko00280]	3.01365	1.59328e-23	7.49161e-21	Valine, leucine and isoleucine degradation [PATH:ko00280]
VVO_00068	glycoside hydrolase family 13 protein	0	1	4	NA	NA	NA	Starch and sucrose metabolism [PATH:ko00500]	NA	NA	NA	Starch and sucrose metabolism [PATH:ko00500]
VVO_00069	conserved hypothetical protein	0	2	0	NA	NA	NA		NA	NA	NA
VVO_00070	conserved hypothetical protein	0	2	3	NA	NA	NA	Cell cycle - yeast [PATH:ko04111]	NA	NA	NA	Cell cycle - yeast [PATH:ko04111]
VVO_00071	lectin PVL	0	0	0	NA	NA	NA		NA	NA	NA
VVO_00074	conserved hypothetical protein	3	0	0	NA	NA	NA		NA	NA	NA
VVO_00076	GH13 alpha-amylase precursor	400	238	242	-0.476177	3.9153e-05	0.000972612	Starch and sucrose metabolism [PATH:ko00500]	-0.744765	1.16328e-10	1.43941e-08	Starch and sucrose metabolism [PATH:ko00500]
VVO_00077	conserved hypothetical protein	12	9	6	-0.142176	0.821861	0.921054	Aminoacyl-tRNA biosynthesis [PATH:ko00970]	-1.01977	0.145393	0.33616	Aminoacyl-tRNA biosynthesis [PATH:ko00970]
VVO_00078	conserved hypothetical protein	37	16	53	-0.936592	0.0232343	0.107797		0.498695	0.10379	0.262801
VVO_00081	lectin PVL	2	0	5	NA	NA	NA		1.30216	0.25639	0.473754
VVO_00082	conserved hypothetical protein	28	5	17	-2.21257	0.000184959	0.00329839		-0.739664	0.0903668	0.240285
VVO_00083	conserved hypothetical protein	0	1	0	NA	NA	NA		NA	NA	NA
VVO_00084	pectate lyase B	1	0	0	NA	NA	NA		NA	NA	NA
VVO_00085	lectin PVL	2	0	2	NA	NA	NA		-0.0197717	0.989065	1
VVO_00087	lectin PVL	14	29	20	1.32349	0.00351742	0.028737		0.494802	0.321149	0.54253
VVO_00088	conserved hypothetical protein	19	6	9	-1.3901	0.0256582	0.113007		-1.09777	0.0516818	0.162656
VVO_00089	Chain A, 1.8a Crystal Structure Of Of Psathyrella Velutina Lectin In Complex With Methyl 2-Acetamido-1,2-Dideoxy-1-Seleno-Beta- D-Glucopyranoside	0	2	0	NA	NA	NA		NA	NA	NA
VVO_00090	Chain A, 1.8a Crystal Structure Of Of Psathyrella Velutina Lectin In Complex With Methyl 2-Acetamido-1,2-Dideoxy-1-Seleno-Beta- D-Glucopyranoside	0	0	0	NA	NA	NA		NA	NA	NA
VVO_00091	glycoside hydrolase family 13 protein	12	7	19	-0.504746	0.452867	0.693122	Starch and sucrose metabolism [PATH:ko00500]	0.643193	0.220552	0.431379	Starch and sucrose metabolism [PATH:ko00500]
VVO_00092	conserved hypothetical protein	0	0	1	NA	NA	NA		NA	NA	NA
VVO_00093	conserved hypothetical protein	2	0	1	NA	NA	NA		-1.01977	0.552246	0.76022
VVO_00095	conserved hypothetical protein	2	0	4	NA	NA	NA		0.980228	0.419083	0.645017
VVO_00096	conserved hypothetical protein	18	16	21	0.102936	0.834984	0.928342	Protein processing in endoplasmic reticulum [PATH:ko04141]	0.202621	0.661444	0.829511	Protein processing in endoplasmic reticulum [PATH:ko04141]
VVO_00099	conserved hypothetical protein	0	5	4	3.59479	0.0263884	0.11247		NA	NA	NA
VVO_00100	hypothetical protein	0	1	4	NA	NA	NA		NA	NA	NA
VVO_00101	conserved hypothetical protein	38	54	31	0.779821	0.00992141	0.060172		-0.313503	0.367966	0.596338
VVO_00103	conserved hypothetical protein	6	7	4	0.495254	0.535693	0.74234		-0.604734	0.51179	0.726801
VVO_00104	conserved hypothetical protein	4	9	9	1.44279	0.0825529	0.237905		1.15015	0.167318	0.362771
VVO_00105	conserved hypothetical protein	12	0	8	-4.3121	0.000915774	0.0110089		-0.604734	0.353506	0.57775
VVO_00106	conserved hypothetical protein	12	29	30	1.54588	0.00103806	0.0121113	Nucleotide excision repair [PATH:ko03420]	1.30216	0.00543255	0.0371457	Nucleotide excision repair [PATH:ko03420]
VVO_00107	conserved hypothetical protein	35	13	17	-1.15598	0.00872172	0.0545421		-1.06159	0.0101704	0.0578014
VVO_00108	STE20	23	13	31	-0.550261	0.260989	0.492979		0.410863	0.298026	0.529733
VVO_00111	conserved hypothetical protein	12	8	11	-0.312101	0.631295	0.821312		-0.145303	0.809242	0.912775
VVO_00112	hypothetical protein	2	0	0	NA	NA	NA		NA	NA	NA
VVO_00113	heterotrimeric G protein alpha subunit 4	28	20	12	-0.212565	0.611465	0.80351		-1.24216	0.00914047	0.0542201
VVO_00114	conserved hypothetical protein	1	1	5	0.272861	0.893374	0.945702		2.30216	0.0915433	0.240512
VVO_00117	volvatoxin A2 precursor	37	26	16	-0.236152	0.518209	0.737857		-1.22923	0.00295825	0.0249426
VVO_00118	conserved hypothetical protein	0	2	5	NA	NA	NA		3.30216	0.0418341	0.145743
VVO_00119	hypothetical protein	0	1	1	NA	NA	NA		NA	NA	NA
VVO_00120	microtubule binding protein YTM1	0	0	3	NA	NA	NA		NA	NA	NA
VVO_00121	conserved hypothetical protein	0	0	0	NA	NA	NA		NA	NA	NA
VVO_00122	glycoside hydrolase family 47 protein	1	0	4	NA	NA	NA	Protein processing in endoplasmic reticulum [PATH:ko04141]	1.98023	0.169873	0.361421	Protein processing in endoplasmic reticulum [PATH:ko04141]
VVO_00123	conserved hypothetical protein	11	7	16	-0.379215	0.58107	0.770942		0.520797	0.352488	0.576955
VVO_00124	conserved hypothetical protein	14	33	36	1.5099	0.000584144	0.00788068	Primary immunodeficiency [PATH:ko05340]	1.3428	0.00181713	0.0176289	Primary immunodeficiency [PATH:ko05340]
VVO_00125	conserved hypothetical protein	0	0	0	NA	NA	NA		NA	NA	NA
VVO_00126	conserved hypothetical protein	1	2	3	1.27286	0.457138	0.69009		1.56519	0.312669	0.535517
VVO_00127	conserved hypothetical protein	21	97	28	2.48046	2.6817e-16	7.22128e-14	Fatty acid biosynthesis [PATH:ko00061]	0.395266	0.340052	0.562407	Fatty acid biosynthesis [PATH:ko00061]
VVO_00128	conserved hypothetical protein	24	17	37	-0.224638	0.619916	0.809324		0.604719	0.10564	0.266862
VVO_00129	conserved hypothetical protein	6	13	8	1.38834	0.0426832	0.155321	Arginine and proline metabolism [PATH:ko00330]	0.395266	0.61009	0.790551	Arginine and proline metabolism [PATH:ko00330]
VVO_00130	conserved hypothetical protein	1	0	11	NA	NA	NA		3.43966	0.00213833	0.0197403
VVO_00131	conserved hypothetical protein	60	20	37	-1.3121	0.000148297	0.00278476		-0.717209	0.0158107	0.0762744
VVO_00132	hypothetical protein	4	14	19	2.08022	0.00518345	0.0390324		2.22816	0.00126153	0.0135222
VVO_00133	conserved hypothetical protein	4	15	7	2.17975	0.0028813	0.0257424		0.787583	0.374547	0.604226
VVO_00134	conserved hypothetical protein	0	1	0	NA	NA	NA		NA	NA	NA
VVO_00135	conserved hypothetical protein	1	3	8	1.85782	0.229725	0.46199		2.98023	0.0140245	0.0705776
VVO_00136	conserved hypothetical protein	0	1	0	NA	NA	NA		NA	NA	NA
VVO_00138	conserved hypothetical protein	0	1	1	NA	NA	NA		NA	NA	NA
VVO_00139	conserved hypothetical protein	1	0	0	NA	NA	NA		NA	NA	NA
VVO_00140	conserved hypothetical protein	4	4	14	0.272861	0.788641	0.916869		1.78758	0.0165376	0.0787306
VVO_00141	hypothetical protein	34	9	6	-1.64468	0.000726992	0.00944808		-2.52227	2.97836e-06	0.000117683
VVO_00142	conserved hypothetical protein	4	8	15	1.27286	0.136974	0.327571		1.88712	0.0100439	0.0573601
VVO_00143	conserved hypothetical protein	0	3	5	NA	NA	NA		3.30216	0.0418341	0.145743
VVO_00147	conserved hypothetical protein	39	17	23	-0.925078	0.0211077	0.100033		-0.781612	0.036019	0.13413
VVO_00148	hypothetical protein	0	0	1	NA	NA	NA		NA	NA	NA
VVO_00149	conserved hypothetical protein	13	0	1	-4.42758	0.000515089	0.00711299		-3.72021	0.000535446	0.00726949
VVO_00150	conserved hypothetical protein	0	0	1	NA	NA	NA		NA	NA	NA
VVO_00151	conserved hypothetical protein	17	4	9	-1.8146	0.0104745	0.0627911		-0.93731	0.106139	0.267023
VVO_00153	conserved hypothetical protein	0	0	0	NA	NA	NA		NA	NA	NA
VVO_00154	conserved hypothetical protein	0	1	0	NA	NA	NA		NA	NA	NA
VVO_00155	conserved hypothetical protein	0	2	2	NA	NA	NA		NA	NA	NA
VVO_00156	conserved hypothetical protein	45	32	25	-0.218992	0.507494	0.734563		-0.867769	0.0137602	0.0705056
VVO_00158	hypothetical protein	0	1	0	NA	NA	NA		NA	NA	NA
VVO_00159	conserved hypothetical protein	4	1	4	-1.72714	0.2302	0.453794		-0.0197717	0.984537	1
VVO_00160	conserved hypothetical protein	1	2	3	1.27286	0.457138	0.69009		1.56519	0.312669	0.535517
VVO_00161	conserved hypothetical protein	25	16	16	-0.370995	0.41504	0.642975		-0.663628	0.145748	0.336265
VVO_00162	conserved hypothetical protein	6	2	7	-1.3121	0.230283	0.448508		0.202621	0.800404	0.907596
VVO_00163	conserved hypothetical protein	0	0	0	NA	NA	NA		NA	NA	NA
VVO_00165	conserved hypothetical protein	4	5	1	0.594789	0.536652	0.73971		-2.01977	0.161506	0.358097
VVO_00166	hypothetical protein	1	0	0	NA	NA	NA		NA	NA	NA
VVO_00168	conserved hypothetical protein	1	0	5	NA	NA	NA		2.30216	0.0915433	0.240512
VVO_00169	hypothetical protein	0	0	2	NA	NA	NA		NA	NA	NA
VVO_00170	conserved hypothetical protein	137	83	156	-0.450131	0.0223692	0.104359		0.167598	0.320415	0.54155
VVO_00171	conserved hypothetical protein	2	0	2	NA	NA	NA		-0.0197717	0.989065	1
VVO_00172	conserved hypothetical protein	0	0	0	NA	NA	NA		NA	NA	NA
VVO_00173	conserved hypothetical protein	43	26	25	-0.452964	0.19818	0.422465		-0.80218	0.0243522	0.100974
VVO_00174	conserved hypothetical protein	13	10	11	-0.10565	0.860886	0.931824	Endocytosis [PATH:ko04144]	-0.26078	0.658478	0.826967	Endocytosis [PATH:ko04144]
VVO_00175	conserved hypothetical protein	0	0	0	NA	NA	NA		NA	NA	NA
VVO_00176	conserved hypothetical protein	5	0	0	-3.04907	0.0596513	0.189242		-3.3417	0.0394427	0.143323
VVO_00177	conserved hypothetical protein	0	0	0	NA	NA	NA		NA	NA	NA
VVO_00178	conserved hypothetical protein	1	1	13	0.272861	0.893374	0.945702		3.68067	0.000613523	0.00797636
VVO_00179	conserved hypothetical protein	1	0	1	NA	NA	NA		-0.0197717	0.992268	1
VVO_00180	conserved hypothetical protein	1	1	3	0.272861	0.893374	0.945702		1.56519	0.312669	0.535517
VVO_00181	hypothetical protein	2	0	0	NA	NA	NA		NA	NA	NA
VVO_00182	hypothetical protein	8	4	4	-0.727139	0.395572	0.632239		-1.01977	0.234514	0.451243
VVO_00184	conserved hypothetical protein	11	5	18	-0.864642	0.2474	0.472347		0.690722	0.204087	0.409277
VVO_00185	conserved hypothetical protein	8	4	9	-0.727139	0.395572	0.632239		0.150153	0.830247	0.925808
VVO_00186	glutamyl-tRNA(Gln) amidotransferase	2	0	4	NA	NA	NA	Aminoacyl-tRNA biosynthesis [PATH:ko00970]	0.980228	0.419083	0.645017	Aminoacyl-tRNA biosynthesis [PATH:ko00970]
VVO_00187	conserved hypothetical protein	3	9	13	1.85782	0.0374954	0.14149		2.09571	0.0102594	0.058097
VVO_00188	polymerase	4	11	19	1.73229	0.0284042	0.115994	mRNA surveillance pathway [PATH:ko03015]	2.22816	0.00126153	0.0135222	mRNA surveillance pathway [PATH:ko03015]
VVO_00189	conserved hypothetical protein	2	2	1	0.272861	0.849656	0.935386		-1.01977	0.552246	0.76022
VVO_00190	RNA-binding protein Cwf29	6	9	6	0.857824	0.253323	0.480589		-0.0197717	0.981062	1
VVO_00191	conserved hypothetical protein	5	28	11	2.75829	3.14882e-06	0.000118094	RNA transport [PATH:ko03013]	1.11773	0.135714	0.320506	RNA transport [PATH:ko03013]
VVO_00192	conserved hypothetical protein	10	8	5	-0.0490667	0.942533	0.962916		-1.01977	0.183803	0.381284
VVO_00193	conserved hypothetical protein	194	61	93	-1.39631	8.29346e-13	1.36175e-10		-1.08053	8.24717e-10	9.08863e-08
VVO_00194	hypothetical protein	4	0	0	NA	NA	NA		NA	NA	NA
VVO_00195	hypothetical protein	0	1	2	NA	NA	NA		NA	NA	NA
VVO_00196	conserved hypothetical protein	4	3	9	-0.142176	0.896575	0.932954		1.15015	0.167318	0.362771
VVO_00197	conserved hypothetical protein	3	2	13	-0.312101	0.810371	0.923864	Cell cycle [PATH:ko04110]	2.09571	0.0102594	0.058097	Cell cycle [PATH:ko04110]
VVO_00206	hypothetical protein	0	0	0	NA	NA	NA		NA	NA	NA
VVO_00207	conserved hypothetical protein	0	0	0	NA	NA	NA		NA	NA	NA
VVO_00208	vacuolar protein sorting-associated protein 45	5	4	6	-0.0490667	0.959348	0.971689	Endocytosis [PATH:ko04144]	0.243263	0.780209	0.896954	Endocytosis [PATH:ko04144]
VVO_00209	endoplasmic reticulum-derived transport vesicle ERV46	24	15	7	-0.405211	0.385897	0.620458		-1.79738	0.00151529	0.0156477
VVO_00210	endoplasmic reticulum-derived transport vesicle ERV46	3	3	5	0.272861	0.816414	0.92008		0.717194	0.489064	0.710112
VVO_00211	conserved hypothetical protein	0	5	0	3.59479	0.0263884	0.11247		NA	NA	NA
VVO_00212	cell division control protein 25	0	0	2	NA	NA	NA		NA	NA	NA
VVO_00213	conserved hypothetical protein	9	6	8	-0.312101	0.677697	0.841978		-0.189697	0.786512	0.900019
VVO_00214	conserved hypothetical protein	2	2	5	0.272861	0.849656	0.935386		1.30216	0.25639	0.473754
VVO_00215	elongation factor-2 kinase	18	16	19	0.102936	0.834984	0.928342		0.0582308	0.902311	0.984073
VVO_00216	conserved hypothetical protein	4	3	5	-0.142176	0.896575	0.932954		0.302156	0.754135	0.882295
VVO_00217	conserved hypothetical protein	13	7	7	-0.620223	0.346693	0.591994		-0.912856	0.16699	0.363681
VVO_00218	conserved hypothetical protein	7	0	0	-3.53449	0.0175586	0.0876237		-3.82713	0.0102965	0.0577964
VVO_00219	conserved hypothetical protein	0	1	2	NA	NA	NA		NA	NA	NA
VVO_00220	nonribosomal peptide synthetase 12	0	3	1	NA	NA	NA		NA	NA	NA
VVO_00221	RAD50	1	1	2	0.272861	0.893374	0.945702	Homologous recombination [PATH:ko03440]	0.980228	0.567763	0.763476	Homologous recombination [PATH:ko03440]
VVO_00222	conserved hypothetical protein	0	1	1	NA	NA	NA		NA	NA	NA
VVO_00223	conserved hypothetical protein	0	0	0	NA	NA	NA		NA	NA	NA
VVO_00224	conserved hypothetical protein	6	5	11	0.00982698	0.990986	0.993347	Protein processing in endoplasmic reticulum [PATH:ko04141]	0.854697	0.232458	0.449554	Protein processing in endoplasmic reticulum [PATH:ko04141]
VVO_00225	conserved hypothetical protein	15	8	28	-0.634029	0.302608	0.536517		0.880693	0.050674	0.160631
VVO_00226	conserved hypothetical protein	11	6	13	-0.601608	0.399595	0.62422		0.221236	0.707668	0.855607
VVO_00227	glycosyltransferase family 57 protein	34	21	20	-0.422284	0.283556	0.519004	N-Glycan biosynthesis [PATH:ko00510]	-0.785306	0.0493362	0.156954	N-Glycan biosynthesis [PATH:ko00510]
VVO_00228	conserved hypothetical protein	18	19	13	0.350864	0.458559	0.684028		-0.489257	0.348276	0.574461
VVO_00229	conserved hypothetical protein	0	1	2	NA	NA	NA		NA	NA	NA
VVO_00230	thiazole biosynthetic enzyme	7	8	4	0.465506	0.53161	0.739116		-0.827127	0.35104	0.577197
VVO_00231	conserved hypothetical protein	66	36	49	-0.601608	0.0390597	0.144796	Phenylalanine, tyrosine and tryptophan biosynthesis [PATH:ko00400]	-0.449456	0.0966113	0.248777	Phenylalanine, tyrosine and tryptophan biosynthesis [PATH:ko00400]
VVO_00232	septin family protein, P-loop GTPase	3	1	5	-1.3121	0.396292	0.625739		0.717194	0.489064	0.710112
VVO_00233	GTP binding protein	1	5	9	2.59479	0.0566476	0.186617		3.15015	0.00748838	0.0469055
VVO_00235	conserved hypothetical protein	7	10	21	0.787435	0.263196	0.494235	Pantothenate and CoA biosynthesis [PATH:ko00770]	1.56519	0.00755534	0.046867	Pantothenate and CoA biosynthesis [PATH:ko00770]
VVO_00236	atypical/RIO/RIO1 protein kinase	0	1	8	NA	NA	NA	Ribosome biogenesis in eukaryotes [PATH:ko03008]	3.98023	0.00579908	0.038787	Ribosome biogenesis in eukaryotes [PATH:ko03008]
VVO_00237	conserved hypothetical protein	2	0	1	NA	NA	NA		-1.01977	0.552246	0.76022
VVO_00238	peptidyl-prolyl cis-trans isomerase	5	2	3	-1.04907	0.359455	0.602853		-0.756737	0.465426	0.691012
VVO_00239	conserved hypothetical protein	6	5	2	0.00982698	0.990986	0.993347		-1.60473	0.143215	0.333696
VVO_00240	conserved hypothetical protein	0	4	0	NA	NA	NA	Fructose and mannose metabolism [PATH:ko00051]	NA	NA	NA	Fructose and mannose metabolism [PATH:ko00051]
VVO_00241	conserved hypothetical protein	0	0	2	NA	NA	NA		NA	NA	NA
VVO_00242	conserved hypothetical protein	18	9	15	-0.727139	0.202536	0.429914	Ubiquitin mediated proteolysis [PATH:ko04120]	-0.282806	0.57418	0.760648	Ubiquitin mediated proteolysis [PATH:ko04120]
VVO_00243	conserved hypothetical protein	1	3	2	1.85782	0.229725	0.46199		0.980228	0.567763	0.763476
VVO_00244	conserved hypothetical protein	11	2	8	-2.18657	0.0200056	0.0966818		-0.479203	0.471898	0.694988
VVO_00245	YER125Wp-like protein	62	30	22	-0.774444	0.0124673	0.071187		-1.51454	6.43076e-06	0.000226781
VVO_00246	conserved hypothetical protein	65	35	43	-0.620223	0.0353413	0.136421	Endocytosis [PATH:ko04144]	-0.615875	0.028153	0.111552	Endocytosis [PATH:ko04144]
VVO_00247	conserved hypothetical protein	0	3	7	NA	NA	NA		3.78758	0.0111106	0.0604422
VVO_00248	conserved hypothetical protein	72	33	84	-0.852669	0.00344769	0.0282875	Ribosome [PATH:ko03010]	0.202621	0.381044	0.610519	Ribosome [PATH:ko03010]
VVO_00249	conserved hypothetical protein	13	18	10	0.742347	0.153783	0.356435		-0.398283	0.509778	0.72687
VVO_00250	conserved hypothetical protein	38	34	28	0.112397	0.740606	0.886436	Alzheimer's disease [PATH:ko05010]	-0.460344	0.197483	0.399153	Alzheimer's disease [PATH:ko05010]
VVO_00252	conserved hypothetical protein	4	8	8	1.27286	0.136974	0.327571	Peroxisome [PATH:ko04146]	0.980228	0.253158	0.474874	Peroxisome [PATH:ko04146]
VVO_00253	small nucleolar ribonucleoprotein complex subunit Utp14	4	19	3	2.52079	0.000255974	0.00421324	Ribosome biogenesis in eukaryotes [PATH:ko03008]	-0.434809	0.691621	0.844092	Ribosome biogenesis in eukaryotes [PATH:ko03008]
VVO_00254	conserved hypothetical protein	20	18	12	0.120858	0.795931	0.919943	Tight junction [PATH:ko04530]	-0.756737	0.14431	0.334809	Tight junction [PATH:ko04530]
VVO_00255	conserved hypothetical protein	220	217	245	0.253053	0.0659736	0.202339	ABC transporters [PATH:ko02010]	0.135507	0.311251	0.538052	ABC transporters [PATH:ko02010]
VVO_00256	conserved hypothetical protein	134	95	153	-0.223372	0.243658	0.466393		0.171527	0.314234	0.533404
VVO_00257	conserved hypothetical protein	6	8	4	0.687899	0.373759	0.614969		-0.604734	0.51179	0.726801
VVO_00258	conserved hypothetical protein	5	4	15	-0.0490667	0.959348	0.971689		1.56519	0.023967	0.100979
VVO_00259	conserved hypothetical protein	9	1	3	-2.89706	0.0137045	0.074372		-1.60473	0.0729827	0.212398
VVO_00260	conserved hypothetical protein	9	14	39	0.910291	0.134084	0.322318		2.09571	8.73818e-06	0.000278871
VVO_00261	conserved hypothetical protein	1	1	0	0.272861	0.893374	0.945702		NA	NA	NA
VVO_00262	conserved hypothetical protein	5	1	7	-2.04907	0.132284	0.322075		0.465655	0.578798	0.759702
VVO_00263	conserved hypothetical protein	3	4	5	0.687899	0.529393	0.74201		0.717194	0.489064	0.710112
VVO_00265	conserved hypothetical protein	2	0	0	NA	NA	NA		NA	NA	NA
VVO_00266	conserved hypothetical protein	5	0	0	-3.04907	0.0596513	0.189242		-3.3417	0.0394427	0.143323
VVO_00267	conserved hypothetical protein	33	9	31	-1.60161	0.00108989	0.0124148		-0.109969	0.760477	0.887579
VVO_00268	conserved hypothetical protein	49	233	301	2.52234	1.41042e-37	1.18687e-34		2.59914	8.44821e-45	1.19171e-41
VVO_00269	conserved hypothetical protein	4	1	1	-1.72714	0.2302	0.453794		-2.01977	0.161506	0.358097
VVO_00270	conserved hypothetical protein	0	1	3	NA	NA	NA		NA	NA	NA
VVO_00271	conserved hypothetical protein	7	4	7	-0.534494	0.545861	0.742821		-0.0197717	0.979545	1
VVO_00272	MCMA	100	97	108	0.228918	0.264298	0.495751	MAPK signaling pathway [PATH:ko04010]	0.0912596	0.648311	0.818279	MAPK signaling pathway [PATH:ko04010]
VVO_00273	conserved hypothetical protein	16	22	5	0.732293	0.119185	0.299553		-1.69784	0.0128163	0.0666862
VVO_00274	conserved hypothetical protein	0	2	0	NA	NA	NA		NA	NA	NA
VVO_00275	conserved hypothetical protein	0	0	1	NA	NA	NA	Retinol metabolism [PATH:ko00830]	NA	NA	NA	Retinol metabolism [PATH:ko00830]
VVO_00276	conserved hypothetical protein	0	0	1	NA	NA	NA		NA	NA	NA
VVO_00277	conserved hypothetical protein	4	11	7	1.73229	0.0284042	0.115994		0.787583	0.374547	0.604226
VVO_00278	conserved hypothetical protein	4	9	10	1.44279	0.0825529	0.237905		1.30216	0.108473	0.271634
VVO_00279	conserved hypothetical protein	1	8	6	3.27286	0.00685399	0.0467251		2.56519	0.0490937	0.157856
VVO_00280	conserved hypothetical protein	93	89	90	0.209436	0.326319	0.56882		-0.0670774	0.75311	0.883
VVO_00281	conserved hypothetical protein	18	13	12	-0.196624	0.705594	0.863333	Proteasome [PATH:ko03050]	-0.604734	0.255812	0.476934	Proteasome [PATH:ko03050]
VVO_00282	conserved hypothetical protein	5	3	5	-0.464104	0.653673	0.8414		-0.0197717	0.982712	1
VVO_00283	exosome complex exonuclease RRP40	1	3	0	1.85782	0.229725	0.46199	RNA degradation [PATH:ko03018]	NA	NA	NA	RNA degradation [PATH:ko03018]
VVO_00284	endoglucanase II	0	1	2	NA	NA	NA		NA	NA	NA
VVO_00285	endoglucanase II	0	0	0	NA	NA	NA		NA	NA	NA
VVO_00286	conserved hypothetical protein	4	6	9	0.857824	0.35098	0.596064		1.15015	0.167318	0.362771
VVO_00287	conserved hypothetical protein	9	12	27	0.687899	0.275993	0.511841		1.56519	0.00245348	0.0217665
VVO_00288	conserved hypothetical protein	43	29	56	-0.295422	0.388439	0.623578		0.361319	0.214707	0.422112
VVO_00289	conserved hypothetical protein	7	7	22	0.272861	0.722864	0.878635		1.63231	0.00482553	0.0345002
VVO_00290	conserved hypothetical protein	11	8	4	-0.18657	0.778934	0.911725		-1.4792	0.0618597	0.186771
VVO_00291	conserved hypothetical protein	0	6	2	3.85782	0.0126295	0.0710886		NA	NA	NA
VVO_00292	conserved hypothetical protein	2	1	2	-0.727139	0.671002	0.847185		-0.0197717	0.989065	1
VVO_00293	conserved hypothetical protein	13	10	14	-0.10565	0.860886	0.931824		0.0871435	0.875335	0.960444
VVO_00294	conserved hypothetical protein	0	1	1	NA	NA	NA		NA	NA	NA
VVO_00295	conserved hypothetical protein	13	9	28	-0.257653	0.677212	0.843477	Lysosome [PATH:ko04142]	1.08714	0.0199359	0.090452	Lysosome [PATH:ko04142]
VVO_00296	glycoside hydrolase family 71 protein	1	0	0	NA	NA	NA		NA	NA	NA
VVO_00297	conserved hypothetical protein	2	3	3	0.857824	0.509571	0.732294		0.565191	0.664606	0.827006
VVO_00298	conserved hypothetical protein	4	2	3	-0.727139	0.548025	0.739414		-0.434809	0.691621	0.844092
VVO_00299	conserved hypothetical protein	11	16	11	0.81343	0.145547	0.339215	Vibrio cholerae infection [PATH:ko05110]	-0.0197717	0.974359	1	Vibrio cholerae infection [PATH:ko05110]
VVO_00300	conserved hypothetical protein	145	144	266	0.262877	0.120443	0.301982	Ribosome [PATH:ko03010]	0.855602	4.10384e-09	3.66385e-07	Ribosome [PATH:ko03010]
VVO_00301	conserved hypothetical protein	26	22	35	0.0318533	0.939	0.960691		0.409072	0.270762	0.490165
VVO_00302	conserved hypothetical protein	18	14	12	-0.0897087	0.860621	0.932738		-0.604734	0.255812	0.476934
VVO_00303	conserved hypothetical protein	3	1	4	-1.3121	0.396292	0.625739		0.395266	0.718412	0.862388
VVO_00304	conserved hypothetical protein	115	95	112	-0.00277306	0.988885	0.993015		-0.0579068	0.762309	0.888689
VVO_00305	conserved hypothetical protein	2	3	8	0.857824	0.509571	0.732294		1.98023	0.0522367	0.163454
VVO_00306	conserved hypothetical protein	13	1	4	-3.42758	0.00138811	0.0149876		-1.72021	0.0235645	0.0997601
VVO_00307	conserved hypothetical protein	3	3	8	0.272861	0.816414	0.92008		1.39527	0.13011	0.312078
VVO_00308	conserved hypothetical protein	80	59	86	-0.166424	0.497932	0.726109		0.084565	0.70575	0.854093
VVO_00309	conserved hypothetical protein	53	71	68	0.694688	0.00751323	0.048587		0.339771	0.196869	0.398598
VVO_00310	NAD-specific glutamate dehydrogenase	91	13	54	-2.53449	2.8285e-13	5.14634e-11	Alanine, aspartate and glutamate metabolism [PATH:ko00250]	-0.772679	0.00151697	0.0156421	Alanine, aspartate and glutamate metabolism [PATH:ko00250]
VVO_00311	conserved hypothetical protein	1	9	3	3.44279	0.00339796	0.0283282		1.56519	0.312669	0.535517
VVO_00312	thioredoxin reductase	17	27	40	0.940286	0.0325118	0.127398	Selenocompound metabolism [PATH:ko00450]	1.21469	0.00236217	0.0211964	Selenocompound metabolism [PATH:ko00450]
VVO_00313	conserved hypothetical protein	101	71	88	-0.235603	0.28675	0.521731	Vibrio cholerae infection [PATH:ko05110]	-0.218552	0.298179	0.52987	Vibrio cholerae infection [PATH:ko05110]
VVO_00314	conserved hypothetical protein	0	1	0	NA	NA	NA		NA	NA	NA
VVO_00315	conserved hypothetical protein	0	0	0	NA	NA	NA		NA	NA	NA
VVO_00316	conserved hypothetical protein	1	9	13	3.44279	0.00339796	0.0283282		3.68067	0.000613523	0.00797636
VVO_00317	conserved hypothetical protein	8	3	6	-1.14218	0.214289	0.446554		-0.434809	0.574824	0.759434
VVO_00318	conserved hypothetical protein	16	12	16	-0.142176	0.794875	0.920065		-0.0197717	0.969078	1
VVO_00319	conserved hypothetical protein	3	6	0	1.27286	0.197778	0.42342		NA	NA	NA
VVO_00320	conserved hypothetical protein	29	28	34	0.222235	0.560029	0.747076		0.20971	0.564599	0.768526
VVO_00321	metalloprotease	283	204	123	-0.199372	0.128725	0.318125		-1.22192	2.73418e-16	7.41699e-14
VVO_00322	metalloprotease	23	34	28	0.836762	0.0297204	0.119843		0.264021	0.514442	0.728441
VVO_00323	metalloprotease	0	2	1	NA	NA	NA		NA	NA	NA
VVO_00324	metalloprotease	12	3	10	-1.72714	0.0376896	0.141312		-0.282806	0.646386	0.816799
VVO_00325	conserved hypothetical protein	3	10	4	2.00983	0.0208546	0.0994287		0.395266	0.718412	0.862388
VVO_00326	actinin-like protein	14	7	8	-0.727139	0.261068	0.4923		-0.827127	0.18721	0.38473
VVO_00327	conserved hypothetical protein	2	3	8	0.857824	0.509571	0.732294		1.98023	0.0522367	0.163454
VVO_00328	conserved hypothetical protein	3	3	14	0.272861	0.816414	0.92008		2.20262	0.00598926	0.0395342
VVO_00329	conserved hypothetical protein	1	0	2	NA	NA	NA		0.980228	0.567763	0.763476
VVO_00330	conserved hypothetical protein	16	14	10	0.0802163	0.878833	0.94767		-0.697844	0.223788	0.436619
VVO_00331	conserved hypothetical protein	7	6	6	0.050469	0.949676	0.967643		-0.242164	0.762526	0.886816
VVO_00332	conserved hypothetical protein	5	1	5	-2.04907	0.132284	0.322075		-0.0197717	0.982712	1
VVO_00333	conserved hypothetical protein	2	2	7	0.272861	0.849656	0.935386		1.78758	0.0901136	0.241754
VVO_00334	conserved hypothetical protein	12	3	9	-1.72714	0.0376896	0.141312	RNA transport [PATH:ko03013]	-0.434809	0.492057	0.709637	RNA transport [PATH:ko03013]
VVO_00335	conserved hypothetical protein	13	9	23	-0.257653	0.677212	0.843477		0.803351	0.101544	0.257669
VVO_00336	conserved hypothetical protein	616	546	554	0.098832	0.241547	0.46288		-0.172816	0.0403248	0.145182
VVO_00337	conserved hypothetical protein	0	16	9	5.27286	1.32373e-05	0.000408777	Pantothenate and CoA biosynthesis [PATH:ko00770]	4.15015	0.0030497	0.0249966	Pantothenate and CoA biosynthesis [PATH:ko00770]
VVO_00338	conserved hypothetical protein	34	31	24	0.139595	0.695981	0.857258		-0.522272	0.171232	0.360077
VVO_00339	conserved hypothetical protein	7	1	0	-2.53449	0.0428559	0.154446	Bile secretion [PATH:ko04976]	-3.82713	0.0102965	0.0577964	Bile secretion [PATH:ko04976]
VVO_00340	conserved hypothetical protein	2	0	11	NA	NA	NA		2.43966	0.00960489	0.0559169
VVO_00341	conserved hypothetical protein	0	0	3	NA	NA	NA		NA	NA	NA
VVO_00342	conserved hypothetical protein	1	3	4	1.85782	0.229725	0.46199	Vasopressin-regulated water reabsorption [PATH:ko04962]	1.98023	0.169873	0.361421	Vasopressin-regulated water reabsorption [PATH:ko04962]
VVO_00343	conserved hypothetical protein	5	1	19	-2.04907	0.132284	0.322075		1.90623	0.00353447	0.0274998
VVO_00344	conserved hypothetical protein	5	2	13	-1.04907	0.359455	0.602853		1.35874	0.0586256	0.180051
VVO_00345	mRNA capping enzyme	0	5	1	3.59479	0.0263884	0.11247		NA	NA	NA
VVO_00346	mRNA capping enzyme	2	10	11	2.59479	0.00702753	0.047074		2.43966	0.00960489	0.0559169
VVO_00347	conserved hypothetical protein	201	100	182	-0.734334	1.7323e-05	0.000507036	Calcium signaling pathway [PATH:ko04020]	-0.163029	0.268881	0.48902	Calcium signaling pathway [PATH:ko04020]
VVO_00348	conserved hypothetical protein	1	5	20	2.59479	0.0566476	0.186617		4.30216	8.22369e-06	0.000269149
VVO_00350	conserved hypothetical protein	17	13	23	-0.114162	0.828808	0.926756	MAPK signaling pathway - yeast [PATH:ko04011]	0.416327	0.364175	0.590465	MAPK signaling pathway - yeast [PATH:ko04011]
VVO_00351	40S ribosomal protein S20	51	21	60	-1.00725	0.00464362	0.0356656	Ribosome [PATH:ko03010]	0.214694	0.433769	0.656024	Ribosome [PATH:ko03010]
VVO_00352	hypothetical protein	0	0	0	NA	NA	NA		NA	NA	NA
VVO_00353	conserved hypothetical protein	18	10	4	-0.575136	0.30073	0.534526		-2.1897	0.0017697	0.017228
VVO_00354	branched-chain alpha-keto acid dehydrogenase E1-alpha subunit	15	11	7	-0.174598	0.758538	0.900613	Valine, leucine and isoleucine degradation [PATH:ko00280]	-1.11931	0.0790543	0.224374	Valine, leucine and isoleucine degradation [PATH:ko00280]
VVO_00355	conserved hypothetical protein	1	0	4	NA	NA	NA		1.98023	0.169873	0.361421
VVO_00356	conserved hypothetical protein	7	0	13	-3.53449	0.0175586	0.0876237		0.873313	0.186142	0.384271
VVO_00357	glycoside hydrolase family 16 protein	50	38	41	-0.123067	0.689762	0.851234		-0.306076	0.312703	0.530933
VVO_00358	conserved hypothetical protein	188	175	81	0.169484	0.261925	0.493363		-1.23451	1.77099e-11	2.71539e-09
VVO_00359	conserved hypothetical protein	26	32	37	0.572422	0.130967	0.32213		0.489242	0.181688	0.378454
VVO_00360	polysaccharide lyase family 4 protein	2	2	1	0.272861	0.849656	0.935386		-1.01977	0.552246	0.76022
VVO_00361	conserved hypothetical protein	1	5	2	2.59479	0.0566476	0.186617		0.980228	0.567763	0.763476
VVO_00362	conserved hypothetical protein	10	12	12	0.535896	0.383588	0.618075	Ubiquitin mediated proteolysis [PATH:ko04120]	0.243263	0.69311	0.842337	Ubiquitin mediated proteolysis [PATH:ko04120]
VVO_00363	SPO14	4	6	5	0.857824	0.35098	0.596064	Endocytosis [PATH:ko04144]	0.302156	0.754135	0.882295	Endocytosis [PATH:ko04144]
VVO_00364	conserved hypothetical protein	0	1	3	NA	NA	NA		NA	NA	NA
VVO_00365	conserved hypothetical protein	1	2	0	1.27286	0.457138	0.69009		NA	NA	NA
VVO_00366	conserved hypothetical protein	17	7	6	-1.00725	0.102208	0.271105		-1.52227	0.0177301	0.0820811
VVO_00367	conserved hypothetical protein	34	40	38	0.507327	0.130138	0.320501	Spliceosome [PATH:ko03040]	0.140693	0.679262	0.834495	Spliceosome [PATH:ko03040]
VVO_00368	F-actin capping protein, alpha subunit	15	13	21	0.0664105	0.902969	0.932544		0.465655	0.336269	0.556347
VVO_00369	isocitrate lyase icl	262	130	136	-0.738194	8.27192e-07	3.97761e-05	Glyoxylate and dicarboxylate metabolism [PATH:ko00630]	-0.965732	7.69202e-11	1.00466e-08	Glyoxylate and dicarboxylate metabolism [PATH:ko00630]
VVO_00370	conserved hypothetical protein	1	1	1	0.272861	0.893374	0.945702	N-Glycan biosynthesis [PATH:ko00510]	-0.0197717	0.992268	1	N-Glycan biosynthesis [PATH:ko00510]
VVO_00371	conserved hypothetical protein	4	0	3	NA	NA	NA		-0.434809	0.691621	0.844092
VVO_00372	malate dehydrogenase	7	7	1	0.272861	0.722864	0.878635	Pyruvate metabolism [PATH:ko00620]	-2.82713	0.0242013	0.100881	Pyruvate metabolism [PATH:ko00620]
VVO_00373	conserved hypothetical protein	2	1	4	-0.727139	0.671002	0.847185		0.980228	0.419083	0.645017
VVO_00375	conserved hypothetical protein	14	5	6	-1.21257	0.0848993	0.241718		-1.24216	0.0652984	0.195024
VVO_00376	DUF1714 domain-containing protein	8	4	12	-0.727139	0.395572	0.632239		0.565191	0.385865	0.616911
VVO_00377	conserved hypothetical protein	8	9	11	0.442786	0.526339	0.742989	Ubiquitin mediated proteolysis [PATH:ko04120]	0.43966	0.509234	0.727787	Ubiquitin mediated proteolysis [PATH:ko04120]
VVO_00378	ubiquinone/menaquinone biosynthesis methyltransferase UbiE	1	6	6	2.85782	0.028011	0.115972	Ubiquinone and other terpenoid-quinone biosynthesis [PATH:ko00130]	2.56519	0.0490937	0.157856	Ubiquinone and other terpenoid-quinone biosynthesis [PATH:ko00130]
VVO_00379	conserved hypothetical protein	2	4	5	1.27286	0.292998	0.527961		1.30216	0.25639	0.473754
VVO_00380	conserved hypothetical protein	4	2	16	-0.727139	0.548025	0.739414		1.98023	0.00604613	0.0395762
VVO_00381	conserved hypothetical protein	1	5	0	2.59479	0.0566476	0.186617		NA	NA	NA
VVO_00382	conserved hypothetical protein	2	1	3	-0.727139	0.671002	0.847185		0.565191	0.664606	0.827006
VVO_00383	NADH dehydrogenase	12	9	16	-0.142176	0.821861	0.921054	Alzheimer's disease [PATH:ko05010]	0.395266	0.470796	0.694598	Alzheimer's disease [PATH:ko05010]
VVO_00384	conserved hypothetical protein	11	9	16	-0.0166452	0.979423	0.986457		0.520797	0.352488	0.576955
VVO_00385	conserved hypothetical protein	10	19	31	1.19886	0.0287772	0.116844		1.6125	0.000911654	0.0108247
VVO_00386	conserved hypothetical protein	5	1	5	-2.04907	0.132284	0.322075		-0.0197717	0.982712	1
VVO_00387	hypothetical protein	0	0	2	NA	NA	NA		NA	NA	NA
VVO_00388	conserved hypothetical protein	384	211	238	-0.591002	9.48181e-07	4.40217e-05		-0.709916	1.4065e-09	1.43769e-07
VVO_00389	conserved hypothetical protein	0	20	22	5.59479	1.02236e-06	4.65034e-05		5.43966	1.20047e-06	5.37584e-05
VVO_00390	conserved hypothetical protein	1	2	8	1.27286	0.457138	0.69009	Ribosome [PATH:ko03010]	2.98023	0.0140245	0.0705776	Ribosome [PATH:ko03010]
VVO_00391	conserved hypothetical protein	0	0	2	NA	NA	NA		NA	NA	NA
VVO_00392	conserved hypothetical protein	9	15	20	1.00983	0.0908506	0.24989		1.13223	0.0420777	0.143334
VVO_00393	conserved hypothetical protein	0	0	0	NA	NA	NA		NA	NA	NA
VVO_00394	metallopeptidase MepB	38	37	72	0.234387	0.480741	0.704473	Renin-angiotensin system [PATH:ko04614]	0.902226	0.00138063	0.0144689	Renin-angiotensin system [PATH:ko04614]
VVO_00395	conserved hypothetical protein	1	0	0	NA	NA	NA	Arginine and proline metabolism [PATH:ko00330]	NA	NA	NA	Arginine and proline metabolism [PATH:ko00330]
VVO_00396	pyruvate decarboxylase THI3	1	21	5	4.66518	9.30524e-07	4.36536e-05	Glycolysis / Gluconeogenesis [PATH:ko00010]	2.30216	0.0915433	0.240512	Glycolysis / Gluconeogenesis [PATH:ko00010]
VVO_00397	conserved hypothetical protein	0	3	5	NA	NA	NA		3.30216	0.0418341	0.145743
VVO_00398	delta-12 fatty acid desaturase protein	160	133	125	0.00621572	0.97057	0.979445	Biosynthesis of unsaturated fatty acids [PATH:ko01040]	-0.375915	0.0283853	0.11241	Biosynthesis of unsaturated fatty acids [PATH:ko01040]
VVO_00399	conserved hypothetical protein	0	0	7	NA	NA	NA		3.78758	0.0111106	0.0604422
VVO_00400	C-3 sterol dehydrogenase	13	5	11	-1.10565	0.123029	0.307606	Steroid biosynthesis [PATH:ko00100]	-0.26078	0.658478	0.826967	Steroid biosynthesis [PATH:ko00100]
VVO_00401	conserved hypothetical protein	0	0	3	NA	NA	NA		NA	NA	NA
VVO_00402	conserved hypothetical protein	3	1	4	-1.3121	0.396292	0.625739	Ribosome biogenesis in eukaryotes [PATH:ko03008]	0.395266	0.718412	0.862388	Ribosome biogenesis in eukaryotes [PATH:ko03008]
VVO_00403	conserved hypothetical protein	20	8	8	-1.04907	0.0668235	0.202729		-1.3417	0.0193396	0.0885153
VVO_00404	conserved hypothetical protein	7	2	0	-1.53449	0.144818	0.339396		-3.82713	0.0102965	0.0577964
VVO_00405	conserved hypothetical protein	28	36	31	0.635431	0.0785857	0.228724		0.12707	0.735302	0.870148
VVO_00406	conserved hypothetical protein	32	15	21	-0.820248	0.0592824	0.191272	Nucleotide excision repair [PATH:ko03420]	-0.627454	0.117367	0.289742	Nucleotide excision repair [PATH:ko03420]
VVO_00407	conserved hypothetical protein	0	1	1	NA	NA	NA		NA	NA	NA
VVO_00408	sensitive to high expression protein 9	4	5	7	0.594789	0.536652	0.73971		0.787583	0.374547	0.604226
VVO_00409	putative cytochrome P450 oxidoreductase	76	70	31	0.154217	0.517557	0.73724		-1.3135	7.26201e-06	0.000246245
VVO_00410	conserved hypothetical protein	1	1	2	0.272861	0.893374	0.945702		0.980228	0.567763	0.763476
VVO_00411	conserved hypothetical protein	2	1	2	-0.727139	0.671002	0.847185		-0.0197717	0.989065	1
VVO_00413	conserved hypothetical protein	23	20	25	0.0712275	0.871268	0.940491		0.100523	0.809337	0.911789
VVO_00414	conserved hypothetical protein	30	29	26	0.223952	0.550161	0.736978	Ribosome biogenesis in eukaryotes [PATH:ko03008]	-0.226223	0.557867	0.760978	Ribosome biogenesis in eukaryotes [PATH:ko03008]
VVO_00415	conserved hypothetical protein	11	10	17	0.135358	0.829502	0.925994		0.60826	0.270242	0.490926
VVO_00416	conserved hypothetical protein	15	9	9	-0.464104	0.437082	0.673019		-0.756737	0.206115	0.412464
VVO_00417	glycoside hydrolase family 13 protein	4	6	4	0.857824	0.35098	0.596064		-0.0197717	0.984537	1
VVO_00418	conserved hypothetical protein	7	4	4	-0.534494	0.545861	0.742821		-0.827127	0.35104	0.577197
VVO_00419	conserved hypothetical protein	41	39	35	0.200712	0.532929	0.73988		-0.248041	0.45426	0.678575
VVO_00420	conserved hypothetical protein	31	24	27	-0.0963724	0.804704	0.925475		-0.21908	0.563528	0.768181
VVO_00421	conserved hypothetical protein	2	3	0	0.857824	0.509571	0.732294		NA	NA	NA
VVO_00422	heme oxygenase 1	58	22	40	-1.12569	0.000948879	0.0113663	Mineral absorption [PATH:ko04978]	-0.555825	0.0586309	0.179364	Mineral absorption [PATH:ko04978]
VVO_00423	conserved hypothetical protein	1	2	13	1.27286	0.457138	0.69009		3.68067	0.000613523	0.00797636
VVO_00424	conserved hypothetical protein	15	2	8	-2.63403	0.00245997	0.0226236		-0.926662	0.132762	0.315969
VVO_00425	conserved hypothetical protein	5	0	0	-3.04907	0.0596513	0.189242		-3.3417	0.0394427	0.143323
VVO_00426	conserved hypothetical protein	1	1	5	0.272861	0.893374	0.945702		2.30216	0.0915433	0.240512
VVO_00427	glycoside hydrolase family 15 protein	0	0	1	NA	NA	NA	Starch and sucrose metabolism [PATH:ko00500]	NA	NA	NA	Starch and sucrose metabolism [PATH:ko00500]
VVO_00428	ribonucleotide reductase alpha subunit	11	10	10	0.135358	0.829502	0.925994	Glutathione metabolism [PATH:ko00480]	-0.157275	0.802856	0.907823	Glutathione metabolism [PATH:ko00480]
VVO_00429	SWI-SNF chromatin remodeling complex, Snf5 subunit	0	1	1	NA	NA	NA		NA	NA	NA
VVO_00430	conserved hypothetical protein	1	4	2	2.27286	0.114346	0.294032		0.980228	0.567763	0.763476
VVO_00431	hypothetical protein	0	1	0	NA	NA	NA		NA	NA	NA
VVO_00432	conserved hypothetical protein	38	14	24	-1.16771	0.00586912	0.0420329		-0.682737	0.0659026	0.196206
VVO_00433	conserved hypothetical protein	2	4	13	1.27286	0.292998	0.527961		2.68067	0.00300786	0.0251356
VVO_00435	conserved hypothetical protein	27	33	57	0.562368	0.131194	0.322216		1.05823	0.00115809	0.0126636
VVO_00436	conserved hypothetical protein	0	0	1	NA	NA	NA		NA	NA	NA
VVO_00437	conserved hypothetical protein	9	2	1	-1.89706	0.0549226	0.185008		-3.1897	0.0067715	0.0433782
VVO_00438	conserved hypothetical protein	0	3	6	NA	NA	NA		3.56519	0.0214624	0.0937882
VVO_00439	DUF323 domain-containing protein	404	171	214	-0.967498	1.2491e-14	2.71256e-12		-0.936516	3.35113e-15	7.87851e-13
VVO_00440	conserved hypothetical protein	29	41	64	0.772432	0.0258585	0.113333		1.12225	0.000305309	0.00468118
VVO_00441	conserved hypothetical protein	29	26	18	0.11532	0.766568	0.901089		-0.707828	0.0972387	0.250073
VVO_00443	conserved hypothetical protein	0	4	3	NA	NA	NA		NA	NA	NA
VVO_00444	AMP deaminase	112	72	96	-0.364569	0.0896018	0.249979	Purine metabolism [PATH:ko00230]	-0.242164	0.226674	0.441395	Purine metabolism [PATH:ko00230]
VVO_00445	conserved hypothetical protein	23	9	9	-1.08078	0.0440257	0.156691		-1.37341	0.0106667	0.0594252
VVO_00446	conserved hypothetical protein	4	4	3	0.272861	0.788641	0.916869		-0.434809	0.691621	0.844092
VVO_00447	conserved hypothetical protein	32	11	28	-1.26771	0.00698665	0.0471048		-0.212417	0.568909	0.755937
VVO_00448	conserved hypothetical protein	5	10	15	1.27286	0.0963736	0.259931		1.56519	0.023967	0.100979
VVO_00449	conserved hypothetical protein	1	5	6	2.59479	0.0566476	0.186617	Nucleotide excision repair [PATH:ko03420]	2.56519	0.0490937	0.157856	Nucleotide excision repair [PATH:ko03420]
VVO_00451	conserved hypothetical protein	9	10	0	0.424864	0.520328	0.739309		-4.1897	0.00278145	0.0240854
VVO_00452	conserved hypothetical protein	1	12	6	3.85782	0.000420083	0.00609482		2.56519	0.0490937	0.157856
VVO_00453	conserved hypothetical protein	1	0	4	NA	NA	NA		1.98023	0.169873	0.361421
VVO_00454	conserved hypothetical protein	0	2	19	NA	NA	NA		5.22816	6.83321e-06	0.00023567
VVO_00456	conserved hypothetical protein	0	1	0	NA	NA	NA		NA	NA	NA
VVO_00457	conserved hypothetical protein	0	1	0	NA	NA	NA		NA	NA	NA
VVO_00458	conserved hypothetical protein	6	4	8	-0.312101	0.734354	0.882326		0.395266	0.61009	0.790551
VVO_00459	conserved hypothetical protein	3	1	4	-1.3121	0.396292	0.625739		0.395266	0.718412	0.862388
VVO_00460	conserved hypothetical protein	23	24	23	0.334262	0.426066	0.65839		-0.0197717	0.962929	1
VVO_00461	conserved hypothetical protein	0	7	6	4.08022	0.00611661	0.0431399		3.56519	0.0214624	0.0937882
VVO_00462	conserved hypothetical protein	28	52	38	1.16595	0.000402683	0.00599748		0.420801	0.238775	0.456762
VVO_00463	conserved hypothetical protein	1	0	2	NA	NA	NA		0.980228	0.567763	0.763476
VVO_00464	conserved hypothetical protein	2	1	1	-0.727139	0.671002	0.847185		-1.01977	0.552246	0.76022
VVO_00465	conserved hypothetical protein	5	15	25	1.85782	0.00723737	0.0474873		2.30216	0.000161275	0.00280857
VVO_00466	conserved hypothetical protein	10	8	10	-0.0490667	0.942533	0.962916		-0.0197717	0.975552	1
VVO_00467	conserved hypothetical protein	1	2	3	1.27286	0.457138	0.69009		1.56519	0.312669	0.535517
VVO_00469	conserved hypothetical protein	6	0	0	-3.3121	0.0322544	0.127465		-3.60473	0.0200582	0.090599
VVO_00470	conserved hypothetical protein	2	1	5	-0.727139	0.671002	0.847185		1.30216	0.25639	0.473754
VVO_00473	class I sirtuins SIR2 family protein	1	1	2	0.272861	0.893374	0.945702		0.980228	0.567763	0.763476
VVO_00474	conserved hypothetical protein	0	0	2	NA	NA	NA		NA	NA	NA
VVO_00475	conserved hypothetical protein	13	8	7	-0.427578	0.502374	0.730134		-0.912856	0.16699	0.363681
VVO_00476	conserved hypothetical protein	0	1	0	NA	NA	NA		NA	NA	NA
VVO_00477	conserved hypothetical protein	12	10	23	0.00982698	0.987252	0.992264	Ribosome [PATH:ko03010]	0.918828	0.0664057	0.19737	Ribosome [PATH:ko03010]
VVO_00478	conserved hypothetical protein	5	7	10	0.758288	0.364924	0.606361		0.980228	0.201392	0.405486
VVO_00479	conserved hypothetical protein	0	1	1	NA	NA	NA		NA	NA	NA
VVO_00480	conserved hypothetical protein	1	1	1	0.272861	0.893374	0.945702		-0.0197717	0.992268	1
VVO_00481	conserved hypothetical protein	3	3	0	0.272861	0.816414	0.92008		NA	NA	NA
VVO_00482	conserved hypothetical protein	2	3	0	0.857824	0.509571	0.732294		NA	NA	NA
VVO_00483	conserved hypothetical protein	3	5	25	1.00983	0.328948	0.571109	RNA transport [PATH:ko03013]	3.03912	1.16691e-05	0.000361767	RNA transport [PATH:ko03013]
VVO_00484	conserved hypothetical protein	2	0	6	NA	NA	NA		1.56519	0.153335	0.346127
VVO_00485	conserved hypothetical protein	0	2	0	NA	NA	NA		NA	NA	NA
VVO_00486	conserved hypothetical protein	89	84	63	0.189445	0.386739	0.621515		-0.518225	0.0279223	0.110762
VVO_00487	conserved hypothetical protein	5	1	13	-2.04907	0.132284	0.322075		1.35874	0.0586256	0.180051
VVO_00488	iron-sulfur clusters transporter ATM1	11	6	12	-0.601608	0.399595	0.62422	ABC transporters [PATH:ko02010]	0.105759	0.860524	0.94914	ABC transporters [PATH:ko02010]
VVO_00490	ste7-like protein	21	44	31	1.33998	0.000284095	0.00455364	Natural killer cell mediated cytotoxicity [PATH:ko04650]	0.542107	0.179523	0.375108	Natural killer cell mediated cytotoxicity [PATH:ko04650]
VVO_00491	conserved hypothetical protein	8	11	10	0.732293	0.270555	0.503629		0.302156	0.65782	0.828057
VVO_00492	MAP kinase kinase	7	10	6	0.787435	0.263196	0.494235		-0.242164	0.762526	0.886816
VVO_00493	conserved hypothetical protein	2	2	3	0.272861	0.849656	0.935386		0.565191	0.664606	0.827006
VVO_00494	glycoside hydrolase family 5 protein	98	43	86	-0.915584	0.000289656	0.00459897		-0.208217	0.328043	0.548007
VVO_00495	conserved hypothetical protein	5	3	2	-0.464104	0.653673	0.8414	Influenza A [PATH:ko05164]	-1.3417	0.24223	0.460436	Influenza A [PATH:ko05164]
VVO_00496	phosphatidylserine synthase 2	45	79	48	1.08479	3.86534e-05	0.00096734	Glycerophospholipid metabolism [PATH:ko00564]	0.0733377	0.806394	0.910436	Glycerophospholipid metabolism [PATH:ko00564]
VVO_00497	conserved hypothetical protein	16	5	10	-1.40521	0.0389747	0.14488		-0.697844	0.223788	0.436619
VVO_00498	conserved hypothetical protein	80	104	129	0.651373	0.00223773	0.0210396		0.669527	0.00093826	0.0109744
VVO_00499	actin-related protein Arp6	34	43	32	0.611663	0.0631497	0.194787		-0.107235	0.762738	0.884874
VVO_00500	conserved hypothetical protein	18	23	38	0.626498	0.165053	0.370936		1.05823	0.00798483	0.0489288
VVO_00501	conserved hypothetical protein	75	41	79	-0.598405	0.0285745	0.116302		0.0551904	0.812364	0.914834
VVO_00502	WD-repeat protein, putative	0	0	12	NA	NA	NA		4.56519	0.000461794	0.00648812
VVO_00503	conserved hypothetical protein	1	3	18	1.85782	0.229725	0.46199		4.15015	2.79089e-05	0.000710619
VVO_00504	conserved hypothetical protein	0	0	3	NA	NA	NA		NA	NA	NA
VVO_00505	conserved hypothetical protein	90	61	86	-0.288254	0.222803	0.454862		-0.08536	0.694678	0.843444
VVO_00506	conserved hypothetical protein	28	28	32	0.272861	0.478132	0.702791		0.172873	0.642926	0.8133
VVO_00507	conserved hypothetical protein	7	12	25	1.05047	0.118234	0.297719		1.81673	0.00120045	0.0130359
VVO_00508	conserved hypothetical protein	3	3	17	0.272861	0.816414	0.92008	Ribosome biogenesis in eukaryotes [PATH:ko03008]	2.48273	0.00114611	0.0126108	Ribosome biogenesis in eukaryotes [PATH:ko03008]
VVO_00509	conserved hypothetical protein	7	2	1	-1.53449	0.144818	0.339396	Steroid hormone biosynthesis [PATH:ko00140]	-2.82713	0.0242013	0.100881	Steroid hormone biosynthesis [PATH:ko00140]
VVO_00510	hypothetical protein	0	0	1	NA	NA	NA		NA	NA	NA
VVO_00511	hypothetical protein	0	2	2	NA	NA	NA		NA	NA	NA
VVO_00512	hypothetical protein	0	0	1	NA	NA	NA		NA	NA	NA
VVO_00513	conserved hypothetical protein	13	5	11	-1.10565	0.123029	0.307606		-0.26078	0.658478	0.826967
VVO_00514	conserved hypothetical protein	28	18	29	-0.364569	0.396112	0.631304		0.0308544	0.935654	1
VVO_00515	conserved hypothetical protein	0	1	1	NA	NA	NA		NA	NA	NA
VVO_00516	NACHT and WD40 domain protein	0	1	7	NA	NA	NA		3.78758	0.0111106	0.0604422
VVO_00517	conserved hypothetical protein	0	0	0	NA	NA	NA		NA	NA	NA
VVO_00518	conserved hypothetical protein	2	6	3	1.85782	0.0893997	0.25108		0.565191	0.664606	0.827006
VVO_00519	similar to tyrosine kinase receptor, partial	0	0	0	NA	NA	NA		NA	NA	NA
VVO_00521	conserved hypothetical protein	5	14	17	1.75829	0.0124769	0.0710915		1.74576	0.00937244	0.0552939
VVO_00522	protoporphyrinogen oxidase	1	12	7	3.85782	0.000420083	0.00609482	Porphyrin and chlorophyll metabolism [PATH:ko00860]	2.78758	0.0262567	0.107169	Porphyrin and chlorophyll metabolism [PATH:ko00860]
VVO_00530	conserved hypothetical protein	6	4	2	-0.312101	0.734354	0.882326		-1.60473	0.143215	0.333696
VVO_00531	hypothetical protein	6	3	3	-0.727139	0.461893	0.686794		-1.01977	0.303228	0.528588
VVO_00532	hypothetical protein	0	0	0	NA	NA	NA		NA	NA	NA
VVO_00533	conserved hypothetical protein	17	24	14	0.770361	0.088972	0.25177		-0.29988	0.563716	0.767917
VVO_00534	conserved hypothetical protein	21	41	23	1.2381	0.000985102	0.0115535		0.111473	0.797834	0.907454
VVO_00535	conserved hypothetical protein	0	7	5	4.08022	0.00611661	0.0431399		3.30216	0.0418341	0.145743
VVO_00538	hypothetical protein	0	0	0	NA	NA	NA		NA	NA	NA
VVO_00540	hypothetical protein	0	4	0	NA	NA	NA		NA	NA	NA
VVO_00541	conserved hypothetical protein	13	3	16	-1.84262	0.0236986	0.109423		0.279789	0.6025	0.782945
VVO_00542	hypothetical protein	1	1	0	0.272861	0.893374	0.945702		NA	NA	NA
VVO_00543	conserved hypothetical protein	0	2	1	NA	NA	NA		NA	NA	NA
VVO_00544	glycoside hydrolase family 5 protein	19	5	4	-1.65314	0.0112346	0.066694		-2.2677	0.00103141	0.011771
VVO_00545	conserved hypothetical protein	18	10	9	-0.575136	0.30073	0.534526		-1.01977	0.0745459	0.214251
VVO_00546	glycoside hydrolase family 30 protein	0	0	2	NA	NA	NA	Sphingolipid metabolism [PATH:ko00600]	NA	NA	NA	Sphingolipid metabolism [PATH:ko00600]
VVO_00547	expressed protein	12	13	16	0.388339	0.500185	0.728526		0.395266	0.470796	0.694598
VVO_00549	conserved hypothetical protein	3	5	17	1.00983	0.328948	0.571109		2.48273	0.00114611	0.0126108
VVO_00550	conserved hypothetical protein	2	4	2	1.27286	0.292998	0.527961		-0.0197717	0.989065	1
VVO_00551	conserved hypothetical protein	1	0	0	NA	NA	NA		NA	NA	NA
VVO_00552	conserved hypothetical protein	0	0	0	NA	NA	NA		NA	NA	NA
VVO_00553	conserved hypothetical protein	2	5	11	1.59479	0.163585	0.370792		2.43966	0.00960489	0.0559169
VVO_00554	conserved hypothetical protein	83	34	52	-1.01472	0.000279554	0.00449155	Penicillin and cephalosporin biosynthesis [PATH:ko00311]	-0.694371	0.00579774	0.0390932	Penicillin and cephalosporin biosynthesis [PATH:ko00311]
VVO_00555	conserved hypothetical protein	1	5	19	2.59479	0.0566476	0.186617		4.22816	1.51338e-05	0.000444746
VVO_00556	conserved hypothetical protein	24	39	18	0.973301	0.0081751	0.0515549		-0.434809	0.331226	0.55078
VVO_00562	conserved hypothetical protein	1	0	0	NA	NA	NA		NA	NA	NA
VVO_00563	conserved hypothetical protein	0	0	9	NA	NA	NA		4.15015	0.0030497	0.0249966
VVO_00564	aryl-alcohol oxidase precursor	2	0	2	NA	NA	NA	Glycine, serine and threonine metabolism [PATH:ko00260]	-0.0197717	0.989065	1	Glycine, serine and threonine metabolism [PATH:ko00260]
VVO_00565	conserved hypothetical protein	7	1	0	-2.53449	0.0428559	0.154446	Glycine, serine and threonine metabolism [PATH:ko00260]	-3.82713	0.0102965	0.0577964	Glycine, serine and threonine metabolism [PATH:ko00260]
VVO_00566	aryl-alcohol oxidase	7	0	0	-3.53449	0.0175586	0.0876237	Glycine, serine and threonine metabolism [PATH:ko00260]	-3.82713	0.0102965	0.0577964	Glycine, serine and threonine metabolism [PATH:ko00260]
VVO_00567	pectate lyase B	1	0	1	NA	NA	NA	Pentose and glucuronate interconversions [PATH:ko00040]	-0.0197717	0.992268	1	Pentose and glucuronate interconversions [PATH:ko00040]
VVO_00568	hypothetical protein	43	45	29	0.33845	0.270111	0.503847		-0.588055	0.0867246	0.235801
VVO_00569	conserved hypothetical protein	12	14	18	0.495254	0.381088	0.620356		0.565191	0.288218	0.51607
VVO_00570	conserved hypothetical protein	7	2	7	-1.53449	0.144818	0.339396	Pathogenic Escherichia coli infection [PATH:ko05130]	-0.0197717	0.979545	1	Pathogenic Escherichia coli infection [PATH:ko05130]
VVO_00571	conserved hypothetical protein	10	7	26	-0.241712	0.73126	0.883101		1.35874	0.00748806	0.0473449
VVO_00572	conserved hypothetical protein	0	1	0	NA	NA	NA	Glycine, serine and threonine metabolism [PATH:ko00260]	NA	NA	NA	Glycine, serine and threonine metabolism [PATH:ko00260]
VVO_00574	conserved hypothetical protein	0	3	4	NA	NA	NA	Glycine, serine and threonine metabolism [PATH:ko00260]	NA	NA	NA	Glycine, serine and threonine metabolism [PATH:ko00260]
VVO_00575	conserved hypothetical protein	1	0	3	NA	NA	NA		1.56519	0.312669	0.535517
VVO_00577	conserved hypothetical protein	6	23	15	2.21146	0.00019653	0.00342313		1.30216	0.049316	0.157103
VVO_00578	NAD-malate dehydrogenase	106	57	85	-0.622169	0.00703585	0.04685	Citrate cycle (TCA cycle) [PATH:ko00020]	-0.338301	0.106121	0.267215	Citrate cycle (TCA cycle) [PATH:ko00020]
VVO_00579	conserved hypothetical protein	0	5	2	3.59479	0.0263884	0.11247		NA	NA	NA
VVO_00580	conserved hypothetical protein	0	2	1	NA	NA	NA		NA	NA	NA
VVO_00581	conserved hypothetical protein	11	7	7	-0.379215	0.58107	0.770942		-0.671848	0.329321	0.548777
VVO_00582	conserved hypothetical protein	22	17	35	-0.0991074	0.830465	0.924998		0.65008	0.0932381	0.241457
VVO_00583	conserved hypothetical protein	0	4	0	NA	NA	NA		NA	NA	NA
VVO_00584	mannosyltransferase 1	8	10	12	0.594789	0.382211	0.620085	Other types of O-glycan biosynthesis [PATH:ko00514]	0.565191	0.385865	0.616911	Other types of O-glycan biosynthesis [PATH:ko00514]
VVO_00585	conserved hypothetical protein	11	10	16	0.135358	0.829502	0.925994		0.520797	0.352488	0.576955
VVO_00586	conserved hypothetical protein	1	0	7	NA	NA	NA		2.78758	0.0262567	0.107169
VVO_00587	conserved hypothetical protein	2	13	10	2.9733	0.000973288	0.0115051		2.30216	0.0170219	0.0800638
VVO_00588	conserved hypothetical protein	0	0	1	NA	NA	NA		NA	NA	NA
VVO_00589	conserved hypothetical protein	2	0	2	NA	NA	NA		-0.0197717	0.989065	1
VVO_00590	conserved hypothetical protein	3	6	19	1.27286	0.197778	0.42342		2.64319	0.000371181	0.00549987
VVO_00591	conserved hypothetical protein	0	0	2	NA	NA	NA		NA	NA	NA
VVO_00592	phosphoribosylaminoimidazole carboxylase	9	6	4	-0.312101	0.677697	0.841978	Purine metabolism [PATH:ko00230]	-1.1897	0.153191	0.348479	Purine metabolism [PATH:ko00230]
VVO_00593	pectate lyase B	0	0	0	NA	NA	NA	Pentose and glucuronate interconversions [PATH:ko00040]	NA	NA	NA	Pentose and glucuronate interconversions [PATH:ko00040]
VVO_00595	conserved hypothetical protein	27	27	21	0.272861	0.486099	0.711318	Influenza A [PATH:ko05164]	-0.382342	0.360447	0.585161	Influenza A [PATH:ko05164]
VVO_00596	hypothetical protein	4	17	4	2.36032	0.000869775	0.0105883		-0.0197717	0.984537	1
VVO_00597	conserved hypothetical protein	3	18	5	2.85782	0.000141461	0.00271314		0.717194	0.489064	0.710112
VVO_00598	ATP synthase d subunit	96	78	76	-0.0266989	0.902874	0.93309	Alzheimer's disease [PATH:ko05010]	-0.356807	0.105953	0.267557	Alzheimer's disease [PATH:ko05010]
VVO_00599	glycoside hydrolase family 35 protein	0	1	3	NA	NA	NA		NA	NA	NA
VVO_00601	conserved hypothetical protein	0	1	2	NA	NA	NA		NA	NA	NA
VVO_00602	conserved hypothetical protein	0	1	1	NA	NA	NA		NA	NA	NA
VVO_00603	conserved hypothetical protein	7	17	6	1.55297	0.0117465	0.0682293	Streptomycin biosynthesis [PATH:ko00521]	-0.242164	0.762526	0.886816	Streptomycin biosynthesis [PATH:ko00521]
VVO_00604	conserved hypothetical protein	0	0	3	NA	NA	NA		NA	NA	NA
VVO_00605	conserved hypothetical protein	2	1	0	-0.727139	0.671002	0.847185		NA	NA	NA
VVO_00606	hypothetical protein	0	0	0	NA	NA	NA		NA	NA	NA
VVO_00607	Crg1	31	30	21	0.225556	0.540592	0.73759		-0.581651	0.14983	0.343325
VVO_00609	conserved hypothetical protein	11	8	5	-0.18657	0.778934	0.911725		-1.15728	0.122413	0.297613
VVO_00610	conserved hypothetical protein	0	1	3	NA	NA	NA	RNA transport [PATH:ko03013]	NA	NA	NA	RNA transport [PATH:ko03013]
VVO_00611	conserved hypothetical protein	14	13	11	0.165946	0.764619	0.899426		-0.367695	0.525501	0.741865
VVO_00612	chaperone	252	123	217	-0.761904	6.74576e-07	3.36389e-05	Prion diseases [PATH:ko05020]	-0.2355	0.0773628	0.22055	Prion diseases [PATH:ko05020]
VVO_00613	D-arabinose dehydrogenase	90	44	84	-0.75956	0.00307274	0.0263848		-0.119307	0.585481	0.765554
VVO_00614	conserved hypothetical protein	36	33	54	0.147331	0.670886	0.855217		0.565191	0.0658197	0.196083
VVO_00615	conserved hypothetical protein	29	3	12	-3.00016	6.76129e-06	0.000234021		-1.29279	0.00620202	0.0402789
VVO_00616	conserved hypothetical protein	1	0	3	NA	NA	NA		1.56519	0.312669	0.535517
VVO_00617	conserved hypothetical protein	0	0	3	NA	NA	NA		NA	NA	NA
VVO_00618	conserved hypothetical protein	2	2	2	0.272861	0.849656	0.935386	Pyrimidine metabolism [PATH:ko00240]	-0.0197717	0.989065	1	Pyrimidine metabolism [PATH:ko00240]
VVO_00619	kinesin-like protein	4	1	0	-1.72714	0.2302	0.453794		NA	NA	NA
VVO_00620	conserved hypothetical protein	4	7	8	1.08022	0.222223	0.455544		0.980228	0.253158	0.474874
VVO_00621	ran/spi1 binding protein	106	93	67	0.0840997	0.680513	0.844152	HTLV-I infection [PATH:ko05166]	-0.681603	0.00215838	0.0195167	HTLV-I infection [PATH:ko05166]
VVO_00622	conserved hypothetical protein	8	12	10	0.857824	0.187155	0.407481	Cell cycle - Caulobacter [PATH:ko04112]	0.302156	0.65782	0.828057	Cell cycle - Caulobacter [PATH:ko04112]
VVO_00623	conserved hypothetical protein	14	7	12	-0.727139	0.261068	0.4923		-0.242164	0.669136	0.825361
VVO_00624	ubiquitin activating enzyme	119	71	142	-0.472209	0.026115	0.11416	Ubiquitin mediated proteolysis [PATH:ko04120]	0.235158	0.188656	0.386913	Ubiquitin mediated proteolysis [PATH:ko04120]
VVO_00625	conserved hypothetical protein	41	26	34	-0.384251	0.280749	0.516042		-0.289861	0.385292	0.617044
VVO_00626	conserved hypothetical protein	17	14	29	-0.00724654	0.988844	0.993271		0.750746	0.0829203	0.231481
VVO_00627	conserved hypothetical protein	0	1	1	NA	NA	NA		NA	NA	NA
VVO_00628	conserved hypothetical protein	10	16	17	0.950933	0.0966318	0.259277		0.745763	0.186866	0.384751
VVO_00629	conserved hypothetical protein	18	11	36	-0.437632	0.419988	0.649744		0.980228	0.0153428	0.0743731
VVO_00630	conserved hypothetical protein	2	6	9	1.85782	0.0893997	0.25108		2.15015	0.0299508	0.115528
VVO_00631	conserved hypothetical protein	22	5	7	-1.86464	0.0030126	0.0259844		-1.67185	0.00389263	0.0292227
VVO_00632	conserved hypothetical protein	35	32	4	0.143578	0.683235	0.846827		-3.14905	1.10017e-07	6.30856e-06
VVO_00633	conserved hypothetical protein	0	2	3	NA	NA	NA		NA	NA	NA
VVO_00634	conserved hypothetical protein	6	0	19	-3.3121	0.0322544	0.127465		1.64319	0.00849494	0.0516062
VVO_00635	hypothetical protein	0	2	0	NA	NA	NA		NA	NA	NA
VVO_00636	conserved hypothetical protein	8	22	17	1.73229	0.00193826	0.0186272		1.06769	0.0739144	0.213786
VVO_00637	conserved hypothetical protein	8	4	7	-0.727139	0.395572	0.632239		-0.212417	0.775787	0.896033
VVO_00638	eukaryotic translation initiation factor 2B delta subunit	4	1	3	-1.72714	0.2302	0.453794	RNA transport [PATH:ko03013]	-0.434809	0.691621	0.844092	RNA transport [PATH:ko03013]
VVO_00639	5'-3' exoribonuclease 2	11	26	20	1.51387	0.0022259	0.0210165	RNA degradation [PATH:ko03018]	0.842725	0.111648	0.277272	RNA degradation [PATH:ko03018]
VVO_00640	conserved hypothetical protein	10	5	17	-0.727139	0.342196	0.587369		0.745763	0.186866	0.384751
VVO_00641	protein transport protein Sec22	28	29	21	0.323487	0.396257	0.631235	Phagosome [PATH:ko04145]	-0.434809	0.293944	0.523135	Phagosome [PATH:ko04145]
VVO_00642	conserved hypothetical protein	34	17	21	-0.727139	0.0798603	0.231832		-0.714917	0.0700713	0.205494
VVO_00643	conserved hypothetical protein	16	7	15	-0.919784	0.141593	0.335753		-0.112881	0.827605	0.924542
VVO_00644	hypothetical protein	0	0	0	NA	NA	NA		NA	NA	NA
VVO_00645	dUTP pyrophosphatase	2	4	6	1.27286	0.292998	0.527961	Pyrimidine metabolism [PATH:ko00240]	1.56519	0.153335	0.346127	Pyrimidine metabolism [PATH:ko00240]
VVO_00646	conserved hypothetical protein	0	0	2	NA	NA	NA		NA	NA	NA
VVO_00647	conserved hypothetical protein	0	2	4	NA	NA	NA		NA	NA	NA
VVO_00648	metalloprotease	0	1	0	NA	NA	NA		NA	NA	NA
VVO_00649	conserved hypothetical protein	5	10	5	1.27286	0.0963736	0.259931		-0.0197717	0.982712	1
VVO_00650	metalloprotease	0	1	2	NA	NA	NA		NA	NA	NA
VVO_00651	conserved hypothetical protein	22	11	22	-0.727139	0.158874	0.363974		-0.0197717	0.963744	1
VVO_00652	class III ADH enzyme	27	33	26	0.562368	0.131194	0.322216	Tyrosine metabolism [PATH:ko00350]	-0.0742195	0.851456	0.943342	Tyrosine metabolism [PATH:ko00350]
VVO_00653	conserved hypothetical protein	8	8	4	0.272861	0.704598	0.864314		-1.01977	0.234514	0.451243
VVO_00654	conserved hypothetical protein	16	9	25	-0.557214	0.343019	0.587285		0.624085	0.171302	0.359902
VVO_00655	proteasome subunit alpha type 1	3	21	13	3.08022	2.0178e-05	0.000571951	Proteasome [PATH:ko03050]	2.09571	0.0102594	0.058097	Proteasome [PATH:ko03050]
VVO_00656	electron transfer protein 1	16	10	11	-0.405211	0.478972	0.703259	Two-component system [PATH:ko02020]	-0.56034	0.317132	0.537546	Two-component system [PATH:ko02020]
VVO_00657	conserved hypothetical protein	10	7	6	-0.241712	0.73126	0.883101		-0.756737	0.30193	0.528874
VVO_00658	conserved hypothetical protein	4	5	1	0.594789	0.536652	0.73971		-2.01977	0.161506	0.358097
VVO_00659	conserved hypothetical protein	25	5	25	-2.04907	0.000763448	0.00963361		-0.0197717	0.961352	1
VVO_00660	conserved hypothetical protein	4	10	28	1.59479	0.0488175	0.169315		2.78758	8.79412e-06	0.000278139
VVO_00661	conserved hypothetical protein	5	5	16	0.272861	0.764392	0.902946	Legionellosis [PATH:ko05134]	1.6583	0.0150627	0.0740587	Legionellosis [PATH:ko05134]
VVO_00662	conserved hypothetical protein	17	12	28	-0.229639	0.669864	0.854886		0.70012	0.10895	0.272249
VVO_00663	cyclin-dependent protein kinase inhibitor	19	21	18	0.417251	0.359611	0.599604	Cell cycle - yeast [PATH:ko04111]	-0.0977742	0.836717	0.930374	Cell cycle - yeast [PATH:ko04111]
VVO_00664	conserved hypothetical protein	138	193	70	0.756794	2.01998e-06	8.19189e-05		-0.999013	1.20021e-06	5.42632e-05
VVO_00665	conserved hypothetical protein	9	12	11	0.687899	0.275993	0.511841	Folate biosynthesis [PATH:ko00790]	0.269735	0.676653	0.832594	Folate biosynthesis [PATH:ko00790]
VVO_00666	conserved hypothetical protein	22	11	21	-0.727139	0.158874	0.363974	Spliceosome [PATH:ko03040]	-0.0868859	0.843478	0.9359	Spliceosome [PATH:ko03040]
VVO_00667	conserved hypothetical protein	2	7	11	2.08022	0.0480836	0.168242		2.43966	0.00960489	0.0559169
VVO_00668	conserved hypothetical protein	0	3	1	NA	NA	NA	Glycerophospholipid metabolism [PATH:ko00564]	NA	NA	NA	Glycerophospholipid metabolism [PATH:ko00564]
VVO_00669	conserved hypothetical protein	2	2	12	0.272861	0.849656	0.935386		2.56519	0.00538796	0.0370203
VVO_00670	G-protein beta WD-40 repeats containing protein, putative	1	3	5	1.85782	0.229725	0.46199		2.30216	0.0915433	0.240512
VVO_00671	conserved hypothetical protein	2	7	3	2.08022	0.0480836	0.168242		0.565191	0.664606	0.827006
VVO_00672	conserved hypothetical protein	17	3	36	-2.22964	0.00342298	0.0281878		1.06269	0.00957456	0.0562042
VVO_00673	conserved hypothetical protein	5	6	11	0.535896	0.537832	0.736735		1.11773	0.135714	0.320506
VVO_00674	conserved hypothetical protein	3	7	17	1.49525	0.115864	0.293122		2.48273	0.00114611	0.0126108
VVO_00675	conserved hypothetical protein	15	5	4	-1.3121	0.0578532	0.188422		-1.92666	0.00858237	0.0517142
VVO_00676	conserved hypothetical protein	10	0	5	-4.04907	0.00293688	0.0259292		-1.01977	0.183803	0.381284
VVO_00677	conserved hypothetical protein	47	34	78	-0.194265	0.546231	0.741301		0.711042	0.00668305	0.0430855
VVO_00678	conserved hypothetical protein	1	4	0	2.27286	0.114346	0.294032		NA	NA	NA
VVO_00679	conserved hypothetical protein	15	7	16	-0.826674	0.19362	0.419791		0.0733377	0.887486	0.97038
VVO_00680	conserved hypothetical protein	3	2	1	-0.312101	0.810371	0.923864	Cell cycle [PATH:ko04110]	-1.60473	0.300601	0.530234	Cell cycle [PATH:ko04110]
VVO_00681	conserved hypothetical protein	0	1	6	NA	NA	NA	Porphyrin and chlorophyll metabolism [PATH:ko00860]	3.56519	0.0214624	0.0937882	Porphyrin and chlorophyll metabolism [PATH:ko00860]
VVO_00682	conserved hypothetical protein	0	0	2	NA	NA	NA		NA	NA	NA
VVO_00683	conserved hypothetical protein	3	5	2	1.00983	0.328948	0.571109		-0.604734	0.642722	0.816631
VVO_00684	conserved hypothetical protein	0	0	0	NA	NA	NA		NA	NA	NA
VVO_00685	conserved hypothetical protein	149	107	167	-0.20484	0.258017	0.488188		0.144764	0.372649	0.60282
VVO_00686	60S ribosomal protein L7/L12	13	3	5	-1.84262	0.0236986	0.109423		-1.39828	0.0516518	0.163071
VVO_00687	conserved hypothetical protein	12	12	11	0.272861	0.642411	0.831914	RNA degradation [PATH:ko03018]	-0.145303	0.809242	0.912775	RNA degradation [PATH:ko03018]
VVO_00688	scd2/ral3	0	0	3	NA	NA	NA	MAPK signaling pathway - yeast [PATH:ko04011]	NA	NA	NA	MAPK signaling pathway - yeast [PATH:ko04011]
VVO_00689	conserved hypothetical protein	35	13	22	-1.15598	0.00872172	0.0545421	Oxidative phosphorylation [PATH:ko00190]	-0.689623	0.0749676	0.214763	Oxidative phosphorylation [PATH:ko00190]
VVO_00690	conserved hypothetical protein	0	0	6	NA	NA	NA	Butanoate metabolism [PATH:ko00650]	3.56519	0.0214624	0.0937882	Butanoate metabolism [PATH:ko00650]
VVO_00691	conserved hypothetical protein	7	17	10	1.55297	0.0117465	0.0682293		0.494802	0.482988	0.707259
VVO_00692	conserved hypothetical protein	17	20	31	0.507327	0.284534	0.519805	Ribosome [PATH:ko03010]	0.846962	0.0466893	0.154095	Ribosome [PATH:ko03010]
VVO_00693	conserved hypothetical protein	34	31	55	0.139595	0.695981	0.857258		0.674125	0.029778	0.115588
VVO_00694	alport syndrome	33	9	18	-1.60161	0.00108989	0.0124148		-0.894241	0.0304692	0.11673
VVO_00695	conserved hypothetical protein	3	0	3	NA	NA	NA		-0.0197717	0.986608	1
VVO_00696	conserved hypothetical protein	36	39	84	0.388339	0.242875	0.465028	Ribosome [PATH:ko03010]	1.20262	1.23271e-05	0.000378013	Ribosome [PATH:ko03010]
VVO_00697	conserved hypothetical protein	5	9	9	1.12086	0.153847	0.355604	Amino sugar and nucleotide sugar metabolism [PATH:ko00520]	0.828225	0.293067	0.522763	Amino sugar and nucleotide sugar metabolism [PATH:ko00520]
VVO_00698	conserved hypothetical protein	0	1	1	NA	NA	NA		NA	NA	NA
VVO_00699	conserved hypothetical protein	13	32	19	1.57242	0.000485602	0.00688226		0.527716	0.305158	0.530183
VVO_00700	homoisocitrate dehydrogenase	13	3	15	-1.84262	0.0236986	0.109423	Lysine biosynthesis [PATH:ko00300]	0.186679	0.732404	0.867811	Lysine biosynthesis [PATH:ko00300]
VVO_00701	conserved hypothetical protein	7	1	7	-2.53449	0.0428559	0.154446		-0.0197717	0.979545	1
VVO_00702	conserved hypothetical protein	17	22	8	0.64483	0.163604	0.368601		-1.10723	0.0638348	0.191586
VVO_00703	conserved hypothetical protein	1	0	1	NA	NA	NA		-0.0197717	0.992268	1
VVO_00704	conserved hypothetical protein	25	8	36	-1.37099	0.0113174	0.0670085	Glycine, serine and threonine metabolism [PATH:ko00260]	0.506297	0.174051	0.365134	Glycine, serine and threonine metabolism [PATH:ko00260]
VVO_00705	conserved hypothetical protein	8	12	27	0.857824	0.187155	0.407481		1.73512	0.00111245	0.0125538
VVO_00706	conserved hypothetical protein	70	27	29	-1.10153	0.000359452	0.00552473	Glycerophospholipid metabolism [PATH:ko00564]	-1.29107	2.15617e-05	0.000591729	Glycerophospholipid metabolism [PATH:ko00564]
VVO_00707	m6a methyltransferase	5	6	1	0.535896	0.537832	0.736735		-2.3417	0.0861081	0.236082
VVO_00708	hypothetical protein	3	8	5	1.6879	0.0664748	0.202814		0.717194	0.489064	0.710112
VVO_00709	conserved hypothetical protein	3	1	6	-1.3121	0.396292	0.625739		0.980228	0.322363	0.541855
VVO_00710	conserved hypothetical protein	4	3	0	-0.142176	0.896575	0.932954		NA	NA	NA
VVO_00711	conserved hypothetical protein	1	18	4	4.44279	6.94712e-06	0.000235607		1.98023	0.169873	0.361421
VVO_00712	conserved hypothetical protein	1	1	3	0.272861	0.893374	0.945702		1.56519	0.312669	0.535517
VVO_00713	conserved hypothetical protein	5	2	7	-1.04907	0.359455	0.602853	Riboflavin metabolism [PATH:ko00740]	0.465655	0.578798	0.759702	Riboflavin metabolism [PATH:ko00740]
VVO_00714	mitochondrial ribosomal protein subunit S18	7	8	1	0.465506	0.53161	0.739116		-2.82713	0.0242013	0.100881
VVO_00715	conserved hypothetical protein	2	2	3	0.272861	0.849656	0.935386	RNA transport [PATH:ko03013]	0.565191	0.664606	0.827006	RNA transport [PATH:ko03013]
VVO_00716	conserved hypothetical protein	13	4	4	-1.42758	0.0596771	0.186772	Lysosome [PATH:ko04142]	-1.72021	0.0235645	0.0997601	Lysosome [PATH:ko04142]
VVO_00717	conserved hypothetical protein	8	3	6	-1.14218	0.214289	0.446554		-0.434809	0.574824	0.759434
VVO_00718	actin-related protein Arp4p	6	2	9	-1.3121	0.230283	0.448508		0.565191	0.452676	0.677789
VVO_00719	conserved hypothetical protein	10	11	15	0.410365	0.513855	0.732663		0.565191	0.332296	0.551845
VVO_00720	conserved hypothetical protein	10	22	16	1.41036	0.00762345	0.0492052		0.6583	0.251141	0.473609
VVO_00721	conserved hypothetical protein	30	22	10	-0.174598	0.663746	0.848929	Spliceosome [PATH:ko03040]	-1.60473	0.00106206	0.0120527	Spliceosome [PATH:ko03040]
VVO_00722	conserved hypothetical protein	2	3	14	0.857824	0.509571	0.732294		2.78758	0.00167248	0.0167438
VVO_00723	conserved hypothetical protein	6	4	15	-0.312101	0.734354	0.882326		1.30216	0.049316	0.157103
VVO_00724	conserved hypothetical protein	1	0	2	NA	NA	NA		0.980228	0.567763	0.763476
VVO_00725	conserved hypothetical protein	3	5	3	1.00983	0.328948	0.571109	RNA polymerase [PATH:ko03020]	-0.0197717	0.986608	1	RNA polymerase [PATH:ko03020]
VVO_00726	conserved hypothetical protein	0	0	0	NA	NA	NA		NA	NA	NA
VVO_00727	conserved hypothetical protein	7	2	7	-1.53449	0.144818	0.339396	Aminoacyl-tRNA biosynthesis [PATH:ko00970]	-0.0197717	0.979545	1	Aminoacyl-tRNA biosynthesis [PATH:ko00970]
VVO_00728	conserved hypothetical protein	5	5	6	0.272861	0.764392	0.902946		0.243263	0.780209	0.896954
VVO_00729	conserved hypothetical protein	0	4	7	NA	NA	NA	mRNA surveillance pathway [PATH:ko03015]	3.78758	0.0111106	0.0604422	mRNA surveillance pathway [PATH:ko03015]
VVO_00730	conserved hypothetical protein	17	9	15	-0.644676	0.265362	0.496295		-0.200344	0.694752	0.843026
VVO_00731	conserved hypothetical protein	33	27	19	-0.0166452	0.964365	0.973621	Propanoate metabolism [PATH:ko00640]	-0.816238	0.0452778	0.150848	Propanoate metabolism [PATH:ko00640]
VVO_00732	conserved hypothetical protein	2	1	3	-0.727139	0.671002	0.847185		0.565191	0.664606	0.827006
VVO_00733	sirtuin 5	16	3	5	-2.14218	0.00560844	0.0404673		-1.69784	0.0128163	0.0666862
VVO_00734	conserved hypothetical protein	28	39	39	0.750909	0.0339531	0.131515		0.458276	0.196591	0.398264
VVO_00735	conserved hypothetical protein	74	63	105	0.0406879	0.868797	0.938351		0.48502	0.0255853	0.105838
VVO_00736	conserved hypothetical protein	3	2	3	-0.312101	0.810371	0.923864		-0.0197717	0.986608	1
VVO_00737	conserved hypothetical protein	0	3	3	NA	NA	NA		NA	NA	NA
VVO_00738	conserved hypothetical protein	168	108	149	-0.364569	0.0375918	0.141379		-0.192921	0.234098	0.451736
VVO_00739	transport protein particle complex subunit	6	4	6	-0.312101	0.734354	0.882326		-0.0197717	0.981062	1
VVO_00740	conserved hypothetical protein	1	4	3	2.27286	0.114346	0.294032		1.56519	0.312669	0.535517
VVO_00741	conserved hypothetical protein	3	4	3	0.687899	0.529393	0.74201		-0.0197717	0.986608	1
VVO_00742	conserved hypothetical protein	5	5	5	0.272861	0.764392	0.902946		-0.0197717	0.982712	1
VVO_00743	conserved hypothetical protein	3	3	8	0.272861	0.816414	0.92008		1.39527	0.13011	0.312078
VVO_00744	conserved hypothetical protein	18	12	17	-0.312101	0.556687	0.744091	Spliceosome [PATH:ko03040]	-0.102234	0.833991	0.928002	Spliceosome [PATH:ko03040]
VVO_00745	hypothetical proline/serine-rich protein	2	3	3	0.857824	0.509571	0.732294		0.565191	0.664606	0.827006
VVO_00746	conserved hypothetical protein	7	3	4	-0.949531	0.318035	0.559084		-0.827127	0.35104	0.577197
VVO_00747	conserved hypothetical protein	11	1	5	-3.18657	0.00436192	0.0337329		-1.15728	0.122413	0.297613
VVO_00748	conserved hypothetical protein	3	3	2	0.272861	0.816414	0.92008		-0.604734	0.642722	0.816631
VVO_00749	conserved hypothetical protein	1	8	9	3.27286	0.00685399	0.0467251		3.15015	0.00748838	0.0469055
VVO_00750	conserved hypothetical protein	4	12	10	1.85782	0.0162982	0.0839153	Ribosome [PATH:ko03010]	1.30216	0.108473	0.271634	Ribosome [PATH:ko03010]
VVO_00751	hypothetical protein	2	6	6	1.85782	0.0893997	0.25108		1.56519	0.153335	0.346127
VVO_00752	conserved hypothetical protein	6	1	2	-2.3121	0.0754738	0.223779		-1.60473	0.143215	0.333696
VVO_00753	conserved hypothetical protein	14	12	10	0.050469	0.928877	0.952288		-0.505198	0.394341	0.625008
VVO_00754	conserved hypothetical protein	30	47	63	0.92056	0.00558323	0.0404154	Valine, leucine and isoleucine biosynthesis [PATH:ko00290]	1.05062	0.000684611	0.00860707	Valine, leucine and isoleucine biosynthesis [PATH:ko00290]
VVO_00755	chromate transporter	2	1	7	-0.727139	0.671002	0.847185		1.78758	0.0901136	0.241754
VVO_00756	conserved hypothetical protein	2	2	4	0.272861	0.849656	0.935386		0.980228	0.419083	0.645017
VVO_00757	conserved hypothetical protein	4	1	15	-1.72714	0.2302	0.453794		1.88712	0.0100439	0.0573601
VVO_00758	peptidase	55	89	84	0.967235	7.03754e-05	0.00156359		0.591186	0.0168787	0.0797892
VVO_00759	conserved hypothetical protein	8	2	4	-1.72714	0.0897259	0.249138	Ribosome [PATH:ko03010]	-1.01977	0.234514	0.451243	Ribosome [PATH:ko03010]
VVO_00760	conserved hypothetical protein	2	1	3	-0.727139	0.671002	0.847185		0.565191	0.664606	0.827006
VVO_00761	conserved hypothetical protein	196	175	276	0.109363	0.464482	0.686625		0.474043	0.000391716	0.00572003
VVO_00762	conserved hypothetical protein	42	33	69	-0.0750619	0.821977	0.919882		0.696435	0.0122502	0.0645745
VVO_00763	conserved hypothetical protein	7	1	3	-2.53449	0.0428559	0.154446		-1.24216	0.192462	0.392379
VVO_00764	conserved hypothetical protein	0	3	0	NA	NA	NA		NA	NA	NA
VVO_00765	conserved hypothetical protein	13	18	15	0.742347	0.153783	0.356435		0.186679	0.732404	0.867811
VVO_00766	conserved hypothetical protein	5	1	5	-2.04907	0.132284	0.322075		-0.0197717	0.982712	1
VVO_00767	AGC/RSK protein kinase	5	23	11	2.4745	6.87255e-05	0.00153963		1.11773	0.135714	0.320506
VVO_00768	conserved hypothetical protein	2	2	9	0.272861	0.849656	0.935386		2.15015	0.0299508	0.115528
VVO_00769	conserved hypothetical protein	56	26	53	-0.834054	0.0113699	0.0670835		-0.0992061	0.719634	0.860121
VVO_00770	conserved hypothetical protein	3	7	7	1.49525	0.115864	0.293122		1.20262	0.207006	0.41162
VVO_00771	conserved hypothetical protein	8	16	3	1.27286	0.0354494	0.136603		-1.43481	0.119573	0.293492
VVO_00773	conserved hypothetical protein	25	28	43	0.43636	0.270184	0.503775		0.762637	0.0323113	0.122687
VVO_00774	conserved hypothetical protein	1	4	5	2.27286	0.114346	0.294032	Spliceosome [PATH:ko03040]	2.30216	0.0915433	0.240512	Spliceosome [PATH:ko03040]
VVO_00775	iron sulfur cluster assembly protein 1	15	3	6	-2.04907	0.00913287	0.0565877		-1.3417	0.0428112	0.145132
VVO_00776	conserved hypothetical protein	3	0	7	NA	NA	NA	Basal transcription factors [PATH:ko03022]	1.20262	0.207006	0.41162	Basal transcription factors [PATH:ko03022]
VVO_00777	conserved hypothetical protein	44	47	52	0.368019	0.222747	0.454956		0.221236	0.453224	0.67753
VVO_00778	conserved hypothetical protein	60	52	48	0.0664105	0.807346	0.926692		-0.3417	0.219796	0.430737
VVO_00779	glycoside hydrolase family 105 protein	0	0	2	NA	NA	NA		NA	NA	NA
VVO_00780	conserved hypothetical protein	13	2	12	-2.42758	0.00708562	0.0470418		-0.135249	0.814764	0.916439
VVO_00781	conserved hypothetical protein	1	1	2	0.272861	0.893374	0.945702	RNA transport [PATH:ko03013]	0.980228	0.567763	0.763476	RNA transport [PATH:ko03013]
VVO_00782	20S proteasome subunit	0	26	7	5.9733	2.5232e-08	1.90856e-06	Proteasome [PATH:ko03050]	3.78758	0.0111106	0.0604422	Proteasome [PATH:ko03050]
VVO_00783	conserved hypothetical protein	4	2	9	-0.727139	0.548025	0.739414	Proteasome [PATH:ko03050]	1.15015	0.167318	0.362771	Proteasome [PATH:ko03050]
VVO_00784	conserved hypothetical protein	33	9	20	-1.60161	0.00108989	0.0124148	Proteasome [PATH:ko03050]	-0.742238	0.0651751	0.195069	Proteasome [PATH:ko03050]
VVO_00785	conserved hypothetical protein	3	0	1	NA	NA	NA		-1.60473	0.300601	0.530234
VVO_00786	conserved hypothetical protein	5	2	7	-1.04907	0.359455	0.602853		0.465655	0.578798	0.759702
VVO_00787	conserved hypothetical protein	58	27	29	-0.830232	0.010293	0.0620901		-1.01977	0.00136825	0.0143819
VVO_00788	conserved hypothetical protein	6	3	26	-0.727139	0.461893	0.686794		2.09571	0.000283104	0.00439809
VVO_00789	conserved hypothetical protein	127	103	131	-0.0293228	0.877534	0.946725	Neurotrophin signaling pathway [PATH:ko04722]	0.0249666	0.889431	0.971678	Neurotrophin signaling pathway [PATH:ko04722]
VVO_00790	conserved hypothetical protein	1	2	1	1.27286	0.457138	0.69009	Ubiquinone and other terpenoid-quinone biosynthesis [PATH:ko00130]	-0.0197717	0.992268	1	Ubiquinone and other terpenoid-quinone biosynthesis [PATH:ko00130]
VVO_00791	conserved hypothetical protein	349	107	250	-1.43275	1.25251e-22	5.62127e-20		-0.501071	2.39805e-05	0.000638242
VVO_00792	conserved hypothetical protein	6	2	7	-1.3121	0.230283	0.448508	Apoptosis [PATH:ko04210]	0.202621	0.800404	0.907596	Apoptosis [PATH:ko04210]
VVO_00793	conserved hypothetical protein	11	4	6	-1.18657	0.133298	0.321405		-0.894241	0.211557	0.416674
VVO_00794	conserved hypothetical protein	2	10	5	2.59479	0.00702753	0.047074		1.30216	0.25639	0.473754
VVO_00795	9 glycosyl hydrolase	4	10	12	1.59479	0.0488175	0.169315		1.56519	0.0434559	0.146613
VVO_00796	assimilatory sulfite reductase	4	5	6	0.594789	0.536652	0.73971	Sulfur metabolism [PATH:ko00920]	0.565191	0.539775	0.755289	Sulfur metabolism [PATH:ko00920]
VVO_00797	armadillo/beta-catenin/plakoglobin	31	54	38	1.07355	0.000741916	0.00946839	Pyrimidine metabolism [PATH:ko00240]	0.27396	0.431438	0.654746	Pyrimidine metabolism [PATH:ko00240]
VVO_00798	conserved hypothetical protein	7	2	3	-1.53449	0.144818	0.339396		-1.24216	0.192462	0.392379
VVO_00799	vesicle transport v-snare protein vti1	16	12	9	-0.142176	0.794875	0.920065	SNARE interactions in vesicular transport [PATH:ko04130]	-0.849847	0.149026	0.342093	SNARE interactions in vesicular transport [PATH:ko04130]
VVO_00800	conserved hypothetical protein	29	17	57	-0.497657	0.249324	0.474876		0.955137	0.00283249	0.0242446
VVO_00801	conserved hypothetical protein	8	12	10	0.857824	0.187155	0.407481		0.302156	0.65782	0.828057
VVO_00802	glycosyltransferase family 57 protein	3	0	6	NA	NA	NA	N-Glycan biosynthesis [PATH:ko00510]	0.980228	0.322363	0.541855	N-Glycan biosynthesis [PATH:ko00510]
VVO_00803	conserved hypothetical protein	0	1	0	NA	NA	NA		NA	NA	NA
VVO_00804	ribonucleotide reductase small subunit	28	16	22	-0.534494	0.227045	0.463102	p53 signaling pathway [PATH:ko04115]	-0.367695	0.36924	0.597991	p53 signaling pathway [PATH:ko04115]
VVO_00805	conserved hypothetical protein	5	9	6	1.12086	0.153847	0.355604		0.243263	0.780209	0.896954
VVO_00806	conserved hypothetical protein	24	53	72	1.41582	3.26875e-05	0.000852916	Tryptophan metabolism [PATH:ko00380]	1.56519	7.54793e-07	3.59699e-05	Tryptophan metabolism [PATH:ko00380]
VVO_00807	conserved hypothetical protein	18	5	24	-1.57514	0.0171603	0.086664		0.395266	0.377084	0.604792
VVO_00808	conserved hypothetical protein	10	11	19	0.410365	0.513855	0.732663		0.906228	0.0991193	0.252652
VVO_00809	pre-mRNA-processing ATP-dependent RNA helicase PRP5	4	3	8	-0.142176	0.896575	0.932954	Spliceosome [PATH:ko03040]	0.980228	0.253158	0.474874	Spliceosome [PATH:ko03040]
VVO_00810	conserved hypothetical protein	1	8	0	3.27286	0.00685399	0.0467251	RNA transport [PATH:ko03013]	NA	NA	NA	RNA transport [PATH:ko03013]
VVO_00811	conserved hypothetical protein	1	3	4	1.85782	0.229725	0.46199		1.98023	0.169873	0.361421
VVO_00812	conserved hypothetical protein	2	2	2	0.272861	0.849656	0.935386		-0.0197717	0.989065	1
VVO_00813	conserved hypothetical protein	3	10	6	2.00983	0.0208546	0.0994287		0.980228	0.322363	0.541855
VVO_00814	conserved hypothetical protein	27	60	43	1.42486	8.95318e-06	0.000289078		0.651606	0.0622606	0.18738
VVO_00815	conserved hypothetical protein	27	13	21	-0.781586	0.0965309	0.259368		-0.382342	0.360447	0.585161
VVO_00816	conserved hypothetical protein	8	15	11	1.17975	0.0550935	0.184706		0.43966	0.509234	0.727787
VVO_00817	conserved hypothetical protein	0	0	1	NA	NA	NA		NA	NA	NA
VVO_00818	cellobiohydrolase	0	3	3	NA	NA	NA	Starch and sucrose metabolism [PATH:ko00500]	NA	NA	NA	Starch and sucrose metabolism [PATH:ko00500]
VVO_00819	conserved hypothetical protein	8	8	11	0.272861	0.704598	0.864314	Ribosome biogenesis in eukaryotes [PATH:ko03008]	0.43966	0.509234	0.727787	Ribosome biogenesis in eukaryotes [PATH:ko03008]
VVO_00820	aspartyl aminopeptidase	16	28	17	1.08022	0.0146309	0.0774333		0.0676912	0.892814	0.974922
VVO_00821	WD-repeat-containing protein	13	1	13	-3.42758	0.00138811	0.0149876	Ribosome biogenesis in eukaryotes [PATH:ko03008]	-0.0197717	0.972126	1	Ribosome biogenesis in eukaryotes [PATH:ko03008]
VVO_00823	conserved hypothetical protein	9	3	6	-1.3121	0.141766	0.335219		-0.604734	0.421685	0.642988
VVO_00824	conserved hypothetical protein	4	3	15	-0.142176	0.896575	0.932954		1.88712	0.0100439	0.0573601
VVO_00825	conserved hypothetical protein	2	5	18	1.59479	0.163585	0.370792		3.15015	0.000155529	0.00275268
VVO_00826	conserved hypothetical protein	30	27	38	0.120858	0.751435	0.893283		0.321265	0.360166	0.584907
VVO_00827	SNARE protein syntaxin 18/UFE1	2	20	6	3.59479	8.95603e-06	0.000287105	Phagosome [PATH:ko04145]	1.56519	0.153335	0.346127	Phagosome [PATH:ko04145]
VVO_00828	conserved hypothetical protein	21	31	52	0.83474	0.0383237	0.142934	Proteasome [PATH:ko03050]	1.28835	0.000283088	0.00441729	Proteasome [PATH:ko03050]
VVO_00829	conserved hypothetical protein	31	38	38	0.566593	0.102949	0.272318		0.27396	0.431438	0.654746
VVO_00830	sodium transport ATPase	0	2	0	NA	NA	NA		NA	NA	NA
VVO_00831	conserved hypothetical protein	0	0	6	NA	NA	NA		3.56519	0.0214624	0.0937882
VVO_00832	conserved hypothetical protein	10	18	3	1.12086	0.043715	0.155915		-1.75674	0.0438882	0.147366
VVO_00833	conserved hypothetical protein	10	2	1	-2.04907	0.0332853	0.129711		-3.3417	0.00358389	0.0275051
VVO_00834	conserved hypothetical protein	1	2	2	1.27286	0.457138	0.69009		0.980228	0.567763	0.763476
VVO_00835	conserved hypothetical protein	1	2	9	1.27286	0.457138	0.69009		3.15015	0.00748838	0.0469055
VVO_00836	alpha mannosidase-like protein	5	4	4	-0.0490667	0.959348	0.971689	Protein processing in endoplasmic reticulum [PATH:ko04141]	-0.3417	0.723205	0.861543	Protein processing in endoplasmic reticulum [PATH:ko04141]
VVO_00837	adenine phosphoribosyltransferase	0	2	1	NA	NA	NA	Purine metabolism [PATH:ko00230]	NA	NA	NA	Purine metabolism [PATH:ko00230]
VVO_00838	40S ribosomal protein S1	20	36	52	1.12086	0.00434019	0.0336615	Ribosome [PATH:ko03010]	1.35874	0.000155434	0.00277539	Ribosome [PATH:ko03010]
VVO_00839	3-ketoacyl-CoA-thiolase, peroxisomal	108	44	60	-1.02259	3.02635e-05	0.000802101	Pyruvate metabolism [PATH:ko00620]	-0.867769	0.000135166	0.00247618	Pyruvate metabolism [PATH:ko00620]
VVO_00840	conserved hypothetical protein	2	4	1	1.27286	0.292998	0.527961		-1.01977	0.552246	0.76022
VVO_00841	conserved hypothetical protein	4	7	3	1.08022	0.222223	0.455544		-0.434809	0.691621	0.844092
VVO_00842	conserved hypothetical protein	5	1	2	-2.04907	0.132284	0.322075		-1.3417	0.24223	0.460436
VVO_00843	conserved hypothetical protein	15	6	5	-1.04907	0.112447	0.293751		-1.60473	0.0206296	0.0922934
VVO_00844	conserved hypothetical protein	8	14	7	1.08022	0.084299	0.241028	Drug metabolism - cytochrome P450 [PATH:ko00982]	-0.212417	0.775787	0.896033	Drug metabolism - cytochrome P450 [PATH:ko00982]
VVO_00845	conserved hypothetical protein	6	4	19	-0.312101	0.734354	0.882326		1.64319	0.00849494	0.0516062
VVO_00846	translation initiation factor	15	20	20	0.687899	0.159607	0.36522		0.395266	0.420061	0.64197
VVO_00847	conserved hypothetical protein	6	7	2	0.495254	0.535693	0.74234		-1.60473	0.143215	0.333696
VVO_00848	conserved hypothetical protein	0	0	2	NA	NA	NA		NA	NA	NA
VVO_00849	conserved hypothetical protein	15	14	5	0.173326	0.745841	0.887182	Insulin signaling pathway [PATH:ko04910]	-1.60473	0.0206296	0.0922934	Insulin signaling pathway [PATH:ko04910]
VVO_00850	beta-mannosidase	45	59	33	0.663651	0.01926	0.0936162	Lysosome [PATH:ko04142]	-0.467231	0.1551	0.347883	Lysosome [PATH:ko04142]
VVO_00851	conserved hypothetical protein	21	15	31	-0.212565	0.659996	0.845176		0.542107	0.179523	0.375108
VVO_00852	conserved hypothetical protein	0	4	6	NA	NA	NA		3.56519	0.0214624	0.0937882
VVO_00853	sugar transporter	24	31	36	0.642095	0.0994696	0.266043		0.565191	0.133095	0.316226
VVO_00854	vacuolar-sorting protein SNF7	19	19	32	0.272861	0.55903	0.746261	Endocytosis [PATH:ko04144]	0.732301	0.0746814	0.214335	Endocytosis [PATH:ko04144]
VVO_00855	conserved hypothetical protein	21	29	29	0.738525	0.0714959	0.215111	Sphingolipid metabolism [PATH:ko00600]	0.445892	0.277592	0.501693	Sphingolipid metabolism [PATH:ko00600]
VVO_00856	conserved hypothetical protein	0	3	3	NA	NA	NA	Spliceosome [PATH:ko03040]	NA	NA	NA	Spliceosome [PATH:ko03040]
VVO_00857	conserved hypothetical protein	81	71	77	0.0827585	0.723265	0.877617		-0.0928351	0.685884	0.841384
VVO_00858	conserved hypothetical protein	24	10	14	-0.990173	0.0555518	0.185549	Cell cycle - yeast [PATH:ko04111]	-0.797379	0.0942588	0.243698	Cell cycle - yeast [PATH:ko04111]
VVO_00859	conserved hypothetical protein	8	5	4	-0.405211	0.616658	0.807262		-1.01977	0.234514	0.451243
VVO_00860	conserved hypothetical protein	5	0	0	-3.04907	0.0596513	0.189242		-3.3417	0.0394427	0.143323
VVO_00861	conserved hypothetical protein	0	0	0	NA	NA	NA		NA	NA	NA
VVO_00862	conserved hypothetical protein	4	0	3	NA	NA	NA		-0.434809	0.691621	0.844092
VVO_00863	conserved hypothetical protein	0	0	1	NA	NA	NA		NA	NA	NA
VVO_00864	glycosyltransferase family 2 protein	200	231	116	0.480754	0.000531303	0.00719664	Amino sugar and nucleotide sugar metabolism [PATH:ko00520]	-0.805647	1.08614e-06	5.00687e-05	Amino sugar and nucleotide sugar metabolism [PATH:ko00520]
VVO_00865	conserved hypothetical protein	31	37	15	0.528118	0.131072	0.322211		-1.06708	0.0151471	0.0741121
VVO_00866	conserved hypothetical protein	1	1	1	0.272861	0.893374	0.945702		-0.0197717	0.992268	1
VVO_00867	conserved hypothetical protein	21	7	13	-1.3121	0.0248094	0.112432		-0.711649	0.156224	0.350016
VVO_00868	conserved hypothetical protein	0	0	1	NA	NA	NA	Phenylalanine, tyrosine and tryptophan biosynthesis [PATH:ko00400]	NA	NA	NA	Phenylalanine, tyrosine and tryptophan biosynthesis [PATH:ko00400]
VVO_00869	conserved hypothetical protein	1	0	6	NA	NA	NA		2.56519	0.0490937	0.157856
VVO_00870	conserved hypothetical protein	0	3	19	NA	NA	NA		5.22816	6.83321e-06	0.00023567
VVO_00871	sec7 guanine nucleotide exchange factor	5	6	14	0.535896	0.537832	0.736735		1.46566	0.0377156	0.13971
VVO_00872	conserved hypothetical protein	11	5	16	-0.864642	0.2474	0.472347		0.520797	0.352488	0.576955
VVO_00873	conserved hypothetical protein	14	15	27	0.372397	0.486178	0.711047	mRNA surveillance pathway [PATH:ko03015]	0.927761	0.0449471	0.150385	mRNA surveillance pathway [PATH:ko03015]
VVO_00874	conserved hypothetical protein	0	1	0	NA	NA	NA		NA	NA	NA
VVO_00875	ubiquitin conjugating enzyme family protein	10	10	8	0.272861	0.671659	0.838966	Ubiquitin mediated proteolysis [PATH:ko04120]	-0.3417	0.616448	0.795064	Ubiquitin mediated proteolysis [PATH:ko04120]
VVO_00876	conserved hypothetical protein	12	13	29	0.388339	0.500185	0.728526		1.25325	0.00797351	0.0489231
VVO_00877	conserved hypothetical protein	2	4	5	1.27286	0.292998	0.527961	RNA degradation [PATH:ko03018]	1.30216	0.25639	0.473754	RNA degradation [PATH:ko03018]
VVO_00878	ras GTPase-activating protein	23	6	44	-1.66574	0.00503787	0.0382356	Regulation of actin cytoskeleton [PATH:ko04810]	0.916098	0.0113178	0.0603816	Regulation of actin cytoskeleton [PATH:ko04810]
VVO_00879	conserved hypothetical protein	58	56	40	0.222235	0.409787	0.636375		-0.555825	0.0586309	0.179364
VVO_00880	cortical actin cytoskeleton protein asp1	1	4	1	2.27286	0.114346	0.294032		-0.0197717	0.992268	1
VVO_00881	conserved hypothetical protein	4	1	1	-1.72714	0.2302	0.453794		-2.01977	0.161506	0.358097
VVO_00882	conserved hypothetical protein	3	0	0	NA	NA	NA		NA	NA	NA
VVO_00883	conserved hypothetical protein	3	6	2	1.27286	0.197778	0.42342	Spliceosome [PATH:ko03040]	-0.604734	0.642722	0.816631	Spliceosome [PATH:ko03040]
VVO_00884	heat shock protein Hsp90	10	10	14	0.272861	0.671659	0.838966		0.465655	0.432394	0.655211
VVO_00885	conserved hypothetical protein	5	10	12	1.27286	0.0963736	0.259931		1.24326	0.0898864	0.24304
VVO_00886	conserved hypothetical protein	19	16	24	0.0249339	0.959209	0.973746		0.317263	0.472373	0.694672
VVO_00887	conserved hypothetical protein	6	2	2	-1.3121	0.230283	0.448508		-1.60473	0.143215	0.333696
VVO_00888	conserved hypothetical protein	2	8	5	2.27286	0.0255492	0.113717		1.30216	0.25639	0.473754
VVO_00889	oligosaccharyl transferase alpha subunit	16	17	16	0.360324	0.472235	0.695643	Various types of N-glycan biosynthesis [PATH:ko00513]	-0.0197717	0.969078	1	Various types of N-glycan biosynthesis [PATH:ko00513]
VVO_00890	conserved hypothetical protein	1	5	1	2.59479	0.0566476	0.186617		-0.0197717	0.992268	1
VVO_00891	pentatricopeptide repeat-containing protein	4	4	10	0.272861	0.788641	0.916869		1.30216	0.108473	0.271634
VVO_00892	aspartic peptidase A1	31	18	17	-0.51141	0.222063	0.456885		-0.886505	0.0373447	0.1387
VVO_00893	alcohol dehydrogenase	28	24	20	0.050469	0.899546	0.931151		-0.505198	0.228348	0.444165
VVO_00894	conserved hypothetical protein	0	1	0	NA	NA	NA	Histidine metabolism [PATH:ko00340]	NA	NA	NA	Histidine metabolism [PATH:ko00340]
VVO_00895	ribosomal protein L35	21	17	51	-0.0319932	0.945533	0.96459	Ribosome [PATH:ko03010]	1.26034	0.000409067	0.00591219	Ribosome [PATH:ko03010]
VVO_00896	Ste20-like serine/threonine kinase	12	20	40	1.00983	0.0508745	0.174605		1.71719	8.15618e-05	0.00167469
VVO_00897	chitin deacetylase	25	8	22	-1.37099	0.0113174	0.0670085	Amino sugar and nucleotide sugar metabolism [PATH:ko00520]	-0.204196	0.627883	0.807303	Amino sugar and nucleotide sugar metabolism [PATH:ko00520]
VVO_00898	transcription initiation factor	4	3	2	-0.142176	0.896575	0.932954	Basal transcription factors [PATH:ko03022]	-1.01977	0.400567	0.630484	Basal transcription factors [PATH:ko03022]
VVO_00899	conserved hypothetical protein	1	7	8	3.08022	0.013849	0.0742586		2.98023	0.0140245	0.0705776
VVO_00900	conserved hypothetical protein	14	0	6	-4.53449	0.000291034	0.00457767	Ribosome biogenesis in eukaryotes [PATH:ko03008]	-1.24216	0.0652984	0.195024	Ribosome biogenesis in eukaryotes [PATH:ko03008]
VVO_00901	conserved hypothetical protein	4	0	7	NA	NA	NA		0.787583	0.374547	0.604226
VVO_00902	conserved hypothetical protein	43	46	63	0.370159	0.225216	0.459579		0.531244	0.0602775	0.183923
VVO_00903	conserved hypothetical protein	16	27	35	1.02775	0.0213475	0.100252		1.10951	0.00815504	0.0498418
VVO_00904	conserved hypothetical protein	11	10	24	0.135358	0.829502	0.925994		1.10576	0.0289094	0.113561
VVO_00905	acetoacyl-CoA synthetase	10	2	3	-2.04907	0.0332853	0.129711	Butanoate metabolism [PATH:ko00650]	-1.75674	0.0438882	0.147366	Butanoate metabolism [PATH:ko00650]
VVO_00906	acetoacetyl-coa synthetase	0	1	0	NA	NA	NA		NA	NA	NA
VVO_00907	ubiquitin--protein ligase	36	49	61	0.717646	0.0223184	0.104339	Ubiquitin mediated proteolysis [PATH:ko04120]	0.741041	0.0128943	0.0669193	Ubiquitin mediated proteolysis [PATH:ko04120]
VVO_00908	conserved hypothetical protein	3	3	1	0.272861	0.816414	0.92008	RNA transport [PATH:ko03013]	-1.60473	0.300601	0.530234	RNA transport [PATH:ko03013]
VVO_00909	glucose-6-phosphate 1-dehydrogenase	51	16	46	-1.39956	0.000238054	0.00400646	Pentose phosphate pathway [PATH:ko00030]	-0.168635	0.565083	0.768813	Pentose phosphate pathway [PATH:ko00030]
VVO_00910	conserved hypothetical protein	4	0	3	NA	NA	NA		-0.434809	0.691621	0.844092
VVO_00911	conserved hypothetical protein	9	5	3	-0.575136	0.464322	0.68737		-1.60473	0.0729827	0.212398
VVO_00912	conserved hypothetical protein	18	21	25	0.495254	0.283376	0.519169		0.45416	0.305221	0.529706
VVO_00913	conserved hypothetical protein	7	8	9	0.465506	0.53161	0.739116		0.342798	0.635951	0.813745
VVO_00914	conserved hypothetical protein	23	17	19	-0.163238	0.721398	0.878996		-0.295406	0.50795	0.727279
VVO_00915	ATP-dependent rRNA helicase spb4	2	8	3	2.27286	0.0255492	0.113717		0.565191	0.664606	0.827006
VVO_00916	conserved hypothetical protein	4	2	2	-0.727139	0.548025	0.739414		-1.01977	0.400567	0.630484
VVO_00917	phosphoglycerate mutase family protein, putative	47	29	47	-0.423746	0.205907	0.434534		-0.0197717	0.947024	1
VVO_00918	ste7-like protein kinase	14	3	16	-1.94953	0.0147695	0.0776479		0.172873	0.743055	0.877042
VVO_00919	conserved hypothetical protein	94	81	99	0.0581225	0.789646	0.914799		0.0549961	0.791149	0.903494
VVO_00920	conserved hypothetical protein	54	20	47	-1.1601	0.00108627	0.0124262		-0.22007	0.443856	0.669773
VVO_00921	conserved hypothetical protein	4	6	4	0.857824	0.35098	0.596064		-0.0197717	0.984537	1
VVO_00922	conserved hypothetical protein	2	4	7	1.27286	0.292998	0.527961	Meiosis - yeast [PATH:ko04113]	1.78758	0.0901136	0.241754	Meiosis - yeast [PATH:ko04113]
VVO_00923	conserved hypothetical protein	19	14	27	-0.167711	0.739343	0.885318		0.487188	0.255749	0.477512
VVO_00924	conserved hypothetical protein	8	7	4	0.0802163	0.914158	0.940636		-1.01977	0.234514	0.451243
VVO_00925	conserved hypothetical protein	20	7	14	-1.24171	0.0358871	0.136802		-0.534345	0.283996	0.510325
VVO_00926	COP8	7	5	17	-0.212565	0.799512	0.921787		1.26034	0.0413171	0.147363
VVO_00927	aspartic peptidase A1	215	163	219	-0.126603	0.394564	0.632279		0.00682254	0.960691	1
VVO_00928	bromodomain containing protein	22	31	34	0.767626	0.0539647	0.18311		0.60826	0.118941	0.293216
VVO_00929	conserved hypothetical protein	6	8	8	0.687899	0.373759	0.614969	HTLV-I infection [PATH:ko05166]	0.395266	0.61009	0.790551	HTLV-I infection [PATH:ko05166]
VVO_00930	conserved hypothetical protein	2	0	0	NA	NA	NA		NA	NA	NA
VVO_00931	conserved hypothetical protein	5	7	15	0.758288	0.364924	0.606361		1.56519	0.023967	0.100979
VVO_00932	conserved hypothetical protein	40	43	47	0.377198	0.232715	0.450507	Protein processing in endoplasmic reticulum [PATH:ko04141]	0.212889	0.491982	0.710327	Protein processing in endoplasmic reticulum [PATH:ko04141]
VVO_00933	conserved hypothetical protein	3	6	4	1.27286	0.197778	0.42342		0.395266	0.718412	0.862388
VVO_00934	conserved hypothetical protein	78	75	90	0.216278	0.35271	0.596743		0.186679	0.402196	0.630235
VVO_00935	conserved hypothetical protein	1	6	14	2.85782	0.028011	0.115972	Ribosome biogenesis in eukaryotes [PATH:ko03008]	3.78758	0.000329426	0.00500742	Ribosome biogenesis in eukaryotes [PATH:ko03008]
VVO_00936	conserved hypothetical protein	4	4	4	0.272861	0.788641	0.916869	Spliceosome [PATH:ko03040]	-0.0197717	0.984537	1	Spliceosome [PATH:ko03040]
VVO_00937	conserved hypothetical protein	20	11	6	-0.589635	0.264616	0.495865		-1.75674	0.00437325	0.0316192
VVO_00938	conserved hypothetical protein	27	20	44	-0.160098	0.704588	0.866512	Ribosome [PATH:ko03010]	0.684772	0.0487661	0.158904	Ribosome [PATH:ko03010]
VVO_00939	conserved hypothetical protein	3	5	5	1.00983	0.328948	0.571109		0.717194	0.489064	0.710112
VVO_00940	conserved hypothetical protein	7	7	3	0.272861	0.722864	0.878635		-1.24216	0.192462	0.392379
VVO_00941	mitochondrial NAD-dependent isocitrate dehydrogenase subunit 2 precursor	48	48	48	0.272861	0.353014	0.597033	Citrate cycle (TCA cycle) [PATH:ko00020]	-0.0197717	0.946464	1	Citrate cycle (TCA cycle) [PATH:ko00020]
VVO_00942	SSD1 protein	59	51	57	0.0626437	0.819688	0.91969		-0.0695247	0.795219	0.907113
VVO_00943	conserved hypothetical protein	2	2	7	0.272861	0.849656	0.935386		1.78758	0.0901136	0.241754
VVO_00944	conserved hypothetical protein	0	1	0	NA	NA	NA		NA	NA	NA
VVO_00945	conserved hypothetical protein	9	12	21	0.687899	0.275993	0.511841		1.20262	0.0288431	0.113617
VVO_00946	conserved hypothetical protein	14	12	7	0.050469	0.928877	0.952288	Sphingolipid metabolism [PATH:ko00600]	-1.01977	0.115796	0.286465	Sphingolipid metabolism [PATH:ko00600]
VVO_00947	casein kinase subunit II beta	28	34	28	0.552969	0.131308	0.322085	Circadian rhythm - plant [PATH:ko04712]	-0.0197717	0.9591	1	Circadian rhythm - plant [PATH:ko04712]
VVO_00948	60S ribosomal protein L36	76	27	74	-1.22018	5.46857e-05	0.00125647	Ribosome [PATH:ko03010]	-0.0582458	0.804697	0.908811	Ribosome [PATH:ko03010]
VVO_00949	conserved hypothetical protein	31	35	40	0.447948	0.206586	0.435012		0.34796	0.311471	0.538235
VVO_00950	mitochondrial carrier protein	11	8	8	-0.18657	0.778934	0.911725		-0.479203	0.471898	0.694988
VVO_00951	HIS4	19	9	24	-0.805141	0.15264	0.354213	Histidine metabolism [PATH:ko00340]	0.317263	0.472373	0.694672	Histidine metabolism [PATH:ko00340]
VVO_00952	pyruvate dehydrogenase e1 component beta subunit	5	25	44	2.59479	2.02514e-05	0.000569238	Glycolysis / Gluconeogenesis [PATH:ko00010]	3.11773	3.97062e-09	3.63699e-07	Glycolysis / Gluconeogenesis [PATH:ko00010]
VVO_00953	conserved hypothetical protein	8	12	21	0.857824	0.187155	0.407481	Lysosome [PATH:ko04142]	1.37255	0.0154329	0.0747584	Lysosome [PATH:ko04142]
VVO_00954	Glutamine synthetase	343	273	337	-0.0564462	0.62734	0.817509	Nitrogen metabolism [PATH:ko00910]	-0.0452317	0.682433	0.837661	Nitrogen metabolism [PATH:ko00910]
VVO_00955	conserved hypothetical protein	30	20	36	-0.312101	0.447955	0.687794		0.243263	0.494245	0.711701
VVO_00956	conserved hypothetical protein	6	6	4	0.272861	0.742665	0.886458		-0.604734	0.51179	0.726801
VVO_00957	conserved hypothetical protein	0	4	0	NA	NA	NA		NA	NA	NA
VVO_00958	conserved hypothetical protein	41	22	33	-0.625259	0.0923036	0.252545	Citrate cycle (TCA cycle) [PATH:ko00020]	-0.33293	0.322286	0.543736	Citrate cycle (TCA cycle) [PATH:ko00020]
VVO_00959	conserved hypothetical protein	9	5	2	-0.575136	0.464322	0.68737		-2.1897	0.0270592	0.108283
VVO_00960	conserved hypothetical protein	1	17	4	4.36032	1.36593e-05	0.000417025		1.98023	0.169873	0.361421
VVO_00961	conserved hypothetical protein	10	4	1	-1.04907	0.194974	0.420358		-3.3417	0.00358389	0.0275051
VVO_00962	conserved hypothetical protein	43	22	11	-0.693972	0.0586581	0.190766		-1.9866	5.59446e-06	0.000200293
VVO_00963	conserved hypothetical protein	4	1	6	-1.72714	0.2302	0.453794		0.565191	0.539775	0.755289
VVO_00964	conserved hypothetical protein	3	3	6	0.272861	0.816414	0.92008		0.980228	0.322363	0.541855
VVO_00965	conserved hypothetical protein	3	1	2	-1.3121	0.396292	0.625739		-0.604734	0.642722	0.816631
VVO_00966	conserved hypothetical protein	46	48	69	0.334262	0.260289	0.492071	Ribosome [PATH:ko03010]	0.565191	0.0375636	0.13944	Ribosome [PATH:ko03010]
VVO_00967	conserved hypothetical protein	1	5	10	2.59479	0.0566476	0.186617		3.30216	0.00399986	0.0296024
VVO_00968	histone H3	9	0	0	-3.89706	0.00530025	0.0392533		-4.1897	0.00278145	0.0240854
VVO_00969	conserved hypothetical protein	6	4	9	-0.312101	0.734354	0.882326		0.565191	0.452676	0.677789
VVO_00970	conserved hypothetical protein	4	11	7	1.73229	0.0284042	0.115994	Sphingolipid metabolism [PATH:ko00600]	0.787583	0.374547	0.604226	Sphingolipid metabolism [PATH:ko00600]
VVO_00971	conserved hypothetical protein	2	1	1	-0.727139	0.671002	0.847185	Ribosome biogenesis in eukaryotes [PATH:ko03008]	-1.01977	0.552246	0.76022	Ribosome biogenesis in eukaryotes [PATH:ko03008]
VVO_00972	conserved hypothetical protein	2	10	15	2.59479	0.00702753	0.047074		2.88712	0.00092691	0.0109598
VVO_00973	conserved hypothetical protein	24	19	10	-0.0641736	0.884173	0.950004		-1.28281	0.0133296	0.0688241
VVO_00974	orotidine-5'-monophosphate decarboxylase	1	0	5	NA	NA	NA	Pyrimidine metabolism [PATH:ko00240]	2.30216	0.0915433	0.240512	Pyrimidine metabolism [PATH:ko00240]
VVO_00975	pseudouridine synthase	3	0	5	NA	NA	NA		0.717194	0.489064	0.710112
VVO_00976	conserved hypothetical protein	2	1	3	-0.727139	0.671002	0.847185		0.565191	0.664606	0.827006
VVO_00977	glycosyltransferase family 32 protein	74	67	43	0.129497	0.593414	0.78208		-0.80296	0.0031135	0.0251253
VVO_00978	conserved hypothetical protein	21	56	113	1.6879	1.19829e-06	5.34231e-05	mRNA surveillance pathway [PATH:ko03015]	2.40809	1.73827e-16	4.90402e-14	mRNA surveillance pathway [PATH:ko03015]
VVO_00979	conserved hypothetical protein	38	13	79	-1.27463	0.00315679	0.0270375	Ribosome [PATH:ko03010]	1.03608	0.000170285	0.0029151	Ribosome [PATH:ko03010]
VVO_00980	conserved hypothetical protein	6	9	12	0.857824	0.253323	0.480589		0.980228	0.161651	0.355345
VVO_00981	conserved hypothetical protein	2	6	5	1.85782	0.0893997	0.25108		1.30216	0.25639	0.473754
VVO_00982	conserved hypothetical protein	0	0	1	NA	NA	NA		NA	NA	NA
VVO_00983	xylitol dehydrogenase	9	17	34	1.1904	0.0397196	0.146036	Fructose and mannose metabolism [PATH:ko00051]	1.89777	0.000100026	0.00196514	Fructose and mannose metabolism [PATH:ko00051]
VVO_00984	conserved hypothetical protein	0	2	3	NA	NA	NA		NA	NA	NA
VVO_00985	conserved hypothetical protein	108	89	164	-0.00629269	0.975576	0.984054	Cysteine and methionine metabolism [PATH:ko00270]	0.582893	0.000977125	0.0112609	Cysteine and methionine metabolism [PATH:ko00270]
VVO_00986	conserved hypothetical protein	3	1	0	-1.3121	0.396292	0.625739		NA	NA	NA
VVO_00987	conserved hypothetical protein	1	8	4	3.27286	0.00685399	0.0467251	mRNA surveillance pathway [PATH:ko03015]	1.98023	0.169873	0.361421	mRNA surveillance pathway [PATH:ko03015]
VVO_00988	conserved hypothetical protein	0	4	4	NA	NA	NA		NA	NA	NA
VVO_00989	glycoside hydrolase family 18 protein	1	0	1	NA	NA	NA		-0.0197717	0.992268	1
VVO_00990	hypothetical protein	9	0	0	-3.89706	0.00530025	0.0392533		-4.1897	0.00278145	0.0240854
VVO_00991	conserved hypothetical protein	3	3	1	0.272861	0.816414	0.92008		-1.60473	0.300601	0.530234
VVO_00992	conserved hypothetical protein	2	0	0	NA	NA	NA		NA	NA	NA
VVO_00993	conserved hypothetical protein	144	149	168	0.322105	0.0553909	0.185334		0.202621	0.21532	0.423142
VVO_00994	conserved hypothetical protein	2	2	6	0.272861	0.849656	0.935386		1.56519	0.153335	0.346127
VVO_00995	conserved hypothetical protein	14	6	22	-0.949531	0.157916	0.362767	Aminoacyl-tRNA biosynthesis [PATH:ko00970]	0.632305	0.194159	0.393676	Aminoacyl-tRNA biosynthesis [PATH:ko00970]
VVO_00996	conserved hypothetical protein	3	8	8	1.6879	0.0664748	0.202814		1.39527	0.13011	0.312078
VVO_00997	conserved hypothetical protein	140	143	201	0.30345	0.0760916	0.223494		0.501997	0.00143185	0.014895
VVO_00998	conserved hypothetical protein	28	35	54	0.594789	0.102071	0.271117		0.927761	0.00457033	0.0329259
VVO_00999	conserved hypothetical protein	0	0	2	NA	NA	NA		NA	NA	NA
VVO_01000	DUF1212 domain membrane protein	4	3	2	-0.142176	0.896575	0.932954		-1.01977	0.400567	0.630484
VVO_01001	conserved hypothetical protein	19	18	34	0.194859	0.680595	0.843942	Aminoacyl-tRNA biosynthesis [PATH:ko00970]	0.819764	0.0427878	0.145367	Aminoacyl-tRNA biosynthesis [PATH:ko00970]
VVO_01002	conserved hypothetical protein	0	0	4	NA	NA	NA	Peroxisome [PATH:ko04146]	NA	NA	NA	Peroxisome [PATH:ko04146]
VVO_01003	conserved hypothetical protein	8	8	1	0.272861	0.704598	0.864314		-3.01977	0.0128019	0.0669326
VVO_01004	conserved hypothetical protein	0	0	0	NA	NA	NA		NA	NA	NA
VVO_01005	conserved hypothetical protein	0	2	1	NA	NA	NA	Folate biosynthesis [PATH:ko00790]	NA	NA	NA	Folate biosynthesis [PATH:ko00790]
VVO_01006	conserved hypothetical protein	0	4	0	NA	NA	NA		NA	NA	NA
VVO_01007	conserved hypothetical protein	3	4	14	0.687899	0.529393	0.74201		2.20262	0.00598926	0.0395342
VVO_01008	vacuolar sorting protein	5	4	6	-0.0490667	0.959348	0.971689		0.243263	0.780209	0.896954
VVO_01009	conserved hypothetical protein	6	6	13	0.272861	0.742665	0.886458	Proteasome [PATH:ko03050]	1.09571	0.11048	0.275391	Proteasome [PATH:ko03050]
VVO_01010	conserved hypothetical protein	3	8	4	1.6879	0.0664748	0.202814		0.395266	0.718412	0.862388
VVO_01011	conserved hypothetical protein	19	16	19	0.0249339	0.959209	0.973746		-0.0197717	0.966305	1
VVO_01012	conserved hypothetical protein	56	70	97	0.594789	0.0207613	0.0995475		0.772786	0.0011445	0.0128129
VVO_01013	conserved hypothetical protein	9	0	3	-3.89706	0.00530025	0.0392533		-1.60473	0.0729827	0.212398
VVO_01014	conserved hypothetical protein	4	5	4	0.594789	0.536652	0.73971	RNA transport [PATH:ko03013]	-0.0197717	0.984537	1	RNA transport [PATH:ko03013]
VVO_01015	conserved hypothetical protein	6	4	5	-0.312101	0.734354	0.882326		-0.282806	0.74563	0.876999
VVO_01016	conserved hypothetical protein	4	0	4	NA	NA	NA		-0.0197717	0.984537	1
VVO_01017	conserved hypothetical protein	0	0	0	NA	NA	NA		NA	NA	NA
VVO_01018	conserved hypothetical protein	2	0	0	NA	NA	NA		NA	NA	NA
VVO_01019	conserved hypothetical protein	5	6	25	0.535896	0.537832	0.736735		2.30216	0.000161275	0.00280857
VVO_01020	nucleolar protein	0	4	5	NA	NA	NA		3.30216	0.0418341	0.145743
VVO_01021	conserved hypothetical protein	10	6	6	-0.464104	0.525744	0.744099		-0.756737	0.30193	0.528874
VVO_01022	conserved hypothetical protein	0	3	4	NA	NA	NA		NA	NA	NA
VVO_01023	conserved hypothetical protein	4	6	13	0.857824	0.35098	0.596064		1.68067	0.0269591	0.10856
VVO_01024	conserved hypothetical protein	8	3	6	-1.14218	0.214289	0.446554	Ubiquitin mediated proteolysis [PATH:ko04120]	-0.434809	0.574824	0.759434	Ubiquitin mediated proteolysis [PATH:ko04120]
VVO_01025	conserved hypothetical protein	2	1	2	-0.727139	0.671002	0.847185		-0.0197717	0.989065	1
VVO_01026	conserved hypothetical protein	6	4	9	-0.312101	0.734354	0.882326	Spliceosome [PATH:ko03040]	0.565191	0.452676	0.677789	Spliceosome [PATH:ko03040]
VVO_01027	conserved hypothetical protein	25	16	11	-0.370995	0.41504	0.642975	Spliceosome [PATH:ko03040]	-1.2042	0.0162339	0.0778629	Spliceosome [PATH:ko03040]
VVO_01028	vacuolar transporter chaperone 1	14	0	8	-4.53449	0.000291034	0.00457767		-0.827127	0.18721	0.38473
VVO_01029	conserved hypothetical protein	5	7	2	0.758288	0.364924	0.606361		-1.3417	0.24223	0.460436
VVO_01030	conserved hypothetical protein	24	10	16	-0.990173	0.0555518	0.185549		-0.604734	0.189468	0.388125
VVO_01031	glutamine-tRNA ligase	21	14	46	-0.312101	0.525514	0.745027	Aminoacyl-tRNA biosynthesis [PATH:ko00970]	1.11147	0.00238672	0.0213759	Aminoacyl-tRNA biosynthesis [PATH:ko00970]
VVO_01032	alpha-tubulin	127	125	218	0.249961	0.167968	0.374423	Gap junction [PATH:ko04540]	0.759728	1.5445e-06	6.72429e-05	Gap junction [PATH:ko04540]
VVO_01033	tubulin alpha	14	7	22	-0.727139	0.261068	0.4923	Gap junction [PATH:ko04540]	0.632305	0.194159	0.393676	Gap junction [PATH:ko04540]
VVO_01034	phosphatase	14	10	15	-0.212565	0.719456	0.877821		0.079764	0.881687	0.965686
VVO_01035	rsec15	4	4	9	0.272861	0.788641	0.916869		1.15015	0.167318	0.362771
VVO_01036	conserved hypothetical protein	71	136	64	1.21058	3.71245e-09	3.37732e-07		-0.169519	0.495055	0.711922
VVO_01037	conserved hypothetical protein	4	1	3	-1.72714	0.2302	0.453794		-0.434809	0.691621	0.844092
VVO_01038	conserved hypothetical protein	0	0	0	NA	NA	NA		NA	NA	NA
VVO_01039	conserved hypothetical protein	10	9	16	0.120858	0.854904	0.928411		0.6583	0.251141	0.473609
VVO_01040	conserved hypothetical protein	319	314	231	0.25007	0.028716	0.116737		-0.485435	8.74886e-05	0.00176807
VVO_01041	conserved hypothetical protein	1	6	12	2.85782	0.028011	0.115972	Nicotinate and nicotinamide metabolism [PATH:ko00760]	3.56519	0.00114454	0.0127326	Nicotinate and nicotinamide metabolism [PATH:ko00760]
VVO_01042	conserved hypothetical protein	7	3	2	-0.949531	0.318035	0.559084	Tryptophan metabolism [PATH:ko00380]	-1.82713	0.083222	0.231225	Tryptophan metabolism [PATH:ko00380]
VVO_01043	conserved hypothetical protein	13	12	14	0.157384	0.784672	0.915893		0.0871435	0.875335	0.960444
VVO_01044	enoyl-CoA hydratase	0	1	7	NA	NA	NA	Valine, leucine and isoleucine degradation [PATH:ko00280]	3.78758	0.0111106	0.0604422	Valine, leucine and isoleucine degradation [PATH:ko00280]
VVO_01045	conserved hypothetical protein	28	10	16	-1.21257	0.0148234	0.0775378	Cell cycle [PATH:ko04110]	-0.827127	0.0621499	0.187206	Cell cycle [PATH:ko04110]
VVO_01046	conserved hypothetical protein	2	0	2	NA	NA	NA		-0.0197717	0.989065	1
VVO_01047	conserved hypothetical protein	66	42	42	-0.379215	0.176421	0.390167	HTLV-I infection [PATH:ko05166]	-0.671848	0.0168617	0.0797622	HTLV-I infection [PATH:ko05166]
VVO_01048	conserved hypothetical protein	11	2	5	-2.18657	0.0200056	0.0966818		-1.15728	0.122413	0.297613
VVO_01049	chitinase	7	14	20	1.27286	0.0491437	0.169616		1.4948	0.011727	0.0621414
VVO_01050	conserved hypothetical protein	5	5	5	0.272861	0.764392	0.902946		-0.0197717	0.982712	1
VVO_01051	conserved hypothetical protein	1	5	0	2.59479	0.0566476	0.186617		NA	NA	NA
VVO_01052	glycoside hydrolase family 3 protein	5	2	7	-1.04907	0.359455	0.602853	Phenylpropanoid biosynthesis [PATH:ko00940]	0.465655	0.578798	0.759702	Phenylpropanoid biosynthesis [PATH:ko00940]
VVO_01053	conserved hypothetical protein	2	0	5	NA	NA	NA		1.30216	0.25639	0.473754
VVO_01054	conserved hypothetical protein	2	2	2	0.272861	0.849656	0.935386	RNA transport [PATH:ko03013]	-0.0197717	0.989065	1	RNA transport [PATH:ko03013]
VVO_01055	conserved hypothetical protein	1	3	2	1.85782	0.229725	0.46199		0.980228	0.567763	0.763476
VVO_01056	conserved hypothetical protein	17	25	15	0.829255	0.064363	0.19776		-0.200344	0.694752	0.843026
VVO_01057	conserved hypothetical protein	63	39	69	-0.419016	0.147238	0.342623		0.111473	0.657246	0.82837
VVO_01058	conserved hypothetical protein	82	80	147	0.237237	0.29416	0.525973	Methane metabolism [PATH:ko00680]	0.822349	2.39427e-05	0.00063965	Methane metabolism [PATH:ko00680]
VVO_01059	conserved hypothetical protein	9	22	15	1.56237	0.0039889	0.0316853	Valine, leucine and isoleucine degradation [PATH:ko00280]	0.717194	0.230818	0.448412	Valine, leucine and isoleucine degradation [PATH:ko00280]
VVO_01060	conserved hypothetical protein	13	9	9	-0.257653	0.677212	0.843477		-0.550286	0.375035	0.602946
VVO_01061	conserved hypothetical protein	12	9	21	-0.142176	0.821861	0.921054		0.787583	0.124028	0.300401
VVO_01062	conserved hypothetical protein	17	6	10	-1.22964	0.0549031	0.185826		-0.785306	0.164561	0.36045
VVO_01063	conserved hypothetical protein	109	35	77	-1.36604	1.32998e-07	7.99411e-06		-0.521169	0.0144627	0.0714825
VVO_01064	B16.6 subunit of GRIM-19, NADH:ubiquinone oxidoreductase	16	17	14	0.360324	0.472235	0.695643	Parkinson's disease [PATH:ko05012]	-0.212417	0.6871	0.842363	Parkinson's disease [PATH:ko05012]
VVO_01065	conserved hypothetical protein	5	8	14	0.950933	0.240087	0.461526		1.46566	0.0377156	0.13971
VVO_01066	Ndufs8, NADH:ubiquinone oxidoreductase 23 kd subunit	14	9	23	-0.364569	0.548493	0.735842	Alzheimer's disease [PATH:ko05010]	0.696435	0.148165	0.34095	Alzheimer's disease [PATH:ko05010]
VVO_01067	conserved hypothetical protein	5	9	17	1.12086	0.153847	0.355604		1.74576	0.00937244	0.0552939
VVO_01068	hypothetical protein	1	0	2	NA	NA	NA		0.980228	0.567763	0.763476
VVO_01069	retinal short-chain dehydrogenase/reductase	115	117	129	0.297736	0.11509	0.292373	Retinol metabolism [PATH:ko00830]	0.145966	0.429634	0.65236	Retinol metabolism [PATH:ko00830]
VVO_01070	conserved hypothetical protein	1	2	11	1.27286	0.457138	0.69009		3.43966	0.00213833	0.0197403
VVO_01071	conserved hypothetical protein	4	6	3	0.857824	0.35098	0.596064		-0.434809	0.691621	0.844092
VVO_01072	conserved hypothetical protein	0	0	1	NA	NA	NA		NA	NA	NA
VVO_01073	conserved hypothetical protein	5	1	7	-2.04907	0.132284	0.322075		0.465655	0.578798	0.759702
VVO_01074	Usp36 protein	2	7	3	2.08022	0.0480836	0.168242		0.565191	0.664606	0.827006
VVO_01076	conserved hypothetical protein	0	0	6	NA	NA	NA		3.56519	0.0214624	0.0937882
VVO_01077	conserved hypothetical protein	0	1	0	NA	NA	NA		NA	NA	NA
VVO_01078	calcium activated cation channel	6	9	18	0.857824	0.253323	0.480589		1.56519	0.0133927	0.0690238
VVO_01079	actin-related protein ARPC3	1	9	4	3.44279	0.00339796	0.0283282	Shigellosis [PATH:ko05131]	1.98023	0.169873	0.361421	Shigellosis [PATH:ko05131]
VVO_01080	conserved hypothetical protein	0	6	3	3.85782	0.0126295	0.0710886	Ribosome biogenesis in eukaryotes [PATH:ko03008]	NA	NA	NA	Ribosome biogenesis in eukaryotes [PATH:ko03008]
VVO_01081	3-isopropylmalate dehydrogenase	5	11	9	1.41036	0.0591956	0.191727	Valine, leucine and isoleucine biosynthesis [PATH:ko00290]	0.828225	0.293067	0.522763	Valine, leucine and isoleucine biosynthesis [PATH:ko00290]
VVO_01083	glycoside hydrolase family 13 protein	56	58	67	0.323487	0.230212	0.450258	Starch and sucrose metabolism [PATH:ko00500]	0.238963	0.35924	0.583605	Starch and sucrose metabolism [PATH:ko00500]
VVO_01084	conserved hypothetical protein	20	25	37	0.594789	0.167064	0.374516	Riboflavin metabolism [PATH:ko00740]	0.867754	0.0265237	0.107266	Riboflavin metabolism [PATH:ko00740]
VVO_01085	conserved hypothetical protein	3	0	6	NA	NA	NA		0.980228	0.322363	0.541855
VVO_01086	conserved hypothetical protein	0	2	0	NA	NA	NA		NA	NA	NA
VVO_01087	conserved hypothetical protein	23	15	22	-0.34381	0.46667	0.688801		-0.083902	0.845352	0.937611
VVO_01088	conserved hypothetical protein	13	26	33	1.27286	0.007338	0.0476139		1.32418	0.00313747	0.0252465
VVO_01089	conserved hypothetical protein	0	0	4	NA	NA	NA		NA	NA	NA
VVO_01090	conserved hypothetical protein	3	1	6	-1.3121	0.396292	0.625739		0.980228	0.322363	0.541855
VVO_01091	conserved hypothetical protein	5	8	4	0.950933	0.240087	0.461526		-0.3417	0.723205	0.861543
VVO_01092	conserved hypothetical protein	2	3	6	0.857824	0.509571	0.732294		1.56519	0.153335	0.346127
VVO_01093	vacuolar protein sorting-associated protein 60	20	3	16	-2.4641	0.000754719	0.00956831	Endocytosis [PATH:ko04144]	-0.3417	0.478707	0.702449	Endocytosis [PATH:ko04144]
VVO_01094	homoserine O-acetyltransferase	13	11	12	0.0318533	0.956847	0.972595	Cysteine and methionine metabolism [PATH:ko00270]	-0.135249	0.814764	0.916439	Cysteine and methionine metabolism [PATH:ko00270]
VVO_01095	conserved hypothetical protein	4	2	9	-0.727139	0.548025	0.739414		1.15015	0.167318	0.362771
VVO_01096	conserved hypothetical protein	25	40	15	0.950933	0.00861262	0.0541365	Endocytosis [PATH:ko04144]	-0.756737	0.102624	0.260081	Endocytosis [PATH:ko04144]
VVO_01097	phosphatidylinositol phosphate phosphatase	6	4	11	-0.312101	0.734354	0.882326		0.854697	0.232458	0.449554
VVO_01098	conserved hypothetical protein	1	4	0	2.27286	0.114346	0.294032	Spliceosome [PATH:ko03040]	NA	NA	NA	Spliceosome [PATH:ko03040]
VVO_01099	conserved hypothetical protein	8	11	6	0.732293	0.270555	0.503629	Spliceosome [PATH:ko03040]	-0.434809	0.574824	0.759434	Spliceosome [PATH:ko03040]
VVO_01100	conserved hypothetical protein	2	1	0	-0.727139	0.671002	0.847185		NA	NA	NA
VVO_01101	conserved hypothetical protein	3	5	11	1.00983	0.328948	0.571109	Spliceosome [PATH:ko03040]	1.8547	0.0293442	0.11463	Spliceosome [PATH:ko03040]
VVO_01102	conserved hypothetical protein	1	3	3	1.85782	0.229725	0.46199		1.56519	0.312669	0.535517
VVO_01103	conserved hypothetical protein	4	3	4	-0.142176	0.896575	0.932954	RNA polymerase [PATH:ko03020]	-0.0197717	0.984537	1	RNA polymerase [PATH:ko03020]
VVO_01104	conserved hypothetical protein	8	1	4	-2.72714	0.0242585	0.110943		-1.01977	0.234514	0.451243
VVO_01105	conserved hypothetical protein	0	0	0	NA	NA	NA		NA	NA	NA
VVO_01106	conserved hypothetical protein	9	4	9	-0.897064	0.280405	0.516467		-0.0197717	0.976806	1
VVO_01107	SNARE binding protein	8	8	8	0.272861	0.704598	0.864314		-0.0197717	0.978133	1
VVO_01108	spt3	5	2	5	-1.04907	0.359455	0.602853	Transcriptional misregulation in cancers [PATH:ko05202]	-0.0197717	0.982712	1	Transcriptional misregulation in cancers [PATH:ko05202]
VVO_01109	nuclear elongation and deformation protein 1	30	11	16	-1.1746	0.0139188	0.0741018	Glycerolipid metabolism [PATH:ko00561]	-0.926662	0.0334996	0.126722	Glycerolipid metabolism [PATH:ko00561]
VVO_01110	NDUFB9, NADH-ubiquinone oxidoreductase	8	6	6	-0.142176	0.854144	0.930135	Alzheimer's disease [PATH:ko05010]	-0.434809	0.574824	0.759434	Alzheimer's disease [PATH:ko05010]
VVO_01111	conserved hypothetical protein	3	7	25	1.49525	0.115864	0.293122		3.03912	1.16691e-05	0.000361767
VVO_01112	conserved hypothetical protein	3	2	0	-0.312101	0.810371	0.923864		NA	NA	NA
VVO_01113	conserved hypothetical protein	0	0	1	NA	NA	NA		NA	NA	NA
VVO_01114	conserved hypothetical protein	2	9	30	2.44279	0.0134487	0.0741495		3.88712	1.14156e-07	6.49308e-06
VVO_01115	conserved hypothetical protein	16	16	7	0.272861	0.591841	0.781307		-1.21242	0.0532076	0.16561
VVO_01116	conserved hypothetical protein	4	1	1	-1.72714	0.2302	0.453794		-2.01977	0.161506	0.358097
VVO_01117	conserved hypothetical protein	2	3	17	0.857824	0.509571	0.732294	Alanine, aspartate and glutamate metabolism [PATH:ko00250]	3.06769	0.000282533	0.00443315	Alanine, aspartate and glutamate metabolism [PATH:ko00250]
VVO_01118	conserved hypothetical protein	18	5	14	-1.57514	0.0171603	0.086664		-0.382342	0.455256	0.679488
VVO_01119	conserved hypothetical protein	2	1	3	-0.727139	0.671002	0.847185		0.565191	0.664606	0.827006
VVO_01120	conserved hypothetical protein	10	3	19	-1.4641	0.0923338	0.251605		0.906228	0.0991193	0.252652
VVO_01121	conserved hypothetical protein	83	128	164	0.897822	7.50249e-06	0.000250033		0.962741	3.42436e-07	1.68895e-05
VVO_01122	conserved hypothetical protein	72	33	47	-0.852669	0.00344769	0.0282875		-0.635108	0.0175689	0.0815219
VVO_01123	conserved hypothetical protein	6	4	2	-0.312101	0.734354	0.882326		-1.60473	0.143215	0.333696
VVO_01124	conserved hypothetical protein	0	4	4	NA	NA	NA		NA	NA	NA
VVO_01125	conserved hypothetical protein	13	11	36	0.0318533	0.956847	0.972595		1.44971	0.000949443	0.0110048
VVO_01126	conserved hypothetical protein	41	30	20	-0.1778	0.604955	0.795499		-1.0554	0.00563453	0.0383965
VVO_01127	conserved hypothetical protein	6	14	32	1.49525	0.0261686	0.113987	Sulfur metabolism [PATH:ko00920]	2.39527	1.24081e-05	0.000378849	Sulfur metabolism [PATH:ko00920]
VVO_01128	conserved hypothetical protein	457	299	325	-0.339187	0.00134179	0.0146877		-0.511526	8.35458e-07	3.95469e-05
VVO_01129	conserved hypothetical protein	20	5	17	-1.72714	0.00729662	0.0476439	RNA transport [PATH:ko03013]	-0.254237	0.592572	0.772535	RNA transport [PATH:ko03013]
VVO_01130	DNA-directed RNA polymerase I polypeptide 2	4	4	3	0.272861	0.788641	0.916869	RNA polymerase [PATH:ko03020]	-0.434809	0.691621	0.844092	RNA polymerase [PATH:ko03020]
VVO_01131	conserved hypothetical protein	0	1	6	NA	NA	NA		3.56519	0.0214624	0.0937882
VVO_01132	conserved hypothetical protein	1	3	1	1.85782	0.229725	0.46199		-0.0197717	0.992268	1
VVO_01133	conserved hypothetical protein	1	4	12	2.27286	0.114346	0.294032		3.56519	0.00114454	0.0127326
VVO_01134	tRNA (guanine-N(1)-)-methyltransferase	9	0	11	-3.89706	0.00530025	0.0392533		0.269735	0.676653	0.832594
VVO_01135	conserved hypothetical protein	2	3	8	0.857824	0.509571	0.732294	Glycerophospholipid metabolism [PATH:ko00564]	1.98023	0.0522367	0.163454	Glycerophospholipid metabolism [PATH:ko00564]
VVO_01136	conserved hypothetical protein	65	52	63	-0.0490667	0.854162	0.928728		-0.0648596	0.799228	0.908453
VVO_01137	conserved hypothetical protein	0	1	0	NA	NA	NA		NA	NA	NA
VVO_01139	conserved hypothetical protein	0	0	1	NA	NA	NA		NA	NA	NA
VVO_01140	conserved hypothetical protein	9	3	10	-1.3121	0.141766	0.335219		0.132231	0.841771	0.934742
VVO_01141	conserved hypothetical protein	24	14	10	-0.504746	0.288417	0.524268		-1.28281	0.0133296	0.0688241
VVO_01142	conserved hypothetical protein	28	8	20	-1.53449	0.00354257	0.0288027		-0.505198	0.228348	0.444165
VVO_01143	cleft lip and palate associated transmembrane protein	14	6	12	-0.949531	0.157916	0.362767		-0.242164	0.669136	0.825361
VVO_01144	14-3-3 protein	275	278	271	0.288515	0.0183474	0.0905533	Oocyte meiosis [PATH:ko04114]	-0.0409104	0.740236	0.87496	Oocyte meiosis [PATH:ko04114]
VVO_01145	jumonji superfamily protein	20	5	22	-1.72714	0.00729662	0.0476439		0.117732	0.791549	0.90373
VVO_01146	hypothetical magnesium transporter, CorA-like protein	7	7	31	0.272861	0.722864	0.878635		2.12707	6.2927e-05	0.00137407
VVO_01147	conserved hypothetical protein	16	14	18	0.0802163	0.878833	0.94767		0.150153	0.761743	0.88847
VVO_01148	conserved hypothetical protein	25	43	33	1.05527	0.00299257	0.0262147		0.380766	0.317176	0.53717
VVO_01149	conserved hypothetical protein	95	47	121	-0.742405	0.00286673	0.0256975		0.329236	0.0946487	0.244527
VVO_01150	conserved hypothetical protein	14	4	4	-1.53449	0.0392019	0.145044	One carbon pool by folate [PATH:ko00670]	-1.82713	0.0142915	0.0708847	One carbon pool by folate [PATH:ko00670]
VVO_01151	conserved hypothetical protein	1	6	5	2.85782	0.028011	0.115972		2.30216	0.0915433	0.240512
VVO_01152	conserved hypothetical protein	20	10	11	-0.727139	0.179175	0.3938		-0.882268	0.0958175	0.246958
VVO_01153	vesicular-fusion protein SEC18	29	21	19	-0.192802	0.637984	0.827296	GABAergic synapse [PATH:ko04727]	-0.629825	0.134727	0.319458	GABAergic synapse [PATH:ko04727]
VVO_01157	multidrug resistance-associated ABC transporter	6	8	2	0.687899	0.373759	0.614969	ABC transporters [PATH:ko02010]	-1.60473	0.143215	0.333696	ABC transporters [PATH:ko02010]
VVO_01158	conserved hypothetical protein	44	36	63	-0.0166452	0.958856	0.973901		0.498077	0.076458	0.218412
VVO_01159	conserved hypothetical protein	15	23	14	0.889533	0.0596593	0.18737	Purine metabolism [PATH:ko00230]	-0.119307	0.823835	0.921061	Purine metabolism [PATH:ko00230]
VVO_01160	conserved hypothetical protein	14	17	12	0.552969	0.285994	0.520847	Fatty acid elongation [PATH:ko00062]	-0.242164	0.669136	0.825361	Fatty acid elongation [PATH:ko00062]
VVO_01161	conserved hypothetical protein	2	11	8	2.73229	0.00365118	0.0292965		1.98023	0.0522367	0.163454
VVO_01162	conserved hypothetical protein	2	8	9	2.27286	0.0255492	0.113717	Herpes simplex infection [PATH:ko05168]	2.15015	0.0299508	0.115528	Herpes simplex infection [PATH:ko05168]
VVO_01163	conserved hypothetical protein	0	2	4	NA	NA	NA		NA	NA	NA
VVO_01164	conserved hypothetical protein	2	6	4	1.85782	0.0893997	0.25108		0.980228	0.419083	0.645017
VVO_01165	conserved hypothetical protein	7	0	1	-3.53449	0.0175586	0.0876237		-2.82713	0.0242013	0.100881
VVO_01166	conserved hypothetical protein	10	6	13	-0.464104	0.525744	0.744099		0.35874	0.552688	0.755374
VVO_01167	glycosyltransferase 2	0	2	0	NA	NA	NA		NA	NA	NA
VVO_01168	conserved hypothetical protein	11	13	23	0.513869	0.382698	0.619086	RNA degradation [PATH:ko03018]	1.04436	0.0411946	0.147635	RNA degradation [PATH:ko03018]
VVO_01169	glycoside hydrolase family 13 protein	35	22	45	-0.39699	0.304257	0.538873	Starch and sucrose metabolism [PATH:ko00500]	0.342798	0.289795	0.518369	Starch and sucrose metabolism [PATH:ko00500]
VVO_01170	conserved hypothetical protein	4	0	3	NA	NA	NA		-0.434809	0.691621	0.844092
VVO_01171	conserved hypothetical protein	6	6	0	0.272861	0.742665	0.886458		-3.60473	0.0200582	0.090599
VVO_01172	conserved hypothetical protein	37	4	4	-2.93659	4.86454e-07	2.55845e-05		-3.22923	3.37675e-08	2.31226e-06
VVO_01173	zinc finger protein 169	0	4	0	NA	NA	NA		NA	NA	NA
VVO_01175	pentachlorophenol 4-monooxygenase	92	51	68	-0.578275	0.0186991	0.0920192		-0.455871	0.0468596	0.154367
VVO_01176	conserved hypothetical protein	0	0	1	NA	NA	NA		NA	NA	NA
VVO_01177	conserved hypothetical protein	12	6	13	-0.727139	0.298109	0.531621		0.0957056	0.868325	0.95461
VVO_01178	conserved hypothetical protein	16	3	15	-2.14218	0.00560844	0.0404673		-0.112881	0.827605	0.924542
VVO_01179	DNA ligase IV	16	3	8	-2.14218	0.00560844	0.0404673	Non-homologous end-joining [PATH:ko03450]	-1.01977	0.0927132	0.240362	Non-homologous end-joining [PATH:ko03450]
VVO_01180	conserved hypothetical protein	0	6	6	3.85782	0.0126295	0.0710886		3.56519	0.0214624	0.0937882
VVO_01181	small nuclear ribonucleoprotein	8	21	23	1.66518	0.0032296	0.027556	Spliceosome [PATH:ko03040]	1.50379	0.00663347	0.0428442	Spliceosome [PATH:ko03040]
VVO_01182	gamma-adaptin	38	42	46	0.417251	0.195097	0.419414	Lysosome [PATH:ko04142]	0.255863	0.417382	0.647272	Lysosome [PATH:ko04142]
VVO_01183	conserved hypothetical protein	6	15	12	1.59479	0.0158222	0.0821239		0.980228	0.161651	0.355345
VVO_01184	succinate semialdehyde dehydrogenase	20	19	31	0.198861	0.666236	0.85179		0.612497	0.134103	0.318247
VVO_01185	conserved hypothetical protein	14	0	6	-4.53449	0.000291034	0.00457767		-1.24216	0.0652984	0.195024
VVO_01186	conserved hypothetical protein	35	53	24	0.871499	0.00495606	0.0376571		-0.564092	0.136601	0.321096
VVO_01187	conserved hypothetical protein	6	3	5	-0.727139	0.461893	0.686794		-0.282806	0.74563	0.876999
VVO_01188	conserved hypothetical protein	7	1	3	-2.53449	0.0428559	0.154446		-1.24216	0.192462	0.392379
VVO_01189	conserved hypothetical protein	9	3	9	-1.3121	0.141766	0.335219		-0.0197717	0.976806	1
VVO_01190	S-adenosyl-L-homocysteine hydrolase	58	68	111	0.502343	0.0504783	0.17391	Cysteine and methionine metabolism [PATH:ko00270]	0.916663	5.68883e-05	0.00126973	Cysteine and methionine metabolism [PATH:ko00270]
VVO_01191	conserved hypothetical protein	0	3	2	NA	NA	NA		NA	NA	NA
VVO_01192	conserved hypothetical protein	5	0	8	-3.04907	0.0596513	0.189242		0.6583	0.417107	0.648129
VVO_01193	conserved hypothetical protein	14	6	28	-0.949531	0.157916	0.362767		0.980228	0.032525	0.123366
VVO_01194	conserved hypothetical protein	13	16	20	0.572422	0.285566	0.520843		0.601717	0.236286	0.453415
VVO_01195	glycoside hydrolase family 16 protein	50	41	34	-0.0134428	0.964554	0.973666		-0.576165	0.0697521	0.204643
VVO_01196	conserved hypothetical protein	0	0	6	NA	NA	NA		3.56519	0.0214624	0.0937882
VVO_01197	conserved hypothetical protein	2	1	3	-0.727139	0.671002	0.847185		0.565191	0.664606	0.827006
VVO_01198	conserved hypothetical protein	2	4	6	1.27286	0.292998	0.527961		1.56519	0.153335	0.346127
VVO_01199	conserved hypothetical protein	1	1	2	0.272861	0.893374	0.945702		0.980228	0.567763	0.763476
VVO_01200	conserved hypothetical protein	1	10	5	3.59479	0.00168832	0.0168757		2.30216	0.0915433	0.240512
VVO_01202	conserved hypothetical protein	4	6	15	0.857824	0.35098	0.596064		1.88712	0.0100439	0.0573601
VVO_01203	hypothetical protein	0	0	0	NA	NA	NA		NA	NA	NA
VVO_01204	conserved hypothetical protein	63	83	13	0.670621	0.00508022	0.038427		-2.29661	1.72038e-09	1.68526e-07
VVO_01205	hypothetical protein	0	0	0	NA	NA	NA		NA	NA	NA
VVO_01206	conserved hypothetical protein	36	49	54	0.717646	0.0223184	0.104339	Peroxisome [PATH:ko04146]	0.565191	0.0658197	0.196083	Peroxisome [PATH:ko04146]
VVO_01207	hypothetical protein	1	0	2	NA	NA	NA		0.980228	0.567763	0.763476
VVO_01208	conserved hypothetical protein	11	3	10	-1.60161	0.0593358	0.190668		-0.157275	0.802856	0.907823
VVO_01209	conserved hypothetical protein	18	9	19	-0.727139	0.202536	0.429914		0.0582308	0.902311	0.984073
VVO_01210	delta 9-fatty acid desaturase protein	93	46	79	-0.742735	0.00316484	0.027072	Biosynthesis of unsaturated fatty acids [PATH:ko01040]	-0.25515	0.246834	0.46636	Biosynthesis of unsaturated fatty acids [PATH:ko01040]
VVO_01211	hypothetical protein	2	0	0	NA	NA	NA		NA	NA	NA
VVO_01212	nime/cyclinb	2	0	2	NA	NA	NA		-0.0197717	0.989065	1
VVO_01213	conserved hypothetical protein	4	0	1	NA	NA	NA		-2.01977	0.161506	0.358097
VVO_01214	rhamnogalacturonase B	1	1	2	0.272861	0.893374	0.945702		0.980228	0.567763	0.763476
VVO_01215	conserved hypothetical protein	1	6	1	2.85782	0.028011	0.115972		-0.0197717	0.992268	1
VVO_01216	conserved hypothetical protein	1	3	0	1.85782	0.229725	0.46199	Mismatch repair [PATH:ko03430]	NA	NA	NA	Mismatch repair [PATH:ko03430]
VVO_01217	conserved hypothetical protein	1	1	2	0.272861	0.893374	0.945702		0.980228	0.567763	0.763476
VVO_01218	conserved hypothetical protein	13	8	10	-0.427578	0.502374	0.730134		-0.398283	0.509778	0.72687
VVO_01219	ZipA	13	10	19	-0.10565	0.860886	0.931824		0.527716	0.305158	0.530183
VVO_01221	conserved hypothetical protein	63	34	39	-0.616956	0.0392038	0.144772		-0.711649	0.0140469	0.0699171
VVO_01222	conserved hypothetical protein	4	3	7	-0.142176	0.896575	0.932954		0.787583	0.374547	0.604226
VVO_01223	conserved hypothetical protein	0	0	0	NA	NA	NA		NA	NA	NA
VVO_01224	conserved hypothetical protein	2	0	0	NA	NA	NA		NA	NA	NA
VVO_01225	oxidoreductase	40	17	40	-0.961604	0.015851	0.0819578		-0.0197717	0.951123	1
VVO_01226	xylanase	0	4	0	NA	NA	NA		NA	NA	NA
VVO_01228	xylanase	0	0	0	NA	NA	NA		NA	NA	NA
VVO_01231	xylanase	0	1	2	NA	NA	NA		NA	NA	NA
VVO_01232	conserved hypothetical protein	134	80	121	-0.4713	0.018451	0.0908647		-0.166998	0.355518	0.580029
VVO_01233	hypothetical protein	1	1	4	0.272861	0.893374	0.945702		1.98023	0.169873	0.361421
VVO_01234	exocyst complex component sec5	33	18	20	-0.601608	0.144551	0.340429	Riboflavin metabolism [PATH:ko00740]	-0.742238	0.0651751	0.195069	Riboflavin metabolism [PATH:ko00740]
VVO_01235	conserved hypothetical protein	6	1	6	-2.3121	0.0754738	0.223779		-0.0197717	0.981062	1
VVO_01236	conserved hypothetical protein	1	0	3	NA	NA	NA	Circadian rhythm - mammal [PATH:ko04710]	1.56519	0.312669	0.535517	Circadian rhythm - mammal [PATH:ko04710]
VVO_01237	conserved hypothetical protein	0	0	0	NA	NA	NA		NA	NA	NA
VVO_01238	conserved hypothetical protein	1	3	2	1.85782	0.229725	0.46199	Base excision repair [PATH:ko03410]	0.980228	0.567763	0.763476	Base excision repair [PATH:ko03410]
VVO_01239	conserved hypothetical protein	0	2	3	NA	NA	NA	Ribosome biogenesis in eukaryotes [PATH:ko03008]	NA	NA	NA	Ribosome biogenesis in eukaryotes [PATH:ko03008]
VVO_01240	conserved hypothetical protein	14	12	2	0.050469	0.928877	0.952288		-2.82713	0.00143486	0.0148934
VVO_01241	NUC153 and WD40 repeat-containing nucleolar rRNA processing-related protein	10	10	26	0.272861	0.671659	0.838966		1.35874	0.00748806	0.0473449
VVO_01242	alpha-aminoadipate reductase Lys1p	20	12	39	-0.464104	0.369526	0.611441	Lysine biosynthesis [PATH:ko00300]	0.943702	0.0145017	0.0715997	Lysine biosynthesis [PATH:ko00300]
VVO_01243	conserved hypothetical protein	0	1	12	NA	NA	NA		4.56519	0.000461794	0.00648812
VVO_01244	conserved hypothetical protein	32	15	71	-0.820248	0.0592824	0.191272	Ribosome [PATH:ko03010]	1.12998	0.000131195	0.00244148	Ribosome [PATH:ko03010]
VVO_01246	conserved hypothetical protein	41	18	13	-0.914766	0.0191665	0.0938733	Terpenoid backbone biosynthesis [PATH:ko00900]	-1.67688	7.83604e-05	0.00162075	Terpenoid backbone biosynthesis [PATH:ko00900]
VVO_01247	hypothetical protein	0	1	1	NA	NA	NA		NA	NA	NA
VVO_01248	glycoside hydrolase family 18 protein	62	27	53	-0.926447	0.00359895	0.0290331		-0.246048	0.361136	0.585943
VVO_01249	L-ornithine transporter	8	1	12	-2.72714	0.0242585	0.110943		0.565191	0.385865	0.616911
VVO_01250	conserved hypothetical protein	0	0	1	NA	NA	NA		NA	NA	NA
VVO_01251	conserved hypothetical protein	46	17	48	-1.16324	0.00251162	0.022849		0.0416289	0.888753	0.971088
VVO_01252	conserved hypothetical protein	74	26	52	-1.23615	5.76685e-05	0.00130715		-0.528785	0.0411894	0.148068
VVO_01253	conserved hypothetical protein	12	16	18	0.687899	0.208427	0.43793	Proteasome [PATH:ko03050]	0.565191	0.288218	0.51607	Proteasome [PATH:ko03050]
VVO_01254	conserved hypothetical protein	10	0	2	-4.04907	0.00293688	0.0259292		-2.3417	0.015215	0.0742381
VVO_01255	conserved hypothetical protein	0	4	0	NA	NA	NA		NA	NA	NA
VVO_01256	conserved hypothetical protein	0	0	0	NA	NA	NA		NA	NA	NA
VVO_01258	conserved hypothetical protein	0	1	1	NA	NA	NA		NA	NA	NA
VVO_01259	conserved hypothetical protein	9	18	41	1.27286	0.025696	0.112915		2.16786	3.20548e-06	0.000125601
VVO_01260	conserved hypothetical protein	0	5	1	3.59479	0.0263884	0.11247		NA	NA	NA
VVO_01261	conserved hypothetical protein	6	3	4	-0.727139	0.461893	0.686794	Aminoacyl-tRNA biosynthesis [PATH:ko00970]	-0.604734	0.51179	0.726801	Aminoacyl-tRNA biosynthesis [PATH:ko00970]
VVO_01262	conserved hypothetical protein	1	0	0	NA	NA	NA		NA	NA	NA
VVO_01264	xylanase	0	0	0	NA	NA	NA		NA	NA	NA
VVO_01265	L-ornithine transporter	32	34	67	0.360324	0.309319	0.546975		1.04632	0.000482837	0.00669046
VVO_01266	conserved hypothetical protein	5	6	6	0.535896	0.537832	0.736735		0.243263	0.780209	0.896954
VVO_01267	conserved hypothetical protein	7	1	4	-2.53449	0.0428559	0.154446		-0.827127	0.35104	0.577197
VVO_01268	conserved hypothetical protein	0	1	0	NA	NA	NA		NA	NA	NA
VVO_01269	conserved hypothetical protein	3	0	7	NA	NA	NA		1.20262	0.207006	0.41162
VVO_01271	conserved hypothetical protein	1	2	3	1.27286	0.457138	0.69009		1.56519	0.312669	0.535517
VVO_01273	conserved hypothetical protein	46	11	50	-1.79127	2.99875e-05	0.000797928	Aminoacyl-tRNA biosynthesis [PATH:ko00970]	0.100523	0.732919	0.86762	Aminoacyl-tRNA biosynthesis [PATH:ko00970]
VVO_01274	g2/mitotic-specific cyclin cdc13	4	7	8	1.08022	0.222223	0.455544	Cell cycle - yeast [PATH:ko04111]	0.980228	0.253158	0.474874	Cell cycle - yeast [PATH:ko04111]
VVO_01276	conserved hypothetical protein	0	1	0	NA	NA	NA		NA	NA	NA
VVO_01277	RNA helicase	0	0	1	NA	NA	NA		NA	NA	NA
VVO_01278	conserved hypothetical protein	0	5	4	3.59479	0.0263884	0.11247		NA	NA	NA
VVO_01279	conserved hypothetical protein	8	1	5	-2.72714	0.0242585	0.110943		-0.697844	0.389683	0.619644
VVO_01280	orotate phosphoribosyltransferase	4	0	7	NA	NA	NA	Pyrimidine metabolism [PATH:ko00240]	0.787583	0.374547	0.604226	Pyrimidine metabolism [PATH:ko00240]
VVO_01281	other/AgaK1 protein kinase	0	0	0	NA	NA	NA		NA	NA	NA
VVO_01282	conserved hypothetical protein	17	6	6	-1.22964	0.0549031	0.185826		-1.52227	0.0177301	0.0820811
VVO_01283	conserved hypothetical protein	0	0	1	NA	NA	NA		NA	NA	NA
VVO_01286	conserved hypothetical protein	0	1	1	NA	NA	NA		NA	NA	NA
VVO_01287	conserved hypothetical protein	3	8	7	1.6879	0.0664748	0.202814	Protein processing in endoplasmic reticulum [PATH:ko04141]	1.20262	0.207006	0.41162	Protein processing in endoplasmic reticulum [PATH:ko04141]
VVO_01288	conserved hypothetical protein	0	4	2	NA	NA	NA		NA	NA	NA
VVO_01289	carboxylase:pyruvate/acetyl-CoA/propionyl-CoA	3	4	8	0.687899	0.529393	0.74201		1.39527	0.13011	0.312078
VVO_01290	propionyl-CoA carboxylase	15	22	24	0.825402	0.0839501	0.240593	Propanoate metabolism [PATH:ko00640]	0.6583	0.159867	0.357043	Propanoate metabolism [PATH:ko00640]
VVO_01291	conserved hypothetical protein	1	0	1	NA	NA	NA		-0.0197717	0.992268	1
VVO_01292	conserved hypothetical protein	6	2	10	-1.3121	0.230283	0.448508		0.717194	0.327896	0.548282
VVO_01293	conserved hypothetical protein	0	0	0	NA	NA	NA	Aminobenzoate degradation [PATH:ko00627]	NA	NA	NA	Aminobenzoate degradation [PATH:ko00627]
VVO_01295	conserved hypothetical protein	0	0	1	NA	NA	NA		NA	NA	NA
VVO_01297	hypothetical protein	0	1	2	NA	NA	NA		NA	NA	NA
VVO_01298	conserved hypothetical protein	14	3	12	-1.94953	0.0147695	0.0776479		-0.242164	0.669136	0.825361
VVO_01299	conserved hypothetical protein	0	1	1	NA	NA	NA		NA	NA	NA
VVO_01300	conserved hypothetical protein	0	6	4	3.85782	0.0126295	0.0710886		NA	NA	NA
VVO_01301	conserved hypothetical protein	0	0	11	NA	NA	NA		4.43966	0.000860969	0.0103802
VVO_01302	conserved hypothetical protein	38	30	5	-0.0681755	0.845694	0.938777		-2.94577	8.29161e-08	4.99835e-06
VVO_01303	conserved hypothetical protein	12	4	4	-1.3121	0.089782	0.247761		-1.60473	0.0384227	0.141364
VVO_01304	ATP citrate lyase isoform 2	38	34	52	0.112397	0.740606	0.886436	Citrate cycle (TCA cycle) [PATH:ko00020]	0.432741	0.157275	0.351978	Citrate cycle (TCA cycle) [PATH:ko00020]
VVO_01305	conserved hypothetical protein	0	0	1	NA	NA	NA		NA	NA	NA
VVO_01306	conserved hypothetical protein	0	0	1	NA	NA	NA		NA	NA	NA
VVO_01307	conserved hypothetical protein	0	0	2	NA	NA	NA	Cell cycle [PATH:ko04110]	NA	NA	NA	Cell cycle [PATH:ko04110]
VVO_01308	conserved hypothetical protein	16	4	7	-1.72714	0.0164072	0.084219		-1.21242	0.0532076	0.16561
VVO_01309	conserved hypothetical protein	0	2	0	NA	NA	NA		NA	NA	NA
VVO_01310	NAD+ diphosphatase	0	1	6	NA	NA	NA	Peroxisome [PATH:ko04146]	3.56519	0.0214624	0.0937882	Peroxisome [PATH:ko04146]
VVO_01311	conserved hypothetical protein	11	24	9	1.39839	0.00562203	0.0404138	Ribosome [PATH:ko03010]	-0.309278	0.632527	0.811425	Ribosome [PATH:ko03010]
VVO_01312	small nuclear ribonucleoprotein hPrp3	22	25	35	0.457286	0.27664	0.512407	Spliceosome [PATH:ko03040]	0.65008	0.0932381	0.241457	Spliceosome [PATH:ko03040]
VVO_01313	conserved hypothetical protein	10	9	15	0.120858	0.854904	0.928411	RNA degradation [PATH:ko03018]	0.565191	0.332296	0.551845	RNA degradation [PATH:ko03018]
VVO_01314	conserved hypothetical protein	1	2	2	1.27286	0.457138	0.69009		0.980228	0.567763	0.763476
VVO_01315	glutamate decarboxylase	120	100	88	0.00982698	0.959692	0.970067	beta-Alanine metabolism [PATH:ko00410]	-0.467231	0.0202278	0.0908704	beta-Alanine metabolism [PATH:ko00410]
VVO_01316	conserved hypothetical protein	0	0	0	NA	NA	NA		NA	NA	NA
VVO_01317	conserved hypothetical protein	0	2	2	NA	NA	NA		NA	NA	NA
VVO_01318	conserved hypothetical protein	0	1	3	NA	NA	NA		NA	NA	NA
VVO_01321	conserved hypothetical protein	8	5	1	-0.405211	0.616658	0.807262		-3.01977	0.0128019	0.0669326
VVO_01322	hypothetical protein	0	0	1	NA	NA	NA		NA	NA	NA
VVO_01323	conserved hypothetical protein	8	3	0	-1.14218	0.214289	0.446554		-4.01977	0.00533068	0.0372804
VVO_01324	small heat shock protein	2	2	4	0.272861	0.849656	0.935386	Protein processing in endoplasmic reticulum [PATH:ko04141]	0.980228	0.419083	0.645017	Protein processing in endoplasmic reticulum [PATH:ko04141]
VVO_01325	hypothetical protein	19	13	10	-0.274626	0.592767	0.781839		-0.945771	0.085233	0.235652
VVO_01326	conserved hypothetical protein	5	1	7	-2.04907	0.132284	0.322075		0.465655	0.578798	0.759702
VVO_01327	conserved hypothetical protein	13	4	13	-1.42758	0.0596771	0.186772		-0.0197717	0.972126	1
VVO_01328	conserved hypothetical protein	0	0	1	NA	NA	NA		NA	NA	NA
VVO_01329	conserved hypothetical protein	3	6	0	1.27286	0.197778	0.42342		NA	NA	NA
VVO_01330	conserved hypothetical protein	3	1	2	-1.3121	0.396292	0.625739		-0.604734	0.642722	0.816631
VVO_01331	conserved hypothetical protein	11	11	18	0.272861	0.656636	0.841675		0.690722	0.204087	0.409277
VVO_01332	conserved hypothetical protein	7	11	3	0.924938	0.178321	0.393335		-1.24216	0.192462	0.392379
VVO_01333	hypothetical protein	0	2	2	NA	NA	NA		NA	NA	NA
VVO_01334	conserved hypothetical protein	0	1	1	NA	NA	NA		NA	NA	NA
VVO_01335	EstA protein	119	80	134	-0.300028	0.145334	0.338894		0.1515	0.403882	0.632456
VVO_01336	conserved hypothetical protein	26	28	34	0.379777	0.332488	0.574441	Protein export [PATH:ko03060]	0.367251	0.326306	0.54653	Protein export [PATH:ko03060]
VVO_01338	conserved hypothetical protein	10	8	8	-0.0490667	0.942533	0.962916		-0.3417	0.616448	0.795064
VVO_01339	mitochondrial genome maintenance protein	7	7	6	0.272861	0.722864	0.878635		-0.242164	0.762526	0.886816
VVO_01340	conserved hypothetical protein	0	7	11	4.08022	0.00611661	0.0431399		4.43966	0.000860969	0.0103802
VVO_01341	conserved hypothetical protein	14	19	15	0.713434	0.156955	0.36161		0.079764	0.881687	0.965686
VVO_01342	dynein 1 light intermediate chain	13	15	2	0.479312	0.378923	0.620735	Salmonella infection [PATH:ko05132]	-2.72021	0.00260647	0.0229649	Salmonella infection [PATH:ko05132]
VVO_01343	conserved hypothetical protein	0	1	3	NA	NA	NA		NA	NA	NA
VVO_01345	conserved hypothetical protein	5	10	11	1.27286	0.0963736	0.259931		1.11773	0.135714	0.320506
VVO_01346	conserved hypothetical protein	48	49	38	0.302609	0.300511	0.534984	Basal transcription factors [PATH:ko03022]	-0.356807	0.253031	0.476218	Basal transcription factors [PATH:ko03022]
VVO_01347	hypothetical protein	0	2	3	NA	NA	NA		NA	NA	NA
VVO_01348	conserved hypothetical protein	21	2	23	-3.11946	9.57841e-05	0.00199634		0.111473	0.797834	0.907454
VVO_01349	conserved hypothetical protein	12	10	3	0.00982698	0.987252	0.992264	RNA transport [PATH:ko03013]	-2.01977	0.0153111	0.0744239	RNA transport [PATH:ko03013]
VVO_01350	conserved hypothetical protein	7	5	7	-0.212565	0.799512	0.921787		-0.0197717	0.979545	1
VVO_01351	tripeptidyl peptidase A	47	31	38	-0.327531	0.320157	0.560326	Lysosome [PATH:ko04142]	-0.326433	0.298234	0.529769	Lysosome [PATH:ko04142]
VVO_01352	PCI domain-containing protein	14	2	7	-2.53449	0.00418377	0.0328265		-1.01977	0.115796	0.286465
VVO_01353	conserved hypothetical protein	7	9	7	0.635431	0.379176	0.619492		-0.0197717	0.979545	1
VVO_01354	conserved hypothetical protein	11	21	7	1.20575	0.0209334	0.099382		-0.671848	0.329321	0.548777
VVO_01358	conserved hypothetical protein	3	1	8	-1.3121	0.396292	0.625739		1.39527	0.13011	0.312078
VVO_01359	conserved hypothetical protein	55	32	48	-0.508498	0.105645	0.278848		-0.216169	0.447511	0.674783
VVO_01360	conserved hypothetical protein	45	31	22	-0.264795	0.426599	0.658608		-1.05219	0.00381522	0.0289031
VVO_01361	hypothetical protein	7	6	7	0.050469	0.949676	0.967643		-0.0197717	0.979545	1
VVO_01362	ankyrin repeat protein	1	5	7	2.59479	0.0566476	0.186617		2.78758	0.0262567	0.107169
VVO_01363	ATPase with bromodomain-containing protein	26	23	49	0.0959836	0.815625	0.923442		0.894498	0.00880434	0.0526916
VVO_01364	conserved hypothetical protein	22	15	25	-0.27968	0.558152	0.745606		0.164653	0.695913	0.843491
VVO_01365	hypothetical protein	13	13	18	0.272861	0.628888	0.819051		0.449714	0.388616	0.619554
VVO_01366	heterogeneous nuclear ribonucleoprotein HRP1	19	36	59	1.19486	0.00268316	0.0241001	mRNA surveillance pathway [PATH:ko03015]	1.61494	4.63872e-06	0.000172194	mRNA surveillance pathway [PATH:ko03015]
VVO_01367	conserved hypothetical protein	7	11	7	0.924938	0.178321	0.393335	Vitamin B6 metabolism [PATH:ko00750]	-0.0197717	0.979545	1	Vitamin B6 metabolism [PATH:ko00750]
VVO_01368	glycoside hydrolase family 85 protein	5	9	31	1.12086	0.153847	0.355604		2.6125	6.23585e-06	0.000222128
VVO_01369	glycoside hydrolase family 85 protein	11	1	4	-3.18657	0.00436192	0.0337329	Other glycan degradation [PATH:ko00511]	-1.4792	0.0618597	0.186771	Other glycan degradation [PATH:ko00511]
VVO_01370	heterotrimeric G-protein alpha subunit, GPA3-like protein	2	1	1	-0.727139	0.671002	0.847185		-1.01977	0.552246	0.76022
VVO_01371	mRNA 3'-end-processing protein RNA14	3	9	7	1.85782	0.0374954	0.14149	mRNA surveillance pathway [PATH:ko03015]	1.20262	0.207006	0.41162	mRNA surveillance pathway [PATH:ko03015]
VVO_01372	conserved hypothetical protein	0	0	0	NA	NA	NA		NA	NA	NA
VVO_01373	conserved hypothetical protein	16	12	25	-0.142176	0.794875	0.920065	Terpenoid backbone biosynthesis [PATH:ko00900]	0.624085	0.171302	0.359902	Terpenoid backbone biosynthesis [PATH:ko00900]
VVO_01374	conserved hypothetical protein	10	2	20	-2.04907	0.0332853	0.129711	RNA degradation [PATH:ko03018]	0.980228	0.0707893	0.206869	RNA degradation [PATH:ko03018]
VVO_01375	conserved hypothetical protein	9	7	6	-0.0897087	0.901194	0.931997		-0.604734	0.421685	0.642988
VVO_01376	prefoldin	7	17	5	1.55297	0.0117465	0.0682293		-0.505198	0.546985	0.760549
VVO_01377	conserved hypothetical protein	37	31	46	0.0176043	0.959859	0.97009	Sphingolipid metabolism [PATH:ko00600]	0.294337	0.354073	0.578275	Sphingolipid metabolism [PATH:ko00600]
VVO_01378	conserved hypothetical protein	42	41	22	0.238096	0.45114	0.691974		-0.952657	0.0100364	0.0575971
VVO_01379	conserved hypothetical protein	62	40	84	-0.359407	0.212739	0.445323		0.418349	0.0814686	0.228015
VVO_01380	putative E2-like enzyme that plays a role in formation of Atg8p-phosphatidylethanolamine conjugates	84	93	73	0.419703	0.0525306	0.179147	Regulation of autophagy [PATH:ko04140]	-0.222265	0.334936	0.554402	Regulation of autophagy [PATH:ko04140]
VVO_01381	conserved hypothetical protein	16	16	16	0.272861	0.591841	0.781307		-0.0197717	0.969078	1
VVO_01382	conserved hypothetical protein	0	2	5	NA	NA	NA		3.30216	0.0418341	0.145743
VVO_01383	conserved hypothetical protein	33	51	55	0.900893	0.00458512	0.0352766		0.717194	0.0217521	0.0937189
VVO_01384	conserved hypothetical protein	2	5	3	1.59479	0.163585	0.370792		0.565191	0.664606	0.827006
VVO_01385	proteasome subunit alpha type 4	35	44	38	0.60301	0.0634802	0.195673	Proteasome [PATH:ko03050]	0.0988728	0.769765	0.891925	Proteasome [PATH:ko03050]
VVO_01386	conserved hypothetical protein	11	23	16	1.33699	0.00880736	0.054823	Mineral absorption [PATH:ko04978]	0.520797	0.352488	0.576955	Mineral absorption [PATH:ko04978]
VVO_01387	conserved hypothetical protein	7	1	3	-2.53449	0.0428559	0.154446		-1.24216	0.192462	0.392379
VVO_01388	conserved hypothetical protein	8	7	11	0.0802163	0.914158	0.940636		0.43966	0.509234	0.727787
VVO_01389	conserved hypothetical protein	2	9	11	2.44279	0.0134487	0.0741495		2.43966	0.00960489	0.0559169
VVO_01390	conserved hypothetical protein	0	1	1	NA	NA	NA		NA	NA	NA
VVO_01391	phytanoyl-CoA dioxygenase	10	4	3	-1.04907	0.194974	0.420358		-1.75674	0.0438882	0.147366
VVO_01392	conserved hypothetical protein	4	5	6	0.594789	0.536652	0.73971		0.565191	0.539775	0.755289
VVO_01393	conserved hypothetical protein	11	12	12	0.398392	0.5071	0.734545	MAPK signaling pathway - yeast [PATH:ko04011]	0.105759	0.860524	0.94914	MAPK signaling pathway - yeast [PATH:ko04011]
VVO_01394	glycoside hydrolase family 63 protein	14	13	9	0.165946	0.764619	0.899426		-0.657202	0.280479	0.505615
VVO_01395	conserved hypothetical protein	11	6	26	-0.601608	0.399595	0.62422		1.22124	0.01383	0.0706577
VVO_01396	conserved hypothetical protein	9	6	14	-0.312101	0.677697	0.841978		0.617658	0.310436	0.537303
VVO_01397	thiamine biosynthetic bifunctional enzyme Thi4	6	6	11	0.272861	0.742665	0.886458	Thiamine metabolism [PATH:ko00730]	0.854697	0.232458	0.449554	Thiamine metabolism [PATH:ko00730]
VVO_01398	conserved hypothetical protein	6	2	9	-1.3121	0.230283	0.448508		0.565191	0.452676	0.677789
VVO_01399	conserved hypothetical protein	0	1	0	NA	NA	NA	Meiosis - yeast [PATH:ko04113]	NA	NA	NA	Meiosis - yeast [PATH:ko04113]
VVO_01400	hypothetical protein	16	5	10	-1.40521	0.0389747	0.14488		-0.697844	0.223788	0.436619
VVO_01401	conserved hypothetical protein	0	4	7	NA	NA	NA	Cell cycle [PATH:ko04110]	3.78758	0.0111106	0.0604422	Cell cycle [PATH:ko04110]
VVO_01402	conserved hypothetical protein	2	3	2	0.857824	0.509571	0.732294		-0.0197717	0.989065	1
VVO_01403	conserved hypothetical protein	1	3	2	1.85782	0.229725	0.46199		0.980228	0.567763	0.763476
VVO_01404	hypothetical protein	15	14	1	0.173326	0.745841	0.887182		-3.92666	0.000152098	0.00274359
VVO_01405	mRNA 3'-end-processing protein YSH1	1	6	5	2.85782	0.028011	0.115972	mRNA surveillance pathway [PATH:ko03015]	2.30216	0.0915433	0.240512	mRNA surveillance pathway [PATH:ko03015]
VVO_01407	conserved hypothetical protein	20	20	17	0.272861	0.548864	0.73568		-0.254237	0.592572	0.772535
VVO_01408	sec7-like domain belongs to guanine nucleotide exchange factors	66	39	68	-0.486131	0.0889101	0.251806	Endocytosis [PATH:ko04144]	0.0232971	0.925524	1	Endocytosis [PATH:ko04144]
VVO_01409	conserved hypothetical protein	5	5	7	0.272861	0.764392	0.902946		0.465655	0.578798	0.759702
VVO_01410	conserved hypothetical protein	22	6	18	-1.60161	0.00765721	0.0493285	Arachidonic acid metabolism [PATH:ko00590]	-0.309278	0.498878	0.716689	Arachidonic acid metabolism [PATH:ko00590]
VVO_01411	conserved hypothetical protein	0	0	1	NA	NA	NA		NA	NA	NA
VVO_01412	conserved hypothetical protein	4	0	2	NA	NA	NA		-1.01977	0.400567	0.630484
VVO_01413	NUZM, NADH-ubiquinone oxidoreductase 21.3 kDa subunit	12	2	20	-2.3121	0.0119409	0.06906		0.717194	0.166469	0.363613
VVO_01414	conserved hypothetical protein	0	5	11	3.59479	0.0263884	0.11247		4.43966	0.000860969	0.0103802
VVO_01415	conserved hypothetical protein	2	8	6	2.27286	0.0255492	0.113717		1.56519	0.153335	0.346127
VVO_01416	conserved hypothetical protein	20	2	1	-3.04907	0.000165369	0.00300882		-4.3417	6.78693e-06	0.000236386
VVO_01417	conserved hypothetical protein	5	2	9	-1.04907	0.359455	0.602853	Base excision repair [PATH:ko03410]	0.828225	0.293067	0.522763	Base excision repair [PATH:ko03410]
VVO_01418	conserved hypothetical protein	21	11	14	-0.660024	0.206214	0.434638	Parkinson's disease [PATH:ko05012]	-0.604734	0.219672	0.430733	Parkinson's disease [PATH:ko05012]
VVO_01419	conserved hypothetical protein	6	11	21	1.14733	0.108177	0.284083		1.78758	0.00332973	0.0264466
VVO_01420	conserved hypothetical protein	0	0	0	NA	NA	NA		NA	NA	NA
VVO_01421	conserved hypothetical protein	0	0	5	NA	NA	NA		3.30216	0.0418341	0.145743
VVO_01423	conserved hypothetical protein	25	6	17	-1.78603	0.00213708	0.0202632		-0.576165	0.199744	0.403204
VVO_01424	conserved hypothetical protein	54	56	80	0.325329	0.235911	0.455188		0.547269	0.029629	0.1152
VVO_01425	conserved hypothetical protein	3	4	20	0.687899	0.529393	0.74201		2.71719	0.00021001	0.00348518
VVO_01426	Ptc1p	1	2	7	1.27286	0.457138	0.69009		2.78758	0.0262567	0.107169
VVO_01427	conserved hypothetical protein	24	32	57	0.687899	0.0752371	0.22461		1.22816	0.00025096	0.00399553
VVO_01428	conserved hypothetical protein	14	30	18	1.3724	0.00227251	0.0212923		0.342798	0.503204	0.721288
VVO_01429	glycoside hydrolase family 18 protein	256	276	281	0.381386	0.0022371	0.0210631	Amino sugar and nucleotide sugar metabolism [PATH:ko00520]	0.114655	0.357061	0.582278	Amino sugar and nucleotide sugar metabolism [PATH:ko00520]
VVO_01430	beta-glucan synthesis-associated protein	7	28	10	2.27286	2.94504e-05	0.000788312		0.494802	0.482988	0.707259
VVO_01431	GTP-binding protein 1	19	33	31	1.06933	0.00857144	0.053928		0.686497	0.0973743	0.250057
VVO_01432	conserved hypothetical protein	22	24	24	0.398392	0.348161	0.593672		0.105759	0.803751	0.907961
VVO_01433	conserved hypothetical protein	47	22	30	-0.822296	0.0219775	0.102888		-0.66747	0.0449727	0.150257
VVO_01434	conserved hypothetical protein	0	4	7	NA	NA	NA	Porphyrin and chlorophyll metabolism [PATH:ko00860]	3.78758	0.0111106	0.0604422	Porphyrin and chlorophyll metabolism [PATH:ko00860]
VVO_01435	phosphomevalonate kinase	9	11	1	0.562368	0.383531	0.619168	Terpenoid backbone biosynthesis [PATH:ko00900]	-3.1897	0.0067715	0.0433782	Terpenoid backbone biosynthesis [PATH:ko00900]
VVO_01436	amino acid transporter	13	8	1	-0.427578	0.502374	0.730134		-3.72021	0.000535446	0.00726949
VVO_01437	polysaccharide lyase family 14 protein	2	15	16	3.17975	0.000256566	0.00420756		2.98023	0.000512314	0.00705044
VVO_01438	conserved hypothetical protein	13	10	16	-0.10565	0.860886	0.931824	Phosphatidylinositol signaling system [PATH:ko04070]	0.279789	0.6025	0.782945	Phosphatidylinositol signaling system [PATH:ko04070]
VVO_01439	nuclear prelamin A recognition factor-like protein	11	9	14	-0.0166452	0.979423	0.986457		0.328152	0.570979	0.757974
VVO_01440	syntaxin-like t-SNARE protein TLG2	25	20	14	-0.0490667	0.909252	0.937953	SNARE interactions in vesicular transport [PATH:ko04130]	-0.856273	0.0694664	0.203932	SNARE interactions in vesicular transport [PATH:ko04130]
VVO_01441	conserved hypothetical protein	3	0	2	NA	NA	NA		-0.604734	0.642722	0.816631
VVO_01442	conserved hypothetical protein	10	7	8	-0.241712	0.73126	0.883101	RNA polymerase [PATH:ko03020]	-0.3417	0.616448	0.795064	RNA polymerase [PATH:ko03020]
VVO_01443	conserved hypothetical protein	13	9	43	-0.257653	0.677212	0.843477		1.70605	4.77871e-05	0.00110325
VVO_01444	conserved hypothetical protein	1	0	0	NA	NA	NA		NA	NA	NA
VVO_01445	conserved hypothetical protein	10	5	2	-0.727139	0.342196	0.587369		-2.3417	0.015215	0.0742381
VVO_01446	conserved hypothetical protein	128	87	146	-0.284195	0.151419	0.351864	Ubiquitin mediated proteolysis [PATH:ko04120]	0.170053	0.329625	0.548442	Ubiquitin mediated proteolysis [PATH:ko04120]
VVO_01447	conserved hypothetical protein	2	2	13	0.272861	0.849656	0.935386		2.68067	0.00300786	0.0251356
VVO_01448	conserved hypothetical protein	4	4	27	0.272861	0.788641	0.916869		2.73512	1.548e-05	0.00045116
VVO_01449	conserved hypothetical protein	8	5	1	-0.405211	0.616658	0.807262	Purine metabolism [PATH:ko00230]	-3.01977	0.0128019	0.0669326	Purine metabolism [PATH:ko00230]
VVO_01450	conserved hypothetical protein	23	25	29	0.393156	0.344259	0.588959		0.314647	0.433162	0.655389
VVO_01451	machado-Joseph disease 1	14	6	4	-0.949531	0.157916	0.362767	Protein processing in endoplasmic reticulum [PATH:ko04141]	-1.82713	0.0142915	0.0708847	Protein processing in endoplasmic reticulum [PATH:ko04141]
VVO_01452	conserved hypothetical protein	28	21	34	-0.142176	0.730892	0.88456		0.260336	0.478427	0.702696
VVO_01453	conserved hypothetical protein	4	1	5	-1.72714	0.2302	0.453794		0.302156	0.754135	0.882295
VVO_01454	conserved hypothetical protein	0	0	5	NA	NA	NA		3.30216	0.0418341	0.145743
VVO_01455	conserved hypothetical protein	887	474	322	-0.631186	2.57143e-15	6.41144e-13		-1.48165	1.99862e-63	7.04815e-60
VVO_01456	conserved hypothetical protein	18	7	16	-1.08971	0.0728958	0.218541		-0.189697	0.701691	0.849983
VVO_01457	conserved hypothetical protein	16	3	7	-2.14218	0.00560844	0.0404673		-1.21242	0.0532076	0.16561
VVO_01458	endosomal P24A protein	0	6	6	3.85782	0.0126295	0.0710886		3.56519	0.0214624	0.0937882
VVO_01459	conserved hypothetical protein	0	6	4	3.85782	0.0126295	0.0710886	Aminoacyl-tRNA biosynthesis [PATH:ko00970]	NA	NA	NA	Aminoacyl-tRNA biosynthesis [PATH:ko00970]
VVO_01460	conserved hypothetical protein	2	0	4	NA	NA	NA		0.980228	0.419083	0.645017
VVO_01461	conserved hypothetical protein	46	34	64	-0.163238	0.614034	0.806571	Ribosome [PATH:ko03010]	0.456666	0.0991552	0.252379	Ribosome [PATH:ko03010]
VVO_01462	conserved hypothetical protein	15	16	18	0.365971	0.479183	0.702648	Phosphatidylinositol signaling system [PATH:ko04070]	0.243263	0.628856	0.807891	Phosphatidylinositol signaling system [PATH:ko04070]
VVO_01463	topoisomerase I	11	10	14	0.135358	0.829502	0.925994		0.328152	0.570979	0.757974
VVO_01464	conserved hypothetical protein	0	1	0	NA	NA	NA		NA	NA	NA
VVO_01465	conserved hypothetical protein	2	13	18	2.9733	0.000973288	0.0115051	Glycine, serine and threonine metabolism [PATH:ko00260]	3.15015	0.000155529	0.00275268	Glycine, serine and threonine metabolism [PATH:ko00260]
VVO_01466	conserved hypothetical protein	15	6	20	-1.04907	0.112447	0.293751		0.395266	0.420061	0.64197
VVO_01467	lateendosome to vacuole transport-family protein	0	10	9	4.59479	0.0007378	0.00950597		4.15015	0.0030497	0.0249966
VVO_01468	conserved hypothetical protein	1	0	1	NA	NA	NA		-0.0197717	0.992268	1
VVO_01469	conserved hypothetical protein	1	4	3	2.27286	0.114346	0.294032		1.56519	0.312669	0.535517
VVO_01470	conserved hypothetical protein	2	13	18	2.9733	0.000973288	0.0115051		3.15015	0.000155529	0.00275268
VVO_01471	conserved hypothetical protein	1	1	1	0.272861	0.893374	0.945702	Basal transcription factors [PATH:ko03022]	-0.0197717	0.992268	1	Basal transcription factors [PATH:ko03022]
VVO_01472	conserved hypothetical protein	0	0	0	NA	NA	NA		NA	NA	NA
VVO_01473	carbohydrate esterase family 9 protein	3	9	7	1.85782	0.0374954	0.14149		1.20262	0.207006	0.41162
VVO_01474	conserved hypothetical protein	7	3	6	-0.949531	0.318035	0.559084		-0.242164	0.762526	0.886816
VVO_01475	expressed protein	0	5	2	3.59479	0.0263884	0.11247		NA	NA	NA
VVO_01476	conserved hypothetical protein	0	2	2	NA	NA	NA		NA	NA	NA
VVO_01477	DNA excision repair protein ERCC-1	0	1	1	NA	NA	NA	Nucleotide excision repair [PATH:ko03420]	NA	NA	NA	Nucleotide excision repair [PATH:ko03420]
VVO_01478	carbohydrate esterase family 9 protein	4	10	6	1.59479	0.0488175	0.169315		0.565191	0.539775	0.755289
VVO_01479	histone deacetylase complex protein	3	12	7	2.27286	0.00624056	0.0432884		1.20262	0.207006	0.41162
VVO_01480	conserved hypothetical protein	38	28	28	-0.167711	0.637952	0.827653		-0.460344	0.197483	0.399153
VVO_01481	conserved hypothetical protein	3	3	4	0.272861	0.816414	0.92008		0.395266	0.718412	0.862388
VVO_01482	conserved hypothetical protein	4	13	6	1.9733	0.00923972	0.0570136		0.565191	0.539775	0.755289
VVO_01483	conserved hypothetical protein	28	27	29	0.220394	0.570216	0.75886		0.0308544	0.935654	1
VVO_01484	conserved hypothetical protein	5	2	5	-1.04907	0.359455	0.602853		-0.0197717	0.982712	1
VVO_01485	conserved hypothetical protein	16	17	18	0.360324	0.472235	0.695643	Spliceosome [PATH:ko03040]	0.150153	0.761743	0.88847	Spliceosome [PATH:ko03040]
VVO_01486	conserved hypothetical protein	23	29	26	0.60728	0.129489	0.319253		0.157106	0.703342	0.851398
VVO_01487	conserved hypothetical protein	3	0	0	NA	NA	NA		NA	NA	NA
VVO_01488	conserved hypothetical protein	0	0	0	NA	NA	NA	Ubiquitin mediated proteolysis [PATH:ko04120]	NA	NA	NA	Ubiquitin mediated proteolysis [PATH:ko04120]
VVO_01489	splicing factor U2AF 26 kDa subunit	20	18	8	0.120858	0.795931	0.919943	Shigellosis [PATH:ko05131]	-1.3417	0.0193396	0.0885153	Shigellosis [PATH:ko05131]
VVO_01490	conserved hypothetical protein	3	2	3	-0.312101	0.810371	0.923864		-0.0197717	0.986608	1
VVO_01491	conserved hypothetical protein	40	26	70	-0.348627	0.330746	0.571798		0.787583	0.00497854	0.0354683
VVO_01492	conserved hypothetical protein	4	2	11	-0.727139	0.548025	0.739414		1.43966	0.0691586	0.203834
VVO_01493	conserved hypothetical protein	3	4	11	0.687899	0.529393	0.74201		1.8547	0.0293442	0.11463
VVO_01494	conserved hypothetical protein	1	4	1	2.27286	0.114346	0.294032	Histidine metabolism [PATH:ko00340]	-0.0197717	0.992268	1	Histidine metabolism [PATH:ko00340]
VVO_01495	guanine nucleotide binding protein beta subunit	10	27	48	1.70582	0.000681689	0.00899829	Measles [PATH:ko05162]	2.24326	2.65073e-07	1.32593e-05	Measles [PATH:ko05162]
VVO_01496	conserved hypothetical protein	0	1	0	NA	NA	NA		NA	NA	NA
VVO_01497	conserved hypothetical protein	0	0	0	NA	NA	NA		NA	NA	NA
VVO_01498	conserved hypothetical protein	1	3	2	1.85782	0.229725	0.46199		0.980228	0.567763	0.763476
VVO_01499	conserved hypothetical protein	8	4	4	-0.727139	0.395572	0.632239		-1.01977	0.234514	0.451243
VVO_01500	conserved hypothetical protein	0	0	3	NA	NA	NA	Ribosome biogenesis in eukaryotes [PATH:ko03008]	NA	NA	NA	Ribosome biogenesis in eukaryotes [PATH:ko03008]
VVO_01501	CAMK/CAMK-Unique protein kinase	202	66	129	-1.34096	1.43631e-12	2.3022e-10		-0.666756	3.26912e-05	0.000814738
VVO_01502	conserved hypothetical protein	3	2	6	-0.312101	0.810371	0.923864	Cell cycle - yeast [PATH:ko04111]	0.980228	0.322363	0.541855	Cell cycle - yeast [PATH:ko04111]
VVO_01503	ribosomal protein L12	26	10	25	-1.10565	0.0291813	0.118129	Ribosome [PATH:ko03010]	-0.0763552	0.85011	0.941999	Ribosome [PATH:ko03010]
VVO_01504	conserved hypothetical protein	2	0	5	NA	NA	NA		1.30216	0.25639	0.473754
VVO_01505	conserved hypothetical protein	6	23	12	2.21146	0.00019653	0.00342313		0.980228	0.161651	0.355345
VVO_01506	conserved hypothetical protein	25	11	20	-0.911563	0.0682181	0.206681		-0.3417	0.428357	0.650911
VVO_01507	palmitoyl-protein thioesterase	6	6	16	0.272861	0.742665	0.886458	Lysosome [PATH:ko04142]	1.39527	0.0322999	0.122809	Lysosome [PATH:ko04142]
VVO_01508	H+/nucleoside cotransporter	17	12	24	-0.229639	0.669864	0.854886		0.477728	0.292612	0.523009
VVO_01509	conserved hypothetical protein	18	11	12	-0.437632	0.419988	0.649744		-0.604734	0.255812	0.476934
VVO_01510	conserved hypothetical protein	59	31	40	-0.655585	0.0351798	0.135875		-0.580487	0.0473325	0.155562
VVO_01511	conserved hypothetical protein	17	7	6	-1.00725	0.102208	0.271105		-1.52227	0.0177301	0.0820811
VVO_01512	conserved hypothetical protein	15	22	4	0.825402	0.0839501	0.240593		-1.92666	0.00858237	0.0517142
VVO_01513	carbohydrate-binding module family 12 protein	345	261	391	-0.129685	0.269378	0.502759		0.160801	0.130561	0.311622
VVO_01514	conserved hypothetical protein	23	17	12	-0.163238	0.721398	0.878996		-0.958371	0.0555337	0.172167
VVO_01515	conserved hypothetical protein	0	0	1	NA	NA	NA		NA	NA	NA
VVO_01516	conserved hypothetical protein	4	5	3	0.594789	0.536652	0.73971		-0.434809	0.691621	0.844092
VVO_01517	conserved hypothetical protein	20	21	51	0.343251	0.445248	0.684419	Pantothenate and CoA biosynthesis [PATH:ko00770]	1.33073	0.000227539	0.00372783	Pantothenate and CoA biosynthesis [PATH:ko00770]
VVO_01518	conserved hypothetical protein	0	1	3	NA	NA	NA		NA	NA	NA
VVO_01519	conserved hypothetical protein	8	1	4	-2.72714	0.0242585	0.110943		-1.01977	0.234514	0.451243
VVO_01520	conserved hypothetical protein	6	14	20	1.49525	0.0261686	0.113987		1.71719	0.00534034	0.0369813
VVO_01521	mitochondrial half-size ABC transporter	166	155	211	0.173946	0.278942	0.515889	ABC transporters [PATH:ko02010]	0.326288	0.0286033	0.113146	ABC transporters [PATH:ko02010]
VVO_01522	conserved hypothetical protein	110	104	210	0.191941	0.329354	0.569683		0.913114	3.39538e-08	2.30266e-06
VVO_01524	pcc1	10	6	5	-0.464104	0.525744	0.744099		-1.01977	0.183803	0.381284
VVO_01525	conserved hypothetical protein	1	1	5	0.272861	0.893374	0.945702	Focal adhesion [PATH:ko04510]	2.30216	0.0915433	0.240512	Focal adhesion [PATH:ko04510]
VVO_01526	NAD+ kinase	23	16	17	-0.250701	0.589602	0.780493		-0.455871	0.320404	0.54179
VVO_01527	conserved hypothetical protein	2	1	3	-0.727139	0.671002	0.847185		0.565191	0.664606	0.827006
VVO_01528	conserved hypothetical protein	6	3	2	-0.727139	0.461893	0.686794		-1.60473	0.143215	0.333696
VVO_01529	conserved hypothetical protein	13	5	11	-1.10565	0.123029	0.307606	Ubiquitin mediated proteolysis [PATH:ko04120]	-0.26078	0.658478	0.826967	Ubiquitin mediated proteolysis [PATH:ko04120]
VVO_01530	conserved hypothetical protein	0	8	2	4.27286	0.00299395	0.0260404		NA	NA	NA
VVO_01531	RAD54B protein	2	0	4	NA	NA	NA	Homologous recombination [PATH:ko03440]	0.980228	0.419083	0.645017	Homologous recombination [PATH:ko03440]
VVO_01532	conserved hypothetical protein	2	1	1	-0.727139	0.671002	0.847185		-1.01977	0.552246	0.76022
VVO_01533	conserved hypothetical protein	6	6	5	0.272861	0.742665	0.886458		-0.282806	0.74563	0.876999
VVO_01534	conserved hypothetical protein	13	1	8	-3.42758	0.00138811	0.0149876		-0.720211	0.259609	0.475158
VVO_01535	asparaginase	1	0	1	NA	NA	NA		-0.0197717	0.992268	1
VVO_01536	pheromone B alpha 1 receptor	0	2	3	NA	NA	NA		NA	NA	NA
VVO_01537	conserved hypothetical protein	6	13	9	1.38834	0.0426832	0.155321		0.565191	0.452676	0.677789
VVO_01538	conserved hypothetical protein	0	3	6	NA	NA	NA	Penicillin and cephalosporin biosynthesis [PATH:ko00311]	3.56519	0.0214624	0.0937882	Penicillin and cephalosporin biosynthesis [PATH:ko00311]
VVO_01539	conserved hypothetical protein	0	5	2	3.59479	0.0263884	0.11247		NA	NA	NA
VVO_01540	conserved hypothetical protein	5	2	1	-1.04907	0.359455	0.602853		-2.3417	0.0861081	0.236082
VVO_01541	conserved hypothetical protein	1	3	2	1.85782	0.229725	0.46199		0.980228	0.567763	0.763476
VVO_01542	hypothetical protein	9	17	20	1.1904	0.0397196	0.146036		1.13223	0.0420777	0.143334
VVO_01543	conserved hypothetical protein	14	10	16	-0.212565	0.719456	0.877821		0.172873	0.743055	0.877042
VVO_01544	conserved hypothetical protein	2	5	3	1.59479	0.163585	0.370792		0.565191	0.664606	0.827006
VVO_01545	glycosyltransferase family 2 protein	50	43	42	0.0552699	0.853307	0.930655		-0.27131	0.367958	0.596463
VVO_01547	superkiller protein 3	3	2	5	-0.312101	0.810371	0.923864	RNA degradation [PATH:ko03018]	0.717194	0.489064	0.710112	RNA degradation [PATH:ko03018]
VVO_01548	conserved hypothetical protein	2	0	3	NA	NA	NA	Fanconi anemia pathway [PATH:ko03460]	0.565191	0.664606	0.827006	Fanconi anemia pathway [PATH:ko03460]
VVO_01549	conserved hypothetical protein	263	187	280	-0.219163	0.108655	0.284949		0.0705924	0.568422	0.755575
VVO_01550	digestive organ expansion factor	29	31	15	0.369077	0.320793	0.56093		-0.970862	0.0297579	0.115606
VVO_01551	conserved hypothetical protein	23	20	23	0.0712275	0.871268	0.940491		-0.0197717	0.962929	1
VVO_01552	conserved hypothetical protein	0	0	3	NA	NA	NA	Sulfur metabolism [PATH:ko00920]	NA	NA	NA	Sulfur metabolism [PATH:ko00920]
VVO_01553	STE/STE20/YSK protein kinase	7	2	2	-1.53449	0.144818	0.339396		-1.82713	0.083222	0.231225
VVO_01554	UDP-3-O-[3-hydroxymyristoyl] glucosamine N-acyltransferase	0	3	9	NA	NA	NA	RNA transport [PATH:ko03013]	4.15015	0.0030497	0.0249966	RNA transport [PATH:ko03013]
VVO_01555	conserved hypothetical protein	18	21	31	0.495254	0.283376	0.519169	RNA transport [PATH:ko03013]	0.7645	0.0685633	0.203056	RNA transport [PATH:ko03013]
VVO_01556	conserved hypothetical protein	212	107	112	-0.713592	1.67907e-05	0.000493604		-0.940337	1.04336e-08	8.86609e-07
VVO_01557	ribosomal protein S2	23	10	18	-0.928772	0.0755999	0.222438	Ribosome [PATH:ko03010]	-0.373409	0.409027	0.639377	Ribosome [PATH:ko03010]
VVO_01558	conserved hypothetical protein	7	2	3	-1.53449	0.144818	0.339396		-1.24216	0.192462	0.392379
VVO_01559	atypical/PIKK/PI3K protein kinase	6	1	2	-2.3121	0.0754738	0.223779	Regulation of autophagy [PATH:ko04140]	-1.60473	0.143215	0.333696	Regulation of autophagy [PATH:ko04140]
VVO_01560	conserved hypothetical protein	0	1	5	NA	NA	NA		3.30216	0.0418341	0.145743
VVO_01561	conserved hypothetical protein	0	1	4	NA	NA	NA		NA	NA	NA
VVO_01562	conserved hypothetical protein	40	90	92	1.44279	4.0018e-08	2.80626e-06	Aminoacyl-tRNA biosynthesis [PATH:ko00970]	1.18186	6.40793e-06	0.000227111	Aminoacyl-tRNA biosynthesis [PATH:ko00970]
VVO_01563	conserved hypothetical protein	39	20	72	-0.690613	0.0729774	0.218543	Ribosome [PATH:ko03010]	0.864751	0.00203012	0.0191679	Ribosome [PATH:ko03010]
VVO_01564	conserved hypothetical protein	5	2	0	-1.04907	0.359455	0.602853		-3.3417	0.0394427	0.143323
VVO_01565	conserved hypothetical protein	0	0	5	NA	NA	NA	Purine metabolism [PATH:ko00230]	3.30216	0.0418341	0.145743	Purine metabolism [PATH:ko00230]
VVO_01566	conserved hypothetical protein	7	4	6	-0.534494	0.545861	0.742821		-0.242164	0.762526	0.886816
VVO_01567	conserved hypothetical protein	25	18	20	-0.20107	0.64915	0.838948	Bisphenol degradation [PATH:ko00363]	-0.3417	0.428357	0.650911	Bisphenol degradation [PATH:ko00363]
VVO_01568	signal transducer	16	0	8	-4.72714	9.41086e-05	0.00197672		-1.01977	0.0927132	0.240362
VVO_01570	conserved hypothetical protein	4	0	2	NA	NA	NA		-1.01977	0.400567	0.630484
VVO_01571	conserved hypothetical protein	1	7	0	3.08022	0.013849	0.0742586		NA	NA	NA
VVO_01572	conserved hypothetical protein	35	36	33	0.313503	0.358821	0.605258		-0.104661	0.764881	0.886996
VVO_01573	conserved hypothetical protein	22	30	18	0.72032	0.072878	0.218732		-0.309278	0.498878	0.716689
VVO_01574	conserved hypothetical protein	66	83	64	0.603507	0.0107413	0.0642761	Alzheimer's disease [PATH:ko05010]	-0.0641658	0.799816	0.908975	Alzheimer's disease [PATH:ko05010]
VVO_01575	conserved hypothetical protein	2	0	3	NA	NA	NA		0.565191	0.664606	0.827006
VVO_01576	conserved hypothetical protein	29	31	26	0.369077	0.320793	0.56093		-0.177313	0.648793	0.81874
VVO_01577	conserved hypothetical protein	2	1	1	-0.727139	0.671002	0.847185		-1.01977	0.552246	0.76022
VVO_01578	conserved hypothetical protein	6	7	4	0.495254	0.535693	0.74234		-0.604734	0.51179	0.726801
VVO_01579	conserved hypothetical protein	0	7	5	4.08022	0.00611661	0.0431399		3.30216	0.0418341	0.145743
VVO_01580	conserved hypothetical protein	4	7	2	1.08022	0.222223	0.455544		-1.01977	0.400567	0.630484
VVO_01581	conserved hypothetical protein	5	5	11	0.272861	0.764392	0.902946		1.11773	0.135714	0.320506
VVO_01582	conserved hypothetical protein	0	1	5	NA	NA	NA	Tuberculosis [PATH:ko05152]	3.30216	0.0418341	0.145743	Tuberculosis [PATH:ko05152]
VVO_01583	conserved hypothetical protein	5	3	5	-0.464104	0.653673	0.8414		-0.0197717	0.982712	1
VVO_01584	conserved hypothetical protein	8	12	16	0.857824	0.187155	0.407481		0.980228	0.106081	0.267496
VVO_01585	conserved hypothetical protein	58	47	33	-0.0305308	0.913691	0.941667		-0.833359	0.0068927	0.0438756
VVO_01586	conserved hypothetical protein	313	262	250	0.0162655	0.892356	0.957346		-0.344006	0.00477103	0.0343018
VVO_01587	conserved hypothetical protein	12	12	3	0.272861	0.642411	0.831914		-2.01977	0.0153111	0.0744239
VVO_01588	conserved hypothetical protein	22	10	15	-0.864642	0.101873	0.271125	Cysteine and methionine metabolism [PATH:ko00270]	-0.572313	0.23184	0.449653	Cysteine and methionine metabolism [PATH:ko00270]
VVO_01589	conserved hypothetical protein	0	0	0	NA	NA	NA		NA	NA	NA
VVO_01590	conserved hypothetical protein	0	0	0	NA	NA	NA		NA	NA	NA
VVO_01591	conserved hypothetical protein	1	1	1	0.272861	0.893374	0.945702		-0.0197717	0.992268	1
VVO_01592	conserved hypothetical protein	6	0	7	-3.3121	0.0322544	0.127465	Cell cycle - yeast [PATH:ko04111]	0.202621	0.800404	0.907596	Cell cycle - yeast [PATH:ko04111]
VVO_01593	conserved hypothetical protein	18	11	12	-0.437632	0.419988	0.649744	Butanoate metabolism [PATH:ko00650]	-0.604734	0.255812	0.476934	Butanoate metabolism [PATH:ko00650]
VVO_01594	autophagy protein 5	8	6	1	-0.142176	0.854144	0.930135	Regulation of autophagy [PATH:ko04140]	-3.01977	0.0128019	0.0669326	Regulation of autophagy [PATH:ko04140]
VVO_01595	conserved hypothetical protein	0	0	3	NA	NA	NA		NA	NA	NA
VVO_01596	conserved hypothetical protein	2	3	11	0.857824	0.509571	0.732294		2.43966	0.00960489	0.0559169
VVO_01598	conserved hypothetical protein	8	14	14	1.08022	0.084299	0.241028		0.787583	0.20918	0.413147
VVO_01599	conserved hypothetical protein	21	7	4	-1.3121	0.0248094	0.112432		-2.41209	0.000344613	0.0051769
VVO_01600	developmental regulator medusa	5	6	5	0.535896	0.537832	0.736735		-0.0197717	0.982712	1
VVO_01601	hypothetical protein	0	0	0	NA	NA	NA		NA	NA	NA
VVO_01603	conserved hypothetical protein	17	17	26	0.272861	0.580488	0.771615		0.593205	0.182461	0.379841
VVO_01604	conserved hypothetical protein	5	14	16	1.75829	0.0124769	0.0710915	Spliceosome [PATH:ko03040]	1.6583	0.0150627	0.0740587	Spliceosome [PATH:ko03040]
VVO_01605	conserved hypothetical protein	6	6	7	0.272861	0.742665	0.886458		0.202621	0.800404	0.907596
VVO_01606	conserved hypothetical protein	11	3	15	-1.60161	0.0593358	0.190668		0.427687	0.452457	0.67883
VVO_01608	malate synthase	85	122	112	0.794208	8.21272e-05	0.00179507	Pyruvate metabolism [PATH:ko00620]	0.378192	0.067031	0.199061	Pyruvate metabolism [PATH:ko00620]
VVO_01609	conserved hypothetical protein	27	21	24	-0.0897087	0.829728	0.924943		-0.189697	0.638973	0.81591
VVO_01610	conserved hypothetical protein	7	2	5	-1.53449	0.144818	0.339396		-0.505198	0.546985	0.760549
VVO_01611	conserved hypothetical protein	0	0	0	NA	NA	NA		NA	NA	NA
VVO_01612	conserved hypothetical protein	0	0	0	NA	NA	NA		NA	NA	NA
VVO_01613	conserved hypothetical protein	108	63	85	-0.504746	0.0242961	0.110664		-0.365268	0.0796259	0.225815
VVO_01614	conserved hypothetical protein	18	6	28	-1.3121	0.0377222	0.140925		0.617658	0.151433	0.345537
VVO_01615	conserved hypothetical protein	20	20	27	0.272861	0.548864	0.73568		0.413188	0.328911	0.549132
VVO_01616	Plasma membrane fusion protein PRM1	16	5	20	-1.40521	0.0389747	0.14488		0.302156	0.531049	0.748275
VVO_01617	conserved hypothetical protein	0	1	0	NA	NA	NA		NA	NA	NA
VVO_01618	conserved hypothetical protein	16	15	29	0.179752	0.728173	0.882221		0.838209	0.0565368	0.174701
VVO_01619	hypothetical protein	10	4	27	-1.04907	0.194974	0.420358		1.41319	0.00498722	0.0354943
VVO_01620	conserved hypothetical protein	0	0	0	NA	NA	NA		NA	NA	NA
VVO_01621	mitochondrial distribution and morphology protein 31	6	2	9	-1.3121	0.230283	0.448508		0.565191	0.452676	0.677789
VVO_01622	SET-domain protein	0	0	2	NA	NA	NA		NA	NA	NA
VVO_01624	conserved hypothetical protein	1	0	1	NA	NA	NA		-0.0197717	0.992268	1
VVO_01625	hypothetical protein	0	0	0	NA	NA	NA		NA	NA	NA
VVO_01626	hypothetical protein	0	0	0	NA	NA	NA		NA	NA	NA
VVO_01627	hypothetical protein	1	0	0	NA	NA	NA		NA	NA	NA
VVO_01629	conserved hypothetical protein	18	52	30	1.80338	9.56837e-07	4.41194e-05		0.717194	0.090144	0.240373
VVO_01630	Cl-channel protein	8	3	9	-1.14218	0.214289	0.446554		0.150153	0.830247	0.925808
VVO_01631	conserved hypothetical protein	0	1	2	NA	NA	NA		NA	NA	NA
VVO_01632	conserved hypothetical protein	1	8	0	3.27286	0.00685399	0.0467251		NA	NA	NA
VVO_01633	conserved hypothetical protein	8	10	25	0.594789	0.382211	0.620085		1.62408	0.00275682	0.0239751
VVO_01634	conserved hypothetical protein	1	10	6	3.59479	0.00168832	0.0168757		2.56519	0.0490937	0.157856
VVO_01635	conserved hypothetical protein	13	9	14	-0.257653	0.677212	0.843477		0.0871435	0.875335	0.960444
VVO_01636	conserved hypothetical protein	32	16	47	-0.727139	0.0892824	0.252489		0.534817	0.102555	0.260001
VVO_01637	peptidoglycan-binding LysM domain protein	10	5	14	-0.727139	0.342196	0.587369		0.465655	0.432394	0.655211
VVO_01638	conserved hypothetical protein	29	22	33	-0.125688	0.756317	0.898769		0.166641	0.649598	0.819536
VVO_01639	conserved hypothetical protein	0	1	1	NA	NA	NA		NA	NA	NA
VVO_01640	conserved hypothetical protein	89	97	117	0.397041	0.0600402	0.187212	Aminoacyl-tRNA biosynthesis [PATH:ko00970]	0.37486	0.0633825	0.190309	Aminoacyl-tRNA biosynthesis [PATH:ko00970]
VVO_01641	conserved hypothetical protein	9	8	6	0.102936	0.882898	0.950075		-0.604734	0.421685	0.642988
VVO_01642	conserved hypothetical protein	11	6	4	-0.601608	0.399595	0.62422	Basal transcription factors [PATH:ko03022]	-1.4792	0.0618597	0.186771	Basal transcription factors [PATH:ko03022]
VVO_01643	conserved hypothetical protein	2	12	7	2.85782	0.00188845	0.0183053		1.78758	0.0901136	0.241754
VVO_01644	conserved hypothetical protein	23	35	14	0.878582	0.0215024	0.100804		-0.735979	0.126476	0.305544
VVO_01645	conserved hypothetical protein	5	2	3	-1.04907	0.359455	0.602853		-0.756737	0.465426	0.691012
VVO_01646	conserved hypothetical protein	5	11	12	1.41036	0.0591956	0.191727		1.24326	0.0898864	0.24304
VVO_01647	conserved hypothetical protein	6	7	11	0.495254	0.535693	0.74234		0.854697	0.232458	0.449554
VVO_01650	hypothetical expressed protein	8	14	13	1.08022	0.084299	0.241028		0.680668	0.286686	0.514176
VVO_01651	conserved hypothetical protein	14	4	11	-1.53449	0.0392019	0.145044		-0.367695	0.525501	0.741865
VVO_01652	acetyl xylan esterase	3	0	0	NA	NA	NA		NA	NA	NA
VVO_01653	acetyl xylan esterase	0	0	4	NA	NA	NA		NA	NA	NA
VVO_01654	acetyl xylan esterase	0	4	4	NA	NA	NA		NA	NA	NA
VVO_01656	conserved hypothetical protein	0	1	6	NA	NA	NA		3.56519	0.0214624	0.0937882
VVO_01657	conserved hypothetical protein	2	0	6	NA	NA	NA		1.56519	0.153335	0.346127
VVO_01658	conserved hypothetical protein	17	8	15	-0.814601	0.171767	0.381504		-0.200344	0.694752	0.843026
VVO_01659	conserved hypothetical protein	10	23	19	1.4745	0.0047902	0.0365205		0.906228	0.0991193	0.252652
VVO_01660	conserved hypothetical protein	0	0	0	NA	NA	NA		NA	NA	NA
VVO_01661	conserved hypothetical protein	1	5	19	2.59479	0.0566476	0.186617		4.22816	1.51338e-05	0.000444746
VVO_01662	conserved hypothetical protein	0	0	1	NA	NA	NA		NA	NA	NA
VVO_01663	conserved hypothetical protein	21	24	3	0.465506	0.278572	0.51556		-2.82713	9.46327e-05	0.00188544
VVO_01664	conserved hypothetical protein	19	11	20	-0.515635	0.335491	0.578294		0.0542289	0.906576	0.988342
VVO_01665	glycoside hydrolase family 92 protein	2	1	6	-0.727139	0.671002	0.847185		1.56519	0.153335	0.346127
VVO_01666	conserved hypothetical protein	0	0	1	NA	NA	NA		NA	NA	NA
VVO_01667	hypothetical protein	0	1	0	NA	NA	NA		NA	NA	NA
VVO_01668	conserved hypothetical protein	4	11	9	1.73229	0.0284042	0.115994		1.15015	0.167318	0.362771
VVO_01669	short-chain dehydrogenase/reductase SDR	40	21	53	-0.656749	0.0823969	0.238271		0.386221	0.198912	0.401754
VVO_01670	conserved hypothetical protein	6	21	11	2.08022	0.000617755	0.00827608		0.854697	0.232458	0.449554
VVO_01671	conserved hypothetical protein	9	11	7	0.562368	0.383531	0.619168		-0.382342	0.597518	0.777689
VVO_01673	conserved hypothetical protein	35	25	41	-0.212565	0.570067	0.758887		0.208497	0.529329	0.746298
VVO_01674	glyoxal oxidase	106	53	72	-0.727139	0.00198109	0.0189576		-0.577767	0.00811015	0.0496105
VVO_01675	conserved hypothetical protein	20	45	28	1.44279	0.000103506	0.00213089		0.465655	0.266855	0.48571
VVO_01676	conserved hypothetical protein	1	14	15	4.08022	0.000105736	0.0021603		3.88712	0.000177204	0.00300438
VVO_01678	conserved hypothetical protein	6	20	13	2.00983	0.00108409	0.0124647		1.09571	0.11048	0.275391
VVO_01679	conserved hypothetical protein	7	23	15	1.98907	0.000500321	0.00700241		1.07976	0.0902356	0.240254
VVO_01680	conserved hypothetical protein	22	8	7	-1.18657	0.0337463	0.130902	Oxidative phosphorylation [PATH:ko00190]	-1.67185	0.00389263	0.0292227	Oxidative phosphorylation [PATH:ko00190]
VVO_01681	conserved hypothetical protein	6	0	1	-3.3121	0.0322544	0.127465		-2.60473	0.0457046	0.151661
VVO_01682	conserved hypothetical protein	2	0	4	NA	NA	NA		0.980228	0.419083	0.645017
VVO_01683	hypothetical protein	0	0	0	NA	NA	NA		NA	NA	NA
VVO_01685	hypothetical protein	0	2	0	NA	NA	NA		NA	NA	NA
VVO_01686	glycoside hydrolase family 18 protein	10	5	8	-0.727139	0.342196	0.587369		-0.3417	0.616448	0.795064
VVO_01687	conserved hypothetical protein	9	7	4	-0.0897087	0.901194	0.931997		-1.1897	0.153191	0.348479
VVO_01688	conserved hypothetical protein	0	0	0	NA	NA	NA		NA	NA	NA
VVO_01689	conserved hypothetical protein	4	0	1	NA	NA	NA		-2.01977	0.161506	0.358097
VVO_01691	conserved hypothetical protein	0	1	6	NA	NA	NA	Cysteine and methionine metabolism [PATH:ko00270]	3.56519	0.0214624	0.0937882	Cysteine and methionine metabolism [PATH:ko00270]
VVO_01692	conserved hypothetical protein	1	0	1	NA	NA	NA	Glycosylphosphatidylinositol(GPI)-anchor biosynthesis [PATH:ko00563]	-0.0197717	0.992268	1	Glycosylphosphatidylinositol(GPI)-anchor biosynthesis [PATH:ko00563]
VVO_01693	conserved hypothetical protein	161	168	95	0.334262	0.0351412	0.135804		-0.780833	2.06748e-05	0.000580953
VVO_01694	hypothetical protein	24	21	21	0.0802163	0.851884	0.929554		-0.212417	0.621779	0.800257
VVO_01695	phosphoglycerate kinase	565	465	544	-0.00815877	0.927595	0.951771	Glycolysis / Gluconeogenesis [PATH:ko00010]	-0.0744159	0.389758	0.619136	Glycolysis / Gluconeogenesis [PATH:ko00010]
VVO_01696	RNA polymerase II-associated protein	3	21	12	3.08022	2.0178e-05	0.000571951		1.98023	0.0174323	0.0812356
VVO_01697	septin	20	18	12	0.120858	0.795931	0.919943		-0.756737	0.14431	0.334809
VVO_01698	conserved hypothetical protein	6	11	7	1.14733	0.108177	0.284083		0.202621	0.800404	0.907596
VVO_01699	conserved hypothetical protein	0	2	4	NA	NA	NA		NA	NA	NA
VVO_01700	conserved hypothetical protein	0	0	1	NA	NA	NA		NA	NA	NA
VVO_01701	conserved hypothetical protein	0	0	0	NA	NA	NA		NA	NA	NA
VVO_01702	conserved hypothetical protein	182	51	126	-1.56251	4.85032e-14	1.02039e-11		-0.550286	0.000898953	0.0106919
VVO_01703	conserved hypothetical protein	4	20	20	2.59479	0.000137783	0.00265776	Purine metabolism [PATH:ko00230]	2.30216	0.000739005	0.0091926	Purine metabolism [PATH:ko00230]
VVO_01704	conserved hypothetical protein	0	0	1	NA	NA	NA		NA	NA	NA
VVO_01705	conserved hypothetical protein	91	125	119	0.730851	0.000208258	0.00359485		0.367251	0.06625	0.197157
VVO_01706	conserved hypothetical protein	1	3	0	1.85782	0.229725	0.46199		NA	NA	NA
VVO_01707	DUF803 domain membrane protein	26	27	44	0.327309	0.407859	0.633746		0.73922	0.0350882	0.131114
VVO_01708	conserved hypothetical protein	3	0	3	NA	NA	NA		-0.0197717	0.986608	1
VVO_01709	conserved hypothetical protein	14	26	9	1.16595	0.0123553	0.0706977		-0.657202	0.280479	0.505615
VVO_01710	conserved hypothetical protein	0	0	0	NA	NA	NA		NA	NA	NA
VVO_01711	conserved hypothetical protein	5	0	4	-3.04907	0.0596513	0.189242		-0.3417	0.723205	0.861543
VVO_01712	conserved hypothetical protein	15	13	16	0.0664105	0.902969	0.932544		0.0733377	0.887486	0.97038
VVO_01713	conserved hypothetical protein	5	5	11	0.272861	0.764392	0.902946		1.11773	0.135714	0.320506
VVO_01714	hypothetical protein	0	4	1	NA	NA	NA		NA	NA	NA
VVO_01715	adenylate cyclase	16	12	31	-0.142176	0.794875	0.920065	Meiosis - yeast [PATH:ko04113]	0.934425	0.0306566	0.117193	Meiosis - yeast [PATH:ko04113]
VVO_01716	conserved hypothetical protein	10	3	4	-1.4641	0.0923338	0.251605		-1.3417	0.0981603	0.251434
VVO_01717	conserved hypothetical protein	13	24	30	1.15738	0.0168684	0.0858015		1.18668	0.00974176	0.0561804
VVO_01718	conserved hypothetical protein	13	1	14	-3.42758	0.00138811	0.0149876		0.0871435	0.875335	0.960444
VVO_01719	conserved hypothetical protein	12	11	12	0.147331	0.80621	0.926257		-0.0197717	0.973219	1
VVO_01720	conserved hypothetical protein	31	26	36	0.0191048	0.960116	0.969913		0.195957	0.578774	0.761727
VVO_01721	conserved hypothetical protein	0	2	4	NA	NA	NA	Ribosome biogenesis in eukaryotes [PATH:ko03008]	NA	NA	NA	Ribosome biogenesis in eukaryotes [PATH:ko03008]
VVO_01722	conserved hypothetical protein	10	3	6	-1.4641	0.0923338	0.251605		-0.756737	0.30193	0.528874
VVO_01725	hypothetical protein	0	0	0	NA	NA	NA		NA	NA	NA
VVO_01726	conserved hypothetical protein	57	22	34	-1.1006	0.00129283	0.0143147		-0.765199	0.0128199	0.0665821
VVO_01728	conserved hypothetical protein	1	2	1	1.27286	0.457138	0.69009		-0.0197717	0.992268	1
VVO_01729	hypothetical protein	1	1	2	0.272861	0.893374	0.945702		0.980228	0.567763	0.763476
VVO_01730	conserved hypothetical protein	1	0	6	NA	NA	NA		2.56519	0.0490937	0.157856
VVO_01731	conserved hypothetical protein	21	30	27	0.787435	0.0526191	0.179267		0.342798	0.412255	0.64243
VVO_01732	conserved hypothetical protein	0	2	1	NA	NA	NA		NA	NA	NA
VVO_01733	conserved hypothetical protein	48	49	57	0.302609	0.300511	0.534984	Arginine and proline metabolism [PATH:ko00330]	0.228156	0.418582	0.64892	Arginine and proline metabolism [PATH:ko00330]
VVO_01734	conserved hypothetical protein	8	14	6	1.08022	0.084299	0.241028		-0.434809	0.574824	0.759434
VVO_01735	conserved hypothetical protein	22	25	5	0.457286	0.27664	0.512407		-2.15728	0.000616216	0.00790933
VVO_01736	ubiquitin-carboxy extension protein fusion	55	32	45	-0.508498	0.105645	0.278848	Ribosome [PATH:ko03010]	-0.309278	0.284917	0.511588	Ribosome [PATH:ko03010]
VVO_01737	conserved hypothetical protein	82	42	26	-0.692373	0.00916294	0.0566957		-1.67688	2.32925e-08	1.68494e-06
VVO_01738	conserved hypothetical protein	78	45	77	-0.520688	0.0489462	0.169238		-0.0383873	0.868418	0.954043
VVO_01739	conserved hypothetical protein	66	34	60	-0.68407	0.0207167	0.0994046		-0.157275	0.540799	0.754252
VVO_01740	conserved hypothetical protein	0	0	1	NA	NA	NA		NA	NA	NA
VVO_01743	glycosyltransferase family 22 protein	6	17	6	1.77536	0.00557825	0.0404882	N-Glycan biosynthesis [PATH:ko00510]	-0.0197717	0.981062	1	N-Glycan biosynthesis [PATH:ko00510]
VVO_01744	conserved hypothetical protein	47	43	75	0.144537	0.633995	0.823552		0.654458	0.0134346	0.0691382
VVO_01745	exonuclease II	2	2	2	0.272861	0.849656	0.935386	RNA degradation [PATH:ko03018]	-0.0197717	0.989065	1	RNA degradation [PATH:ko03018]
VVO_01746	hypothetical protein	4	7	11	1.08022	0.222223	0.455544		1.43966	0.0691586	0.203834
VVO_01747	transposase putative	1	0	0	NA	NA	NA		NA	NA	NA
VVO_01750	cell polarity protein	0	5	2	3.59479	0.0263884	0.11247		NA	NA	NA
VVO_01751	medium-chain dehydrogenase/reductase like protein	0	0	0	NA	NA	NA		NA	NA	NA
VVO_01752	hypothetical protein	0	0	1	NA	NA	NA		NA	NA	NA
VVO_01754	conserved hypothetical protein	153	95	184	-0.414671	0.0252616	0.113906		0.246402	0.11757	0.289938
VVO_01755	acetyl xylan esterase II	419	218	294	-0.669761	1.03644e-08	8.83207e-07		-0.530906	1.06362e-06	4.93533e-05
VVO_01756	conserved hypothetical protein	2	8	5	2.27286	0.0255492	0.113717		1.30216	0.25639	0.473754
VVO_01757	conserved hypothetical protein	7	7	13	0.272861	0.722864	0.878635		0.873313	0.186142	0.384271
VVO_01758	hypothetical protein	0	0	1	NA	NA	NA		NA	NA	NA
VVO_01769	conserved hypothetical protein	8	8	9	0.272861	0.704598	0.864314		0.150153	0.830247	0.925808
VVO_01770	methylmalonate-semialdehyde dehydrogenase	35	11	39	-1.39699	0.00236635	0.021988	Valine, leucine and isoleucine degradation [PATH:ko00280]	0.136348	0.684562	0.839982	Valine, leucine and isoleucine degradation [PATH:ko00280]
VVO_01771	conserved hypothetical protein	2	3	4	0.857824	0.509571	0.732294	Riboflavin metabolism [PATH:ko00740]	0.980228	0.419083	0.645017	Riboflavin metabolism [PATH:ko00740]
VVO_01772	conserved hypothetical protein	8	8	5	0.272861	0.704598	0.864314		-0.697844	0.389683	0.619644
VVO_01773	conserved hypothetical protein	16	27	15	1.02775	0.0213475	0.100252		-0.112881	0.827605	0.924542
VVO_01774	conserved hypothetical protein	5	2	5	-1.04907	0.359455	0.602853		-0.0197717	0.982712	1
VVO_01775	conserved hypothetical protein	18	10	34	-0.575136	0.30073	0.534526		0.897766	0.0286155	0.113036
VVO_01776	conserved hypothetical protein	12	7	7	-0.504746	0.452867	0.693122		-0.797379	0.236727	0.453521
VVO_01777	conserved hypothetical protein	1	1	4	0.272861	0.893374	0.945702		1.98023	0.169873	0.361421
VVO_01778	conserved hypothetical protein	27	21	45	-0.0897087	0.829728	0.924943		0.717194	0.0379343	0.140116
VVO_01779	conserved hypothetical protein	22	17	15	-0.0991074	0.830465	0.924998		-0.572313	0.23184	0.449653
VVO_01780	conserved hypothetical protein	8	4	6	-0.727139	0.395572	0.632239	Glycolysis / Gluconeogenesis [PATH:ko00010]	-0.434809	0.574824	0.759434	Glycolysis / Gluconeogenesis [PATH:ko00010]
VVO_01781	conserved hypothetical protein	6	24	17	2.27286	0.000109843	0.0022273		1.48273	0.0209097	0.0931919
VVO_01782	conserved hypothetical protein	1	3	16	1.85782	0.229725	0.46199		3.98023	9.55045e-05	0.00188682
VVO_01783	conserved hypothetical protein	5	12	14	1.5359	0.0357416	0.137023		1.46566	0.0377156	0.13971
VVO_01784	conserved hypothetical protein	4	0	1	NA	NA	NA		-2.01977	0.161506	0.358097
VVO_01785	conserved hypothetical protein	1	4	1	2.27286	0.114346	0.294032		-0.0197717	0.992268	1
VVO_01786	conserved hypothetical protein	6	2	8	-1.3121	0.230283	0.448508		0.395266	0.61009	0.790551
VVO_01787	conserved hypothetical protein	8	21	15	1.66518	0.0032296	0.027556		0.887119	0.150109	0.343294
VVO_01788	conserved hypothetical protein	32	63	102	1.25014	3.86407e-05	0.000970632		1.65265	9.15384e-10	9.93262e-08
VVO_01789	conserved hypothetical protein	8	7	5	0.0802163	0.914158	0.940636		-0.697844	0.389683	0.619644
VVO_01790	conserved hypothetical protein	1	1	5	0.272861	0.893374	0.945702		2.30216	0.0915433	0.240512
VVO_01791	conserved hypothetical protein	29	28	38	0.222235	0.560029	0.747076		0.370175	0.295812	0.526328
VVO_01792	conserved hypothetical protein	18	30	17	1.00983	0.0167836	0.0855641	Peroxisome [PATH:ko04146]	-0.102234	0.833991	0.928002	Peroxisome [PATH:ko04146]
VVO_01793	conserved hypothetical protein	2	0	0	NA	NA	NA		NA	NA	NA
VVO_01794	conserved hypothetical protein	0	3	4	NA	NA	NA		NA	NA	NA
VVO_01795	polyamine transporter 1	1	7	1	3.08022	0.013849	0.0742586		-0.0197717	0.992268	1
VVO_01796	conserved hypothetical protein	2	2	1	0.272861	0.849656	0.935386		-1.01977	0.552246	0.76022
VVO_01797	conserved hypothetical protein	3	12	14	2.27286	0.00624056	0.0432884	Arachidonic acid metabolism [PATH:ko00590]	2.20262	0.00598926	0.0395342	Arachidonic acid metabolism [PATH:ko00590]
VVO_01798	conserved hypothetical protein	8	14	3	1.08022	0.084299	0.241028		-1.43481	0.119573	0.293492
VVO_01799	conserved hypothetical protein	0	1	2	NA	NA	NA		NA	NA	NA
VVO_01800	conserved hypothetical protein	0	1	5	NA	NA	NA	Endocytosis [PATH:ko04144]	3.30216	0.0418341	0.145743	Endocytosis [PATH:ko04144]
VVO_01801	conserved hypothetical protein	15	5	1	-1.3121	0.0578532	0.188422	Ubiquitin mediated proteolysis [PATH:ko04120]	-3.92666	0.000152098	0.00274359	Ubiquitin mediated proteolysis [PATH:ko04120]
VVO_01802	conserved hypothetical protein	10	10	7	0.272861	0.671659	0.838966		-0.534345	0.44871	0.674715
VVO_01803	conserved hypothetical protein	1	1	0	0.272861	0.893374	0.945702		NA	NA	NA
VVO_01804	conserved hypothetical protein	85	36	64	-0.966605	0.000412324	0.00606062	Notch signaling pathway [PATH:ko04330]	-0.429163	0.0707862	0.207074	Notch signaling pathway [PATH:ko04330]
VVO_01805	pyruvate kinase	54	34	24	-0.394563	0.204486	0.433506	Glycolysis / Gluconeogenesis [PATH:ko00010]	-1.1897	0.000467004	0.00652233	Glycolysis / Gluconeogenesis [PATH:ko00010]
VVO_01806	glycosyltransferase family 32 protein	22	9	6	-1.01665	0.0610114	0.189363		-1.89424	0.00164912	0.016616
VVO_01807	conserved hypothetical protein	13	16	12	0.572422	0.285566	0.520843	Carbon fixation in photosynthetic organisms [PATH:ko00710]	-0.135249	0.814764	0.916439	Carbon fixation in photosynthetic organisms [PATH:ko00710]
VVO_01808	helix-turn-helix transcription factor, AraC type	92	179	67	1.23312	6.67463e-12	1.02122e-09		-0.477244	0.0381668	0.14079
VVO_01809	conserved hypothetical protein	119	81	96	-0.282106	0.169601	0.377314	Parkinson's disease [PATH:ko05012]	-0.329627	0.0947685	0.244746	Parkinson's disease [PATH:ko05012]
VVO_01810	conserved hypothetical protein	23	16	24	-0.250701	0.589602	0.780493	Proteasome [PATH:ko03050]	0.0416289	0.921213	1	Proteasome [PATH:ko03050]
VVO_01811	conserved hypothetical protein	1	1	1	0.272861	0.893374	0.945702		-0.0197717	0.992268	1
VVO_01812	conserved hypothetical protein	34	18	44	-0.644676	0.115206	0.292501	Influenza A [PATH:ko05164]	0.352197	0.282962	0.508661	Influenza A [PATH:ko05164]
VVO_01813	conserved hypothetical protein	7	0	6	-3.53449	0.0175586	0.0876237	RNA degradation [PATH:ko03018]	-0.242164	0.762526	0.886816	RNA degradation [PATH:ko03018]
VVO_01814	succinate-CoA ligase	18	22	17	0.562368	0.217802	0.450459	Citrate cycle (TCA cycle) [PATH:ko00020]	-0.102234	0.833991	0.928002	Citrate cycle (TCA cycle) [PATH:ko00020]
VVO_01815	conserved hypothetical protein	16	6	16	-1.14218	0.079041	0.229801		-0.0197717	0.969078	1
VVO_01816	cell division control/GTP binding protein	60	31	47	-0.679833	0.0282797	0.115873		-0.372073	0.183805	0.380282
VVO_01817	conserved hypothetical protein	3	4	15	0.687899	0.529393	0.74201		2.30216	0.00347184	0.0273444
VVO_01818	conserved hypothetical protein	5	6	10	0.535896	0.537832	0.736735		0.980228	0.201392	0.405486
VVO_01819	MAP kinase kinase kinase	32	7	13	-1.91978	0.000263786	0.00429978	MAPK signaling pathway - yeast [PATH:ko04011]	-1.31933	0.00349402	0.0273967	MAPK signaling pathway - yeast [PATH:ko04011]
VVO_01820	conserved hypothetical protein	6	12	14	1.27286	0.0685463	0.207348		1.20262	0.0743371	0.214175
VVO_01821	conserved hypothetical protein	3	7	4	1.49525	0.115864	0.293122		0.395266	0.718412	0.862388
VVO_01822	conserved hypothetical protein	24	15	25	-0.405211	0.385897	0.620458		0.039122	0.924388	1
VVO_01823	conserved hypothetical protein	8	9	12	0.442786	0.526339	0.742989		0.565191	0.385865	0.616911
VVO_01824	conserved hypothetical protein	0	0	0	NA	NA	NA		NA	NA	NA
VVO_01825	conserved hypothetical protein	0	0	22	NA	NA	NA		5.43966	1.20047e-06	5.37584e-05
VVO_01826	nucleoporin	12	8	14	-0.312101	0.631295	0.821312	RNA transport [PATH:ko03013]	0.202621	0.720677	0.861004	RNA transport [PATH:ko03013]
VVO_01827	conserved hypothetical protein	6	0	4	-3.3121	0.0322544	0.127465		-0.604734	0.51179	0.726801
VVO_01828	NADPH oxidase isoform 1	616	557	686	0.127608	0.128585	0.318015		0.135507	0.0898347	0.2436
VVO_01829	spindle assembly checkpoint protein	15	4	10	-1.63403	0.0254816	0.114553	HTLV-I infection [PATH:ko05166]	-0.604734	0.299582	0.531761	HTLV-I infection [PATH:ko05166]
VVO_01830	TFIID and SAGA subunit	29	10	18	-1.26319	0.0104441	0.0628327	Basal transcription factors [PATH:ko03022]	-0.707828	0.0972387	0.250073	Basal transcription factors [PATH:ko03022]
VVO_01831	conserved hypothetical protein	41	26	37	-0.384251	0.280749	0.516042		-0.16787	0.607569	0.789023
VVO_01832	conserved hypothetical protein	65	49	74	-0.134797	0.618825	0.808369	Ribosome [PATH:ko03010]	0.167314	0.494565	0.711435	Ribosome [PATH:ko03010]
VVO_01833	delta 8-sphingoloid desaturase protein	8	10	19	0.594789	0.382211	0.620085		1.22816	0.0345406	0.129893
VVO_01834	conserved hypothetical protein	14	34	7	1.55297	0.000365996	0.00561249		-1.01977	0.115796	0.286465
VVO_01835	conserved hypothetical protein	1	2	3	1.27286	0.457138	0.69009	Histidine metabolism [PATH:ko00340]	1.56519	0.312669	0.535517	Histidine metabolism [PATH:ko00340]
VVO_01836	conserved hypothetical protein	12	14	40	0.495254	0.381088	0.620356	Glycine, serine and threonine metabolism [PATH:ko00260]	1.71719	8.15618e-05	0.00167469	Glycine, serine and threonine metabolism [PATH:ko00260]
VVO_01837	conserved hypothetical protein	24	21	16	0.0802163	0.851884	0.929554	Homologous recombination [PATH:ko03440]	-0.604734	0.189468	0.388125	Homologous recombination [PATH:ko03440]
VVO_01838	conserved hypothetical protein	18	2	7	-2.89706	0.000490392	0.006921	Ribosome [PATH:ko03010]	-1.38234	0.0232042	0.0991275	Ribosome [PATH:ko03010]
VVO_01839	ribosomal protein L4/L1	31	29	52	0.176646	0.634656	0.823853	Ribosome [PATH:ko03010]	0.726472	0.0240439	0.100821	Ribosome [PATH:ko03010]
VVO_01840	conserved hypothetical protein	2	9	6	2.44279	0.0134487	0.0741495		1.56519	0.153335	0.346127
VVO_01841	conserved hypothetical protein	15	21	32	0.758288	0.116571	0.293861		1.07334	0.0137948	0.0705802
VVO_01842	conserved hypothetical protein	6	3	0	-0.727139	0.461893	0.686794		-3.60473	0.0200582	0.090599
VVO_01843	conserved hypothetical protein	236	216	285	0.145106	0.283834	0.519232		0.252403	0.0461917	0.152595
VVO_01844	pre-rRNA-processing protein ESF1	2	5	16	1.59479	0.163585	0.370792		2.98023	0.000512314	0.00705044
VVO_01845	nuclear movement protein nudC	3	8	8	1.6879	0.0664748	0.202814		1.39527	0.13011	0.312078
VVO_01846	conserved hypothetical protein	18	10	10	-0.575136	0.30073	0.534526	Hepatitis C [PATH:ko05160]	-0.867769	0.119246	0.29371	Hepatitis C [PATH:ko05160]
VVO_01847	conserved hypothetical protein	474	292	352	-0.426057	5.3182e-05	0.0012261	Calcium signaling pathway [PATH:ko04020]	-0.449083	8.45307e-06	0.000272235	Calcium signaling pathway [PATH:ko04020]
VVO_01848	conserved hypothetical protein	8	3	9	-1.14218	0.214289	0.446554		0.150153	0.830247	0.925808
VVO_01849	molybdenum cofactor synthesis 2	7	0	6	-3.53449	0.0175586	0.0876237	Sulfur relay system [PATH:ko04122]	-0.242164	0.762526	0.886816	Sulfur relay system [PATH:ko04122]
VVO_01850	glutamine amidotransferase	17	12	4	-0.229639	0.669864	0.854886		-2.10723	0.00301741	0.0250669
VVO_01851	phosphoacetylglucosamine mutase	43	58	82	0.704578	0.0144362	0.0765231	Amino sugar and nucleotide sugar metabolism [PATH:ko00520]	0.911516	0.000574777	0.00767785	Amino sugar and nucleotide sugar metabolism [PATH:ko00520]
VVO_01852	conserved hypothetical protein	12	11	10	0.147331	0.80621	0.926257	Synaptic vesicle cycle [PATH:ko04721]	-0.282806	0.646386	0.816799	Synaptic vesicle cycle [PATH:ko04721]
VVO_01853	hyphal tip 1	4	4	7	0.272861	0.788641	0.916869		0.787583	0.374547	0.604226
VVO_01854	conserved hypothetical protein	3	0	5	NA	NA	NA		0.717194	0.489064	0.710112
VVO_01855	conserved hypothetical protein	6	7	7	0.495254	0.535693	0.74234		0.202621	0.800404	0.907596
VVO_01856	conserved hypothetical protein	10	8	6	-0.0490667	0.942533	0.962916		-0.756737	0.30193	0.528874
VVO_01857	conserved hypothetical protein	28	17	3	-0.447031	0.305004	0.539983		-3.24216	1.50215e-06	6.58052e-05
VVO_01858	conserved hypothetical protein	4	2	4	-0.727139	0.548025	0.739414	Steroid hormone biosynthesis [PATH:ko00140]	-0.0197717	0.984537	1	Steroid hormone biosynthesis [PATH:ko00140]
VVO_01859	conserved hypothetical protein	28	34	34	0.552969	0.131308	0.322085		0.260336	0.478427	0.702696
VVO_01860	conserved hypothetical protein	0	1	7	NA	NA	NA		3.78758	0.0111106	0.0604422
VVO_01861	conserved hypothetical protein	40	28	16	-0.241712	0.492115	0.718637		-1.3417	0.000940178	0.0109786
VVO_01862	hypothetical protein	17	18	11	0.355324	0.465356	0.68754		-0.647803	0.240323	0.459038
VVO_01863	conserved hypothetical protein	13	12	10	0.157384	0.784672	0.915893		-0.398283	0.509778	0.72687
VVO_01864	conserved hypothetical protein	10	7	3	-0.241712	0.73126	0.883101		-1.75674	0.0438882	0.147366
VVO_01865	conserved hypothetical protein	1	3	5	1.85782	0.229725	0.46199		2.30216	0.0915433	0.240512
VVO_01866	glycosyltransferase family 31 protein	18	23	18	0.626498	0.165053	0.370936		-0.0197717	0.967203	1
VVO_01867	conserved hypothetical protein	35	34	43	0.231041	0.504994	0.732282		0.27721	0.397354	0.628795
VVO_01868	Sgt1	125	57	80	-0.860033	0.00010344	0.00213606	Plant-pathogen interaction [PATH:ko04626]	-0.663628	0.00113982	0.0127809	Plant-pathogen interaction [PATH:ko04626]
VVO_01869	dihydrofolate reductase	0	1	4	NA	NA	NA	One carbon pool by folate [PATH:ko00670]	NA	NA	NA	One carbon pool by folate [PATH:ko00670]
VVO_01870	conserved hypothetical protein	9	10	8	0.424864	0.520328	0.739309		-0.189697	0.786512	0.900019
VVO_01871	conserved hypothetical protein	78	23	53	-1.48898	1.92851e-06	7.86833e-05		-0.577253	0.023264	0.098844
VVO_01872	conserved hypothetical protein	3	7	8	1.49525	0.115864	0.293122	Mismatch repair [PATH:ko03430]	1.39527	0.13011	0.312078	Mismatch repair [PATH:ko03430]
VVO_01873	conserved hypothetical protein	33	16	12	-0.771533	0.0692383	0.20916		-1.4792	0.00121911	0.0131675
VVO_01874	conserved hypothetical protein	35	24	20	-0.271459	0.472792	0.695777		-0.827127	0.0370318	0.137611
VVO_01875	conserved hypothetical protein	8	11	9	0.732293	0.270555	0.503629	Terpenoid backbone biosynthesis [PATH:ko00900]	0.150153	0.830247	0.925808	Terpenoid backbone biosynthesis [PATH:ko00900]
VVO_01876	conserved hypothetical protein	5	0	9	-3.04907	0.0596513	0.189242	Meiosis - yeast [PATH:ko04113]	0.828225	0.293067	0.522763	Meiosis - yeast [PATH:ko04113]
VVO_01877	conserved hypothetical protein	0	0	6	NA	NA	NA		3.56519	0.0214624	0.0937882
VVO_01878	conserved hypothetical protein	11	5	22	-0.864642	0.2474	0.472347	RNA degradation [PATH:ko03018]	0.980228	0.0580894	0.179184	RNA degradation [PATH:ko03018]
VVO_01879	conserved hypothetical protein	28	25	18	0.109363	0.78228	0.913973	Purine metabolism [PATH:ko00230]	-0.657202	0.126929	0.30627	Purine metabolism [PATH:ko00230]
VVO_01880	hypothetical ubiquinone oxidoreductase 20 kD subunit	7	11	5	0.924938	0.178321	0.393335	Alzheimer's disease [PATH:ko05010]	-0.505198	0.546985	0.760549	Alzheimer's disease [PATH:ko05010]
VVO_01881	conserved hypothetical protein	409	119	192	-1.50828	3.35296e-28	1.88101e-25		-1.11077	7.48408e-20	3.10501e-17
VVO_01882	conserved hypothetical protein	42	18	32	-0.949531	0.0144456	0.0765127		-0.412089	0.221306	0.432255
VVO_01883	DENN domain-containing protein	9	2	9	-1.89706	0.0549226	0.185008		-0.0197717	0.976806	1
VVO_01884	vacuolar protein sorting-associated protein vps13	106	77	94	-0.188273	0.379246	0.61848		-0.193103	0.344219	0.5683
VVO_01885	fatty acid elongase	14	12	22	0.050469	0.928877	0.952288	Biosynthesis of unsaturated fatty acids [PATH:ko01040]	0.632305	0.194159	0.393676	Biosynthesis of unsaturated fatty acids [PATH:ko01040]
VVO_01886	GTPase activating protein	6	1	9	-2.3121	0.0754738	0.223779		0.565191	0.452676	0.677789
VVO_01887	conserved hypothetical protein	2	0	4	NA	NA	NA	Synaptic vesicle cycle [PATH:ko04721]	0.980228	0.419083	0.645017	Synaptic vesicle cycle [PATH:ko04721]
VVO_01888	conserved hypothetical protein	10	3	5	-1.4641	0.0923338	0.251605		-1.01977	0.183803	0.381284
VVO_01889	conserved hypothetical protein	3	6	4	1.27286	0.197778	0.42342		0.395266	0.718412	0.862388
VVO_01890	conserved hypothetical protein	5	1	5	-2.04907	0.132284	0.322075		-0.0197717	0.982712	1
VVO_01891	conserved hypothetical protein	10	1	7	-3.04907	0.0077335	0.0494885		-0.534345	0.44871	0.674715
VVO_01892	conserved hypothetical protein	0	0	0	NA	NA	NA	Fanconi anemia pathway [PATH:ko03460]	NA	NA	NA	Fanconi anemia pathway [PATH:ko03460]
VVO_01893	conserved hypothetical protein	0	1	2	NA	NA	NA		NA	NA	NA
VVO_01894	conserved hypothetical protein	9	6	13	-0.312101	0.677697	0.841978	Glycolysis / Gluconeogenesis [PATH:ko00010]	0.510743	0.410317	0.640825	Glycolysis / Gluconeogenesis [PATH:ko00010]
VVO_01895	conserved hypothetical protein	21	10	28	-0.797528	0.135852	0.325871	Dopaminergic synapse [PATH:ko04728]	0.395266	0.340052	0.562407	Dopaminergic synapse [PATH:ko04728]
VVO_01896	conserved hypothetical protein	0	0	14	NA	NA	NA		4.78758	0.000135145	0.00249198
VVO_01897	conserved hypothetical protein	21	22	46	0.339976	0.438747	0.675119	Ribosome [PATH:ko03010]	1.11147	0.00238672	0.0213759	Ribosome [PATH:ko03010]
VVO_01898	actin-related protein	0	3	4	NA	NA	NA		NA	NA	NA
VVO_01899	conserved hypothetical protein	12	6	3	-0.727139	0.298109	0.531621		-2.01977	0.0153111	0.0744239
VVO_01900	conserved hypothetical protein	2	2	2	0.272861	0.849656	0.935386	Glycosylphosphatidylinositol(GPI)-anchor biosynthesis [PATH:ko00563]	-0.0197717	0.989065	1	Glycosylphosphatidylinositol(GPI)-anchor biosynthesis [PATH:ko00563]
VVO_01901	conserved hypothetical protein	9	4	4	-0.897064	0.280405	0.516467		-1.1897	0.153191	0.348479
VVO_01902	conserved hypothetical protein	1	0	2	NA	NA	NA		0.980228	0.567763	0.763476
VVO_01903	conserved hypothetical protein	0	0	6	NA	NA	NA		3.56519	0.0214624	0.0937882
VVO_01904	conserved hypothetical protein	1	0	0	NA	NA	NA		NA	NA	NA
VVO_01905	conserved hypothetical protein	27	15	48	-0.575136	0.204986	0.432862	MAPK signaling pathway [PATH:ko04010]	0.810303	0.0171641	0.0803309	MAPK signaling pathway [PATH:ko04010]
VVO_01906	conserved hypothetical protein	14	25	28	1.10936	0.0184139	0.0907819		0.980228	0.032525	0.123366
VVO_01907	glycoside hydrolase family 16 protein	35	34	48	0.231041	0.504994	0.732282		0.435908	0.171314	0.359713
VVO_01908	conserved hypothetical protein	101	128	189	0.61465	0.00127931	0.0141883	Ribosome [PATH:ko03010]	0.884259	3.46491e-07	1.69708e-05	Ribosome [PATH:ko03010]
VVO_01909	conserved hypothetical protein	0	3	10	NA	NA	NA		4.30216	0.0016151	0.0164495
VVO_01910	conserved hypothetical protein	22	4	7	-2.18657	0.00100241	0.0117361		-1.67185	0.00389263	0.0292227
VVO_01911	conserved hypothetical protein	1	0	3	NA	NA	NA		1.56519	0.312669	0.535517
VVO_01912	conserved hypothetical protein	2	1	2	-0.727139	0.671002	0.847185	Ribosome biogenesis in eukaryotes [PATH:ko03008]	-0.0197717	0.989065	1	Ribosome biogenesis in eukaryotes [PATH:ko03008]
VVO_01913	polysaccharide lyase family 8 protein	11	8	2	-0.18657	0.778934	0.911725		-2.4792	0.00849553	0.0514105
VVO_01914	conserved hypothetical protein	30	39	94	0.651373	0.0612701	0.18986	Ribosome [PATH:ko03010]	1.62793	6.05197e-09	5.33557e-07	Ribosome [PATH:ko03010]
VVO_01915	3-ketoacyl-CoA thiolase	6	1	10	-2.3121	0.0754738	0.223779	Fatty acid metabolism [PATH:ko00071]	0.717194	0.327896	0.548282	Fatty acid metabolism [PATH:ko00071]
VVO_01916	Ndufa5, NADH-ubiquinone oxidoreductase subunit	10	7	8	-0.241712	0.73126	0.883101	Oxidative phosphorylation [PATH:ko00190]	-0.3417	0.616448	0.795064	Oxidative phosphorylation [PATH:ko00190]
VVO_01917	conserved hypothetical protein	3	10	3	2.00983	0.0208546	0.0994287	RNA degradation [PATH:ko03018]	-0.0197717	0.986608	1	RNA degradation [PATH:ko03018]
VVO_01918	conserved hypothetical protein	5	12	19	1.5359	0.0357416	0.137023		1.90623	0.00353447	0.0274998
VVO_01919	conserved hypothetical protein	64	52	120	-0.0266989	0.920638	0.945137		0.887119	4.67428e-05	0.0011063
VVO_01920	conserved hypothetical protein	7	6	13	0.050469	0.949676	0.967643		0.873313	0.186142	0.384271
VVO_01921	conserved hypothetical protein	58	40	56	-0.263192	0.369507	0.611786	Ribosome [PATH:ko03010]	-0.0703977	0.794462	0.906469	Ribosome [PATH:ko03010]
VVO_01922	translation elongation factor 1a	444	408	630	0.150871	0.125805	0.312978	RNA transport [PATH:ko03013]	0.48502	4.38237e-08	2.88867e-06	RNA transport [PATH:ko03013]
VVO_01923	glutamic oxaloacetic transaminase AAT1	26	28	20	0.379777	0.332488	0.574441	Isoquinoline alkaloid biosynthesis [PATH:ko00950]	-0.398283	0.351205	0.576125	Isoquinoline alkaloid biosynthesis [PATH:ko00950]
VVO_01924	conserved hypothetical protein	41	22	29	-0.625259	0.0923036	0.252545	Aminoacyl-tRNA biosynthesis [PATH:ko00970]	-0.519343	0.134948	0.31982	Aminoacyl-tRNA biosynthesis [PATH:ko00970]
VVO_01925	endosome protein	15	10	16	-0.312101	0.591576	0.781953		0.0733377	0.887486	0.97038
VVO_01926	conserved hypothetical protein	10	26	43	1.65137	0.00112385	0.0127049		2.08456	3.27332e-06	0.000127551
VVO_01927	conserved hypothetical protein	8	20	15	1.59479	0.0053312	0.0390529		0.887119	0.150109	0.343294
VVO_01928	eukaryotic translation initiation factor 4E class I	7	20	16	1.78743	0.00252484	0.0229382	mTOR signaling pathway [PATH:ko04150]	1.17287	0.0614589	0.186198	mTOR signaling pathway [PATH:ko04150]
VVO_01929	conserved hypothetical protein	0	0	0	NA	NA	NA		NA	NA	NA
VVO_01931	conserved hypothetical protein	5	4	15	-0.0490667	0.959348	0.971689	Spliceosome [PATH:ko03040]	1.56519	0.023967	0.100979	Spliceosome [PATH:ko03040]
VVO_01932	atypical/RIO/RIO2 protein kinase	2	2	2	0.272861	0.849656	0.935386	Ribosome biogenesis in eukaryotes [PATH:ko03008]	-0.0197717	0.989065	1	Ribosome biogenesis in eukaryotes [PATH:ko03008]
VVO_01933	conserved hypothetical protein	1	0	7	NA	NA	NA	Limonene and pinene degradation [PATH:ko00903]	2.78758	0.0262567	0.107169	Limonene and pinene degradation [PATH:ko00903]
VVO_01934	conserved hypothetical protein	14	4	10	-1.53449	0.0392019	0.145044		-0.505198	0.394341	0.625008
VVO_01935	glycine dehydrogenase	29	24	37	-0.000157111	0.999684	0.999684		0.331701	0.352076	0.577151
VVO_01936	conserved hypothetical protein	18	14	11	-0.0897087	0.860621	0.932738	Plant-pathogen interaction [PATH:ko04626]	-0.730265	0.17937	0.375121	Plant-pathogen interaction [PATH:ko04626]
VVO_01937	conserved hypothetical protein	3	9	0	1.85782	0.0374954	0.14149	Peroxisome [PATH:ko04146]	NA	NA	NA	Peroxisome [PATH:ko04146]
VVO_01938	conserved hypothetical protein	0	3	1	NA	NA	NA		NA	NA	NA
VVO_01939	conserved hypothetical protein	1	1	4	0.272861	0.893374	0.945702		1.98023	0.169873	0.361421
VVO_01940	conserved hypothetical protein	8	6	8	-0.142176	0.854144	0.930135	Mineral absorption [PATH:ko04978]	-0.0197717	0.978133	1	Mineral absorption [PATH:ko04978]
VVO_01941	conserved hypothetical protein	4	11	5	1.73229	0.0284042	0.115994	RNA transport [PATH:ko03013]	0.302156	0.754135	0.882295	RNA transport [PATH:ko03013]
VVO_01942	riboflavin aldehyde-forming enzyme	45	34	52	-0.131529	0.686116	0.849693		0.188815	0.519743	0.734767
VVO_01943	conserved hypothetical protein	6	6	6	0.272861	0.742665	0.886458		-0.0197717	0.981062	1
VVO_01944	Man5C	10	1	4	-3.04907	0.0077335	0.0494885		-1.3417	0.0981603	0.251434
VVO_01945	conserved hypothetical protein	78	41	56	-0.654989	0.015523	0.0809456		-0.497819	0.0472602	0.155397
VVO_01946	conserved hypothetical protein	37	26	14	-0.236152	0.518209	0.737857		-1.42187	0.000884374	0.0105452
VVO_01947	ribosomal protein L17	3	5	5	1.00983	0.328948	0.571109	Ribosome [PATH:ko03010]	0.717194	0.489064	0.710112	Ribosome [PATH:ko03010]
VVO_01948	conserved hypothetical protein	44	51	74	0.485855	0.100411	0.267814	Pentose phosphate pathway [PATH:ko00030]	0.73025	0.00684888	0.0436756	Pentose phosphate pathway [PATH:ko00030]
VVO_01949	60S ribosomal protein L13a	16	15	46	0.179752	0.728173	0.882221	Ribosome [PATH:ko03010]	1.50379	0.00012338	0.00231436	Ribosome [PATH:ko03010]
VVO_01950	cytoplasmic protein	14	16	10	0.465506	0.376329	0.617688		-0.505198	0.394341	0.625008
VVO_01951	conserved hypothetical protein	1	0	0	NA	NA	NA		NA	NA	NA
VVO_01952	conserved hypothetical protein	28	16	34	-0.534494	0.227045	0.463102		0.260336	0.478427	0.702696
VVO_01953	conserved hypothetical protein	19	16	15	0.0249339	0.959209	0.973746		-0.360809	0.467443	0.691894
VVO_01954	conserved hypothetical protein	5	12	17	1.5359	0.0357416	0.137023		1.74576	0.00937244	0.0552939
VVO_01955	cytochrome P450	0	1	1	NA	NA	NA	Metabolism of xenobiotics by cytochrome P450 [PATH:ko00980]	NA	NA	NA	Metabolism of xenobiotics by cytochrome P450 [PATH:ko00980]
VVO_01956	conserved hypothetical protein	1	3	2	1.85782	0.229725	0.46199	Phenylalanine, tyrosine and tryptophan biosynthesis [PATH:ko00400]	0.980228	0.567763	0.763476	Phenylalanine, tyrosine and tryptophan biosynthesis [PATH:ko00400]
VVO_01957	conserved hypothetical protein	18	16	23	0.102936	0.834984	0.928342		0.333865	0.460407	0.686305
VVO_01958	conserved hypothetical protein	12	20	12	1.00983	0.0508745	0.174605		-0.0197717	0.973219	1
VVO_01959	conserved hypothetical protein	37	32	32	0.063408	0.855011	0.927479	Leukocyte transendothelial migration [PATH:ko04670]	-0.229225	0.509828	0.726061	Leukocyte transendothelial migration [PATH:ko04670]
VVO_01960	conserved hypothetical protein	4	1	5	-1.72714	0.2302	0.453794		0.302156	0.754135	0.882295
VVO_01961	conserved hypothetical protein	4	4	4	0.272861	0.788641	0.916869		-0.0197717	0.984537	1
VVO_01962	conserved hypothetical protein	1	5	0	2.59479	0.0566476	0.186617		NA	NA	NA
VVO_01963	PRT1p	14	13	18	0.165946	0.764619	0.899426	RNA transport [PATH:ko03013]	0.342798	0.503204	0.721288	RNA transport [PATH:ko03013]
VVO_01964	conserved hypothetical protein	11	3	8	-1.60161	0.0593358	0.190668		-0.479203	0.471898	0.694988
VVO_01965	conserved hypothetical protein	27	21	42	-0.0897087	0.829728	0.924943		0.617658	0.078929	0.224289
VVO_01966	conserved hypothetical protein	37	43	18	0.489673	0.128678	0.318127		-1.0593	0.00834597	0.0509646
VVO_01967	conserved hypothetical protein	4	0	1	NA	NA	NA	Homologous recombination [PATH:ko03440]	-2.01977	0.161506	0.358097	Homologous recombination [PATH:ko03440]
VVO_01968	conserved hypothetical protein	3	5	10	1.00983	0.328948	0.571109		1.71719	0.0488616	0.158738
VVO_01969	conserved hypothetical protein	5	8	8	0.950933	0.240087	0.461526		0.6583	0.417107	0.648129
VVO_01970	conserved hypothetical protein	10	7	15	-0.241712	0.73126	0.883101		0.565191	0.332296	0.551845
VVO_01971	conserved hypothetical protein	4	2	5	-0.727139	0.548025	0.739414		0.302156	0.754135	0.882295
VVO_01972	conserved hypothetical protein	3	5	4	1.00983	0.328948	0.571109		0.395266	0.718412	0.862388
VVO_01973	conserved hypothetical protein	4	4	0	0.272861	0.788641	0.916869		NA	NA	NA
VVO_01974	conserved hypothetical protein	1	0	2	NA	NA	NA	RNA degradation [PATH:ko03018]	0.980228	0.567763	0.763476	RNA degradation [PATH:ko03018]
VVO_01975	dihydrolipoyllysine-residue acetyltransferase	17	17	25	0.272861	0.580488	0.771615	Pyruvate metabolism [PATH:ko00620]	0.536622	0.23237	0.450435	Pyruvate metabolism [PATH:ko00620]
VVO_01976	glycosyltransferase family 8 protein	5	2	3	-1.04907	0.359455	0.602853		-0.756737	0.465426	0.691012
VVO_01977	conserved hypothetical protein	35	26	22	-0.155982	0.673847	0.840529	Lipoic acid metabolism [PATH:ko00785]	-0.689623	0.0749676	0.214763	Lipoic acid metabolism [PATH:ko00785]
VVO_01978	conserved hypothetical protein	30	26	21	0.0664105	0.863111	0.932659		-0.534345	0.189452	0.388318
VVO_01979	conserved hypothetical protein	107	72	99	-0.298681	0.169157	0.376451	Pathways in cancer [PATH:ko05200]	-0.131882	0.511854	0.724921	Pathways in cancer [PATH:ko05200]
VVO_01980	SNF2 family DNA-dependent ATPase	9	16	15	1.10294	0.0605347	0.188405		0.717194	0.230818	0.448412
VVO_01981	conserved hypothetical protein	12	6	6	-0.727139	0.298109	0.531621		-1.01977	0.145393	0.33616
VVO_01982	conserved hypothetical protein	10	7	34	-0.241712	0.73126	0.883101	Ribosome [PATH:ko03010]	1.74576	0.000238368	0.0038693	Ribosome [PATH:ko03010]
VVO_01983	conserved hypothetical protein	15	7	18	-0.826674	0.19362	0.419791	Ribosome biogenesis in eukaryotes [PATH:ko03008]	0.243263	0.628856	0.807891	Ribosome biogenesis in eukaryotes [PATH:ko03008]
VVO_01984	conserved hypothetical protein	150	137	174	0.142075	0.403182	0.627856		0.194353	0.22578	0.439776
VVO_01985	conserved hypothetical protein	10	1	2	-3.04907	0.0077335	0.0494885		-2.3417	0.015215	0.0742381
VVO_01986	conserved hypothetical protein	17	13	12	-0.114162	0.828808	0.926756		-0.522272	0.333311	0.552489
VVO_01987	conserved hypothetical protein	0	1	0	NA	NA	NA	Base excision repair [PATH:ko03410]	NA	NA	NA	Base excision repair [PATH:ko03410]
VVO_01988	conserved hypothetical protein	13	5	4	-1.10565	0.123029	0.307606		-1.72021	0.0235645	0.0997601
VVO_01989	conserved hypothetical protein	5	4	3	-0.0490667	0.959348	0.971689		-0.756737	0.465426	0.691012
VVO_01990	conserved hypothetical protein	7	14	9	1.27286	0.0491437	0.169616		0.342798	0.635951	0.813745
VVO_01991	hypothetical protein	0	2	2	NA	NA	NA		NA	NA	NA
VVO_01992	conserved hypothetical protein	2	5	11	1.59479	0.163585	0.370792	RNA polymerase [PATH:ko03020]	2.43966	0.00960489	0.0559169	RNA polymerase [PATH:ko03020]
VVO_01993	conserved hypothetical protein	2	0	2	NA	NA	NA		-0.0197717	0.989065	1
VVO_01994	conserved hypothetical protein	4	4	1	0.272861	0.788641	0.916869	Basal transcription factors [PATH:ko03022]	-2.01977	0.161506	0.358097	Basal transcription factors [PATH:ko03022]
VVO_01995	conserved hypothetical protein	2	4	1	1.27286	0.292998	0.527961		-1.01977	0.552246	0.76022
VVO_01996	conserved hypothetical protein	4	1	7	-1.72714	0.2302	0.453794		0.787583	0.374547	0.604226
VVO_01997	conserved hypothetical protein	6	8	5	0.687899	0.373759	0.614969		-0.282806	0.74563	0.876999
VVO_01998	conserved hypothetical protein	23	16	52	-0.250701	0.589602	0.780493		1.15711	0.00085146	0.010354
VVO_01999	conserved hypothetical protein	88	75	67	0.0422485	0.85158	0.929599		-0.413114	0.0759558	0.217065
VVO_02000	conserved hypothetical protein	9	8	30	0.102936	0.882898	0.950075		1.71719	0.000645149	0.00821343
VVO_02001	conserved hypothetical protein	21	13	25	-0.419016	0.402758	0.627777		0.231767	0.586584	0.766783
VVO_02002	conserved hypothetical protein	1	0	0	NA	NA	NA		NA	NA	NA
VVO_02003	conserved hypothetical protein	0	4	4	NA	NA	NA		NA	NA	NA
VVO_02004	conserved hypothetical protein	5	22	4	2.41036	0.00012575	0.00248255		-0.3417	0.723205	0.861543
VVO_02005	conserved hypothetical protein	4	5	2	0.594789	0.536652	0.73971	Purine metabolism [PATH:ko00230]	-1.01977	0.400567	0.630484	Purine metabolism [PATH:ko00230]
VVO_02006	sec7 domain belongs to guanine nucleotide exchange factors	2	3	5	0.857824	0.509571	0.732294		1.30216	0.25639	0.473754
VVO_02007	conserved hypothetical protein	2	4	5	1.27286	0.292998	0.527961		1.30216	0.25639	0.473754
VVO_02008	conserved hypothetical protein	10	18	16	1.12086	0.043715	0.155915	Spliceosome [PATH:ko03040]	0.6583	0.251141	0.473609	Spliceosome [PATH:ko03040]
VVO_02009	RNA-directed RNA polymerase 2	2	4	1	1.27286	0.292998	0.527961		-1.01977	0.552246	0.76022
VVO_02010	conserved hypothetical protein	26	13	9	-0.727139	0.125617	0.312743		-1.55029	0.00295866	0.0248718
VVO_02011	cyclin	16	7	12	-0.919784	0.141593	0.335753		-0.434809	0.427584	0.650226
VVO_02012	conserved hypothetical protein	27	49	33	1.13268	0.000790729	0.00984863		0.269735	0.470071	0.694399
VVO_02013	chromatin remodeling complex protein	27	103	45	2.20447	3.68928e-15	8.87009e-13		0.717194	0.0379343	0.140116
VVO_02014	conserved hypothetical protein	4	7	5	1.08022	0.222223	0.455544	Retrograde endocannabinoid signaling [PATH:ko04723]	0.302156	0.754135	0.882295	Retrograde endocannabinoid signaling [PATH:ko04723]
VVO_02015	conserved hypothetical protein	1	1	3	0.272861	0.893374	0.945702		1.56519	0.312669	0.535517
VVO_02016	conserved hypothetical protein	0	0	1	NA	NA	NA		NA	NA	NA
VVO_02017	conserved hypothetical protein	674	727	733	0.382068	6.50083e-07	3.26594e-05		0.101293	0.187276	0.384418
VVO_02018	conserved hypothetical protein	0	0	0	NA	NA	NA		NA	NA	NA
VVO_02019	conserved hypothetical protein	6	4	5	-0.312101	0.734354	0.882326		-0.282806	0.74563	0.876999
VVO_02020	conserved hypothetical protein	0	1	1	NA	NA	NA		NA	NA	NA
VVO_02021	conserved hypothetical protein	9	13	10	0.803376	0.194303	0.420527		0.132231	0.841771	0.934742
VVO_02022	NADH-cytochrome b5 reductase	25	35	36	0.758288	0.042758	0.155173	Amino sugar and nucleotide sugar metabolism [PATH:ko00520]	0.506297	0.174051	0.365134	Amino sugar and nucleotide sugar metabolism [PATH:ko00520]
VVO_02023	conserved hypothetical protein	12	14	19	0.495254	0.381088	0.620356	MAPK signaling pathway - yeast [PATH:ko04011]	0.643193	0.220552	0.431379	MAPK signaling pathway - yeast [PATH:ko04011]
VVO_02024	conserved hypothetical protein	8	5	4	-0.405211	0.616658	0.807262		-1.01977	0.234514	0.451243
VVO_02025	conserved hypothetical protein	3	0	5	NA	NA	NA		0.717194	0.489064	0.710112
VVO_02026	conserved hypothetical protein	3	4	5	0.687899	0.529393	0.74201		0.717194	0.489064	0.710112
VVO_02027	CEL6 protein	3	3	0	0.272861	0.816414	0.92008		NA	NA	NA
VVO_02028	amino acid permease	3	8	13	1.6879	0.0664748	0.202814		2.09571	0.0102594	0.058097
VVO_02029	conserved hypothetical protein	17	26	34	0.885838	0.046006	0.163049		0.980228	0.0184791	0.0849078
VVO_02030	conserved hypothetical protein	0	4	1	NA	NA	NA		NA	NA	NA
VVO_02031	conserved hypothetical protein	0	4	2	NA	NA	NA		NA	NA	NA
VVO_02032	conserved hypothetical protein	18	30	34	1.00983	0.0167836	0.0855641	Lysine degradation [PATH:ko00310]	0.897766	0.0286155	0.113036	Lysine degradation [PATH:ko00310]
VVO_02033	conserved hypothetical protein	49	43	68	0.0844163	0.778723	0.912509		0.452981	0.0915862	0.238229
VVO_02034	conserved hypothetical protein	6	6	6	0.272861	0.742665	0.886458		-0.0197717	0.981062	1
VVO_02035	conserved hypothetical protein	5	12	5	1.5359	0.0357416	0.137023	Glycerolipid metabolism [PATH:ko00561]	-0.0197717	0.982712	1	Glycerolipid metabolism [PATH:ko00561]
VVO_02036	conserved hypothetical protein	14	16	14	0.465506	0.376329	0.617688		-0.0197717	0.971074	1
VVO_02037	conserved hypothetical protein	8	2	17	-1.72714	0.0897259	0.249138		1.06769	0.0739144	0.213786
VVO_02038	hypothetical protein	5	6	3	0.535896	0.537832	0.736735		-0.756737	0.465426	0.691012
VVO_02039	conserved hypothetical protein	8	5	7	-0.405211	0.616658	0.807262		-0.212417	0.775787	0.896033
VVO_02040	conserved hypothetical protein	2	3	4	0.857824	0.509571	0.732294		0.980228	0.419083	0.645017
VVO_02041	septin	40	48	58	0.535896	0.0813732	0.235818		0.516281	0.0790164	0.224447
VVO_02042	conserved hypothetical protein	0	1	2	NA	NA	NA		NA	NA	NA
VVO_02043	aconitate hydratase	6	3	2	-0.727139	0.461893	0.686794	Glyoxylate and dicarboxylate metabolism [PATH:ko00630]	-1.60473	0.143215	0.333696	Glyoxylate and dicarboxylate metabolism [PATH:ko00630]
VVO_02044	glycoside hydrolase family 3 protein	3	2	2	-0.312101	0.810371	0.923864	Phenylpropanoid biosynthesis [PATH:ko00940]	-0.604734	0.642722	0.816631	Phenylpropanoid biosynthesis [PATH:ko00940]
VVO_02045	6-phosphogluconate dehydrogenase	267	213	326	-0.0531249	0.686745	0.850316	Pentose phosphate pathway [PATH:ko00030]	0.268261	0.0238106	0.10056	Pentose phosphate pathway [PATH:ko00030]
VVO_02046	conserved hypothetical protein	5	5	2	0.272861	0.764392	0.902946		-1.3417	0.24223	0.460436
VVO_02047	conserved hypothetical protein	17	4	14	-1.8146	0.0104745	0.0627911		-0.29988	0.563716	0.767917
VVO_02048	conserved hypothetical protein	29	55	30	1.19624	0.000204029	0.00353091		0.0291379	0.938171	1
VVO_02049	conserved hypothetical protein	24	10	16	-0.990173	0.0555518	0.185549		-0.604734	0.189468	0.388125
VVO_02050	conserved hypothetical protein	48	26	36	-0.611661	0.074094	0.221443	Amoebiasis [PATH:ko05146]	-0.434809	0.169382	0.364445	Amoebiasis [PATH:ko05146]
VVO_02051	hypothetical protein	0	1	2	NA	NA	NA		NA	NA	NA
VVO_02052	conserved hypothetical protein	6	6	1	0.272861	0.742665	0.886458		-2.60473	0.0457046	0.151661
VVO_02053	conserved hypothetical protein	7	7	16	0.272861	0.722864	0.878635		1.17287	0.0614589	0.186198
VVO_02054	conserved hypothetical protein	1	0	3	NA	NA	NA		1.56519	0.312669	0.535517
VVO_02055	conserved hypothetical protein	48	29	52	-0.45412	0.17297	0.383542	Pentose phosphate pathway [PATH:ko00030]	0.0957056	0.740188	0.875123	Pentose phosphate pathway [PATH:ko00030]
VVO_02056	conserved hypothetical protein	56	35	48	-0.405211	0.185308	0.404636	Valine, leucine and isoleucine degradation [PATH:ko00280]	-0.242164	0.392687	0.623367	Valine, leucine and isoleucine degradation [PATH:ko00280]
VVO_02057	conserved hypothetical protein	8	18	46	1.44279	0.0140804	0.074814		2.50379	7.64834e-08	4.65032e-06
VVO_02058	conserved hypothetical protein	7	3	3	-0.949531	0.318035	0.559084		-1.24216	0.192462	0.392379
VVO_02059	conserved hypothetical protein	0	2	3	NA	NA	NA		NA	NA	NA
VVO_02060	conserved hypothetical protein	0	3	2	NA	NA	NA		NA	NA	NA
VVO_02061	cytoplasmic protein	5	11	13	1.41036	0.0591956	0.191727		1.35874	0.0586256	0.180051
VVO_02062	conserved hypothetical protein	11	18	29	0.983355	0.0699758	0.211103	Collecting duct acid secretion [PATH:ko04966]	1.37878	0.0042884	0.0311655	Collecting duct acid secretion [PATH:ko04966]
VVO_02063	conserved hypothetical protein	7	0	5	-3.53449	0.0175586	0.0876237	Sulfur relay system [PATH:ko04122]	-0.505198	0.546985	0.760549	Sulfur relay system [PATH:ko04122]
VVO_02064	conserved hypothetical protein	9	8	8	0.102936	0.882898	0.950075		-0.189697	0.786512	0.900019
VVO_02065	conserved hypothetical protein	3	2	4	-0.312101	0.810371	0.923864		0.395266	0.718412	0.862388
VVO_02066	endoplasmic reticulum protein	12	10	19	0.00982698	0.987252	0.992264		0.643193	0.220552	0.431379
VVO_02067	transcription factor	6	4	11	-0.312101	0.734354	0.882326		0.854697	0.232458	0.449554
VVO_02068	conserved hypothetical protein	37	49	73	0.678118	0.0297131	0.119921		0.9606	0.000687097	0.00862295
VVO_02069	conserved hypothetical protein	0	6	3	3.85782	0.0126295	0.0710886		NA	NA	NA
VVO_02070	conserved hypothetical protein	1	0	5	NA	NA	NA	Fanconi anemia pathway [PATH:ko03460]	2.30216	0.0915433	0.240512	Fanconi anemia pathway [PATH:ko03460]
VVO_02071	threonine aldolase	2	4	19	1.27286	0.292998	0.527961	Glycine, serine and threonine metabolism [PATH:ko00260]	3.22816	8.54895e-05	0.00173763	Glycine, serine and threonine metabolism [PATH:ko00260]
VVO_02072	conserved hypothetical protein	2	5	4	1.59479	0.163585	0.370792		0.980228	0.419083	0.645017
VVO_02073	conserved hypothetical protein	3	5	4	1.00983	0.328948	0.571109	Ribosome biogenesis in eukaryotes [PATH:ko03008]	0.395266	0.718412	0.862388	Ribosome biogenesis in eukaryotes [PATH:ko03008]
VVO_02074	conserved hypothetical protein	1	2	0	1.27286	0.457138	0.69009	Peroxisome [PATH:ko04146]	NA	NA	NA	Peroxisome [PATH:ko04146]
VVO_02075	conserved hypothetical protein	0	0	0	NA	NA	NA		NA	NA	NA
VVO_02076	ATP-dependent RNA helicase HAS1	2	2	5	0.272861	0.849656	0.935386		1.30216	0.25639	0.473754
VVO_02077	conserved hypothetical protein	22	10	18	-0.864642	0.101873	0.271125		-0.309278	0.498878	0.716689
VVO_02078	conserved hypothetical protein	18	27	25	0.857824	0.0478575	0.168546		0.45416	0.305221	0.529706
VVO_02079	conserved hypothetical protein	4	2	1	-0.727139	0.548025	0.739414		-2.01977	0.161506	0.358097
VVO_02080	conserved hypothetical protein	0	0	0	NA	NA	NA		NA	NA	NA
VVO_02081	peptidyl-tRNA hydrolase	0	0	0	NA	NA	NA		NA	NA	NA
VVO_02082	conserved hypothetical protein	53	42	68	-0.0627416	0.83232	0.926451		0.339771	0.196869	0.398598
VVO_02083	conserved hypothetical protein	3	1	7	-1.3121	0.396292	0.625739		1.20262	0.207006	0.41162
VVO_02084	conserved hypothetical protein	118	95	174	-0.0399261	0.840018	0.932861		0.540529	0.00151117	0.015628
VVO_02085	hypothetical protein	0	0	0	NA	NA	NA		NA	NA	NA
VVO_02086	Ras protein	84	89	62	0.356277	0.103572	0.273645		-0.457893	0.0565327	0.174803
VVO_02087	conserved hypothetical protein	0	0	0	NA	NA	NA		NA	NA	NA
VVO_02088	conserved hypothetical protein	35	18	10	-0.686497	0.0911035	0.249922	Peroxisome [PATH:ko04146]	-1.82713	0.000107209	0.00205474	Peroxisome [PATH:ko04146]
VVO_02089	conserved hypothetical protein	9	26	22	1.80338	0.000530447	0.00719953		1.26973	0.0195647	0.0892274
VVO_02090	conserved hypothetical protein	21	10	14	-0.797528	0.135852	0.325871	Parkinson's disease [PATH:ko05012]	-0.604734	0.219672	0.430733	Parkinson's disease [PATH:ko05012]
VVO_02091	conserved hypothetical protein	6	3	7	-0.727139	0.461893	0.686794	Spliceosome [PATH:ko03040]	0.202621	0.800404	0.907596	Spliceosome [PATH:ko03040]
VVO_02092	conserved hypothetical protein	2	1	2	-0.727139	0.671002	0.847185		-0.0197717	0.989065	1
VVO_02093	succinate-CoA ligase	19	35	38	1.15422	0.00398404	0.0317028	Propanoate metabolism [PATH:ko00640]	0.980228	0.012752	0.0669194	Propanoate metabolism [PATH:ko00640]
VVO_02094	conserved hypothetical protein	5	1	2	-2.04907	0.132284	0.322075		-1.3417	0.24223	0.460436
VVO_02095	histone deacetylase complex, catalytic component RPD3	11	0	6	-4.18657	0.00163589	0.0165482	Cell cycle [PATH:ko04110]	-0.894241	0.211557	0.416674	Cell cycle [PATH:ko04110]
VVO_02096	conserved hypothetical protein	18	13	9	-0.196624	0.705594	0.863333	Nucleotide excision repair [PATH:ko03420]	-1.01977	0.0745459	0.214251	Nucleotide excision repair [PATH:ko03420]
VVO_02097	expressed protein	95	41	75	-0.939442	0.000266014	0.00432562		-0.360809	0.104137	0.263349
VVO_02098	biotin synthase	20	10	19	-0.727139	0.179175	0.3938	Biotin metabolism [PATH:ko00780]	-0.0937722	0.839185	0.932825	Biotin metabolism [PATH:ko00780]
VVO_02099	conserved hypothetical protein	16	13	21	-0.0266989	0.960275	0.96971	Proteasome [PATH:ko03050]	0.372546	0.434327	0.656516	Proteasome [PATH:ko03050]
VVO_02100	conserved hypothetical protein	5	5	2	0.272861	0.764392	0.902946		-1.3417	0.24223	0.460436
VVO_02101	conserved hypothetical protein	0	4	4	NA	NA	NA		NA	NA	NA
VVO_02102	conserved hypothetical protein	16	26	15	0.973301	0.0308218	0.123876		-0.112881	0.827605	0.924542
VVO_02103	conserved hypothetical protein	78	60	59	-0.10565	0.667678	0.853067		-0.422531	0.0880015	0.239089
VVO_02104	conserved hypothetical protein	0	12	2	4.85782	0.000187895	0.00331127		NA	NA	NA
VVO_02105	glycoside hydrolase family 18 protein	1	3	4	1.85782	0.229725	0.46199	Amino sugar and nucleotide sugar metabolism [PATH:ko00520]	1.98023	0.169873	0.361421	Amino sugar and nucleotide sugar metabolism [PATH:ko00520]
VVO_02106	glycoside hydrolase family 18 protein	0	0	0	NA	NA	NA	Amino sugar and nucleotide sugar metabolism [PATH:ko00520]	NA	NA	NA	Amino sugar and nucleotide sugar metabolism [PATH:ko00520]
VVO_02107	conserved hypothetical protein	30	33	31	0.410365	0.258125	0.488186	Measles [PATH:ko05162]	0.027534	0.940587	1	Measles [PATH:ko05162]
VVO_02108	conserved hypothetical protein	13	4	12	-1.42758	0.0596771	0.186772		-0.135249	0.814764	0.916439
VVO_02109	amino acid permease ScVBA-like protein	1	0	0	NA	NA	NA		NA	NA	NA
VVO_02110	choline kinase, cytoplasm	1	3	14	1.85782	0.229725	0.46199	Glycerophospholipid metabolism [PATH:ko00564]	3.78758	0.000329426	0.00500742	Glycerophospholipid metabolism [PATH:ko00564]
VVO_02111	conserved hypothetical protein	34	45	53	0.677252	0.0374426	0.141768		0.620686	0.047443	0.155708
VVO_02112	conserved hypothetical protein	16	3	9	-2.14218	0.00560844	0.0404673	Proteasome [PATH:ko03050]	-0.849847	0.149026	0.342093	Proteasome [PATH:ko03050]
VVO_02113	conserved hypothetical protein	5	7	12	0.758288	0.364924	0.606361		1.24326	0.0898864	0.24304
VVO_02114	histone H3	29	45	22	0.906733	0.00742033	0.0480786	Systemic lupus erythematosus [PATH:ko05322]	-0.418321	0.302763	0.529413	Systemic lupus erythematosus [PATH:ko05322]
VVO_02115	conserved hypothetical protein	1	2	1	1.27286	0.457138	0.69009		-0.0197717	0.992268	1
VVO_02116	conserved hypothetical protein	3	4	16	0.687899	0.529393	0.74201	Phagosome [PATH:ko04145]	2.39527	0.00200017	0.0190124	Phagosome [PATH:ko04145]
VVO_02117	conserved hypothetical protein	7	19	12	1.71343	0.00425767	0.0332321		0.757836	0.260788	0.476204
VVO_02118	conserved hypothetical protein	7	0	1	-3.53449	0.0175586	0.0876237		-2.82713	0.0242013	0.100881
VVO_02119	conserved hypothetical protein	0	2	0	NA	NA	NA	Mineral absorption [PATH:ko04978]	NA	NA	NA	Mineral absorption [PATH:ko04978]
VVO_02120	conserved hypothetical protein	111	189	151	1.04069	7.50665e-10	8.28439e-08		0.424217	0.0179519	0.0828629
VVO_02121	conserved hypothetical protein	4	1	6	-1.72714	0.2302	0.453794	DNA replication [PATH:ko03030]	0.565191	0.539775	0.755289	DNA replication [PATH:ko03030]
VVO_02122	COP9 signalosome subunit 6	13	15	12	0.479312	0.378923	0.620735		-0.135249	0.814764	0.916439
VVO_02123	STE/STE20/FRAY protein kinase	33	44	32	0.687899	0.0369655	0.140396		-0.0641658	0.857705	0.947735
VVO_02124	conserved hypothetical protein	58	44	57	-0.125688	0.66074	0.845807		-0.0448626	0.867559	0.954883
VVO_02125	carbohydrate esterase family 4 protein	23	19	37	-0.00277306	0.99503	0.995696	Amino sugar and nucleotide sugar metabolism [PATH:ko00520]	0.66612	0.0778107	0.221468	Amino sugar and nucleotide sugar metabolism [PATH:ko00520]
VVO_02126	conserved hypothetical protein	27	44	43	0.977405	0.00481664	0.0366806		0.651606	0.0622606	0.18738
VVO_02127	conserved hypothetical protein	18	7	12	-1.08971	0.0728958	0.218541		-0.604734	0.255812	0.476934
VVO_02128	conserved hypothetical protein	0	0	1	NA	NA	NA	Nucleotide excision repair [PATH:ko03420]	NA	NA	NA	Nucleotide excision repair [PATH:ko03420]
VVO_02129	conserved hypothetical protein	14	15	22	0.372397	0.486178	0.711047	Spliceosome [PATH:ko03040]	0.632305	0.194159	0.393676	Spliceosome [PATH:ko03040]
VVO_02130	conserved hypothetical protein	48	37	62	-0.102648	0.743385	0.884964	Alzheimer's disease [PATH:ko05010]	0.349462	0.205771	0.412069	Alzheimer's disease [PATH:ko05010]
VVO_02131	conserved hypothetical protein	0	3	3	NA	NA	NA		NA	NA	NA
VVO_02132	conserved hypothetical protein	0	1	3	NA	NA	NA		NA	NA	NA
VVO_02133	conserved hypothetical protein	7	2	8	-1.53449	0.144818	0.339396	Protein processing in endoplasmic reticulum [PATH:ko04141]	0.172873	0.816699	0.916642	Protein processing in endoplasmic reticulum [PATH:ko04141]
VVO_02134	conserved hypothetical protein	44	22	11	-0.727139	0.0463127	0.163921		-2.01977	3.42399e-06	0.000131605
VVO_02135	conserved hypothetical protein	23	10	13	-0.928772	0.0755999	0.222438		-0.842894	0.0857946	0.236787
VVO_02136	conserved hypothetical protein	27	22	28	-0.0225945	0.9563	0.972846		0.0326958	0.933027	1
VVO_02137	conserved hypothetical protein	25	26	13	0.329445	0.41382	0.641749		-0.963188	0.0450106	0.150135
VVO_02138	kinesin-like protein	4	6	9	0.857824	0.35098	0.596064		1.15015	0.167318	0.362771
VVO_02139	conserved hypothetical protein	0	1	5	NA	NA	NA		3.30216	0.0418341	0.145743
VVO_02140	DIE2/ALG10 family protein	7	1	9	-2.53449	0.0428559	0.154446	N-Glycan biosynthesis [PATH:ko00510]	0.342798	0.635951	0.813745	N-Glycan biosynthesis [PATH:ko00510]
VVO_02141	hypothetical protein	1	10	1	3.59479	0.00168832	0.0168757		-0.0197717	0.992268	1
VVO_02142	conserved hypothetical protein	7	8	21	0.465506	0.53161	0.739116		1.56519	0.00755534	0.046867
VVO_02143	OPT oligopeptide transporter	64	28	56	-0.919784	0.00328167	0.0278239		-0.212417	0.420425	0.642248
VVO_02144	nuclear matrix protein NMP200	31	3	12	-3.09637	2.31793e-06	9.15209e-05	Ubiquitin mediated proteolysis [PATH:ko04120]	-1.38901	0.00278939	0.0240068	Ubiquitin mediated proteolysis [PATH:ko04120]
VVO_02145	cytoplasmic protein	15	17	13	0.453434	0.373401	0.61581		-0.226223	0.678612	0.834132
[truncated: 7,545 more rows]
