# Supplementary material for: Sequencing and Comparative Analysis of the Straw Mushroom (Volvariella volvacea) Genome
Source: PLoS One. 2013 Mar 19;8(3):e58294. doi: 10.1371/journal.pone.0058294 (PMC3602538; doi:10.1371/journal.pone.0058294)
Supplement: Table S15 — The up-expression and down-expression genes in V. volvacea during 4 °C exprosure at 2 h and 4 h. (XLSX) [file pone.0058294.s024.xlsx]

## Sheet: Table S15
Table S15. The up-expression and down-expression genes in V. volvacea during 4 ºC exprosure at 2h and 4h
up-expression genes
					V23-2H & V23-0H			V23-4H & V23-0H
Gene	Product	V23-0H	V23-2H	V23-4H	log2(Fold_change) normalized	p-value	FDR	log2(Fold_change) normalized	p-value	FDR
VVO_00066	conserved hypothetical protein	16	107	131	3.01433	1.6387e-21	6.48924e-19	3.01365	1.59328e-23	7.49161e-21
VVO_00268	conserved hypothetical protein	49	233	301	2.52234	1.41042e-37	1.18687e-34	2.59914	8.44821e-45	1.19171e-41
VVO_00389	conserved hypothetical protein	0	20	22	5.59479	1.02236e-06	4.65034e-05	5.43966	1.20047e-06	5.37584e-05
VVO_00806	conserved hypothetical protein	24	53	72	1.41582	3.26875e-05	0.000852916	1.56519	7.54793e-07	3.59699e-05
VVO_00952	pyruvate dehydrogenase e1 component beta subunit	5	25	44	2.59479	2.02514e-05	0.000569238	3.11773	3.97062e-09	3.63699e-07
VVO_00978	conserved hypothetical protein	21	56	113	1.6879	1.19829e-06	5.34231e-05	2.40809	1.73827e-16	4.90402e-14
VVO_01121	conserved hypothetical protein	83	128	164	0.897822	7.50249e-06	0.000250033	0.962741	3.42436e-07	1.68895e-05
VVO_01562	conserved hypothetical protein	40	90	92	1.44279	4.0018e-08	2.80626e-06	1.18186	6.40793e-06	0.000227111
VVO_01788	conserved hypothetical protein	32	63	102	1.25014	3.86407e-05	0.000970632	1.65265	9.15384e-10	9.93262e-08
VVO_02217	symbiosis-related protein	200	249	298	0.589007	1.52506e-05	0.000458335	0.555541	2.07024e-05	0.000579421
VVO_03271	peptide transporter PTR2A	227	295	327	0.650884	2.64377e-07	1.48316e-05	0.506827	4.07361e-05	0.000983943
VVO_04085	conserved hypothetical protein	312	702	505	1.44279	3.3753e-53	1.13613e-49	0.674966	4.16747e-11	5.99861e-09
VVO_04119	conserved hypothetical protein	76	123	143	0.967448	2.95066e-06	0.000113508	0.892172	7.96883e-06	0.000263869
VVO_04294	conserved hypothetical protein	101	153	190	0.872038	1.77247e-06	7.41136e-05	0.891872	2.64835e-07	1.3342e-05
VVO_05250	mitochondrial chaperone bcs1	186	407	358	1.40259	2.71316e-30	2.02944e-27	0.924885	3.16999e-13	5.73281e-11
VVO_05394	plant senescence-associated protein	22	78	375	2.09883	3.21213e-11	4.50501e-09	4.07154	1.08836e-80	7.67621e-77
VVO_05539	conserved hypothetical protein	17	45	64	1.67725	1.46826e-05	0.00044524	1.89277	9.9012e-08	5.77134e-06
VVO_05652	conserved hypothetical protein	0	18	16	5.44279	3.64074e-06	0.000134668	4.98023	4.03862e-05	0.000978846
VVO_06070	conserved hypothetical protein	22	103	64	2.49993	2.37325e-17	7.26216e-15	1.5208	4.96016e-06	0.000183162
VVO_06218	conserved hypothetical protein	3	50	47	4.33176	9.54767e-14	1.89044e-11	3.94985	2.53427e-11	3.72379e-09
VVO_06566	conserved hypothetical protein	4	22	39	2.73229	3.94074e-05	0.000973543	3.26563	1.54137e-08	1.20792e-06
VVO_07110	conserved hypothetical protein	2	18	31	3.44279	3.43387e-05	0.00088064	3.93442	6.25598e-08	3.93959e-06
VVO_07350	conserved hypothetical protein	5	25	42	2.59479	2.02514e-05	0.000569238	3.05062	1.25465e-08	1.02896e-06
VVO_10604	argonaute-like protein	7	49	35	3.08022	7.42032e-11	9.99072e-09	2.30216	8.03063e-06	0.000264673
VVO_11046	conserved hypothetical protein	3	23	32	3.21146	5.4469e-06	0.000194528	3.39527	1.8969e-07	9.98419e-06
down-expression genes
					V23-2H & V23-0H			V23-4H & V23-0H
Gene	Product	V23-0H	V23-2H	V23-4H	log2(Fold_change) normalized	p-value	FDR	log2(Fold_change) normalized	p-value	FDR
VVO_00193	conserved hypothetical protein	194	61	93	-1.39631	8.29346e-13	1.36175e-10	-1.08053	8.24717e-10	9.08863e-08
VVO_00369	isocitrate lyase icl	262	130	136	-0.738194	8.27192e-07	3.97761e-05	-0.965732	7.69202e-11	1.00466e-08
VVO_00388	conserved hypothetical protein	384	211	238	-0.591002	9.48181e-07	4.40217e-05	-0.709916	1.4065e-09	1.43769e-07
VVO_00439	DUF323 domain-containing protein	404	171	214	-0.967498	1.2491e-14	2.71256e-12	-0.936516	3.35113e-15	7.87851e-13
VVO_00791	conserved hypothetical protein	349	107	250	-1.43275	1.25251e-22	5.62127e-20	-0.501071	2.39805e-05	0.000638242
VVO_01172	conserved hypothetical protein	37	4	4	-2.93659	4.86454e-07	2.55845e-05	-3.22923	3.37675e-08	2.31226e-06
VVO_01455	conserved hypothetical protein	887	474	322	-0.631186	2.57143e-15	6.41144e-13	-1.48165	1.99862e-63	7.04815e-60
VVO_01501	CAMK/CAMK-Unique protein kinase	202	66	129	-1.34096	1.43631e-12	2.3022e-10	-0.666756	3.26912e-05	0.000814738
VVO_01556	conserved hypothetical protein	212	107	112	-0.713592	1.67907e-05	0.000493604	-0.940337	1.04336e-08	8.86609e-07
VVO_01755	acetyl xylan esterase II	419	218	294	-0.669761	1.03644e-08	8.83207e-07	-0.530906	1.06362e-06	4.93533e-05
VVO_01881	conserved hypothetical protein	409	119	192	-1.50828	3.35296e-28	1.88101e-25	-1.11077	7.48408e-20	3.10501e-17
VVO_02676	heat shock cognate 70	1646	710	854	-0.940212	2.122e-52	4.76178e-49	-0.966428	3.62155e-60	8.51427e-57
VVO_02848	conserved hypothetical protein	90	21	37	-1.82667	3.27598e-09	3.02109e-07	-1.30217	1.24026e-06	5.46724e-05
VVO_02906	fatty acid hydroxylase	96	33	42	-1.26771	2.97292e-06	0.000113714	-1.21242	2.17879e-06	9.03942e-05
VVO_03280	conserved hypothetical protein	581	212	229	-1.18161	1.35962e-27	7.04076e-25	-1.36296	2.38616e-37	2.1037e-34
VVO_03514	hypothetical protein	71	14	15	-2.06953	1.13833e-08	9.57904e-07	-2.26263	2.3607e-10	2.775e-08
VVO_04317	conserved hypothetical protein	473	147	330	-1.41316	1.62768e-29	1.09575e-26	-0.539146	1.45666e-07	8.02643e-06
VVO_04576	conserved hypothetical protein	1246	514	741	-1.0046	1.7226e-44	2.31931e-41	-0.76953	9.91773e-32	6.35907e-29
VVO_04751	G-X-X-X-Q-X-W domain-containing protein	467	267	327	-0.533721	8.15104e-07	3.94768e-05	-0.533904	2.23864e-07	1.15249e-05
VVO_05193	conserved hypothetical protein	61	8	16	-2.65788	8.41586e-10	9.13799e-08	-1.95051	9.09474e-08	5.39035e-06
VVO_05516	conserved hypothetical protein	52	11	15	-1.96815	2.26266e-06	9.01316e-05	-1.81332	2.63659e-06	0.000105658
VVO_05537	galactokinase gal	42	1	2	-5.11946	1.53227e-10	1.9837e-08	-4.41209	5.87176e-11	8.12029e-09
VVO_05796	conserved hypothetical protein	166	34	74	-2.01472	9.49057e-18	3.04241e-15	-1.18536	9.46149e-10	1.01109e-07
VVO_06241	conserved hypothetical protein	194	69	81	-1.21853	1.19029e-10	1.57119e-08	-1.27983	2.1313e-12	3.75802e-10
VVO_06931	Gpr1 family protein	806	334	386	-0.99807	4.8547e-29	2.97108e-26	-1.08195	4.35891e-36	3.07434e-33
VVO_07079	conserved hypothetical protein	134	27	53	-2.03834	8.04068e-15	1.80433e-12	-1.35794	9.87878e-10	1.03993e-07
VVO_07357	conserved hypothetical protein	141	45	76	-1.37484	1.65057e-09	1.58738e-07	-0.911396	5.46225e-06	0.000196557
VVO_07414	conserved hypothetical protein	1190	406	649	-1.27855	7.98117e-62	5.37292e-58	-0.894443	8.67073e-39	8.73638e-36
VVO_08084	hypothetical protein	309	41	104	-2.64105	3.94716e-43	3.79604e-40	-1.59079	1.55479e-25	8.43534e-23
VVO_08105	pleiotropic drug resistance ABC transporter	106	37	25	-1.24561	1.27878e-06	5.62664e-05	-2.10384	1.36781e-13	2.75634e-11
VVO_08145	histone 2A	196	74	113	-1.1324	1.01753e-09	1.07031e-07	-0.814303	1.11118e-06	5.08908e-05
VVO_08165	cytochrome P450 monooxygenase	139	32	43	-1.84608	1.28964e-13	2.48054e-11	-1.71245	1.56568e-13	3.06744e-11
VVO_08488	conserved hypothetical protein	46	6	8	-2.66574	9.4187e-08	6.0968e-06	-2.54333	4.75794e-08	3.1072e-06
VVO_08594	CAP5p	69	17	16	-1.7482	5.0032e-07	2.61097e-05	-2.1283	1.81552e-09	1.75409e-07
VVO_08804	hypothetical protein	34	6	8	-2.22964	3.48176e-05	0.000884499	-2.10723	2.73366e-05	0.000704955
VVO_08813	hypothetical protein	157	70	60	-0.892476	7.1181e-06	0.000238403	-1.4075	1.06002e-11	1.69917e-09
VVO_09166	small heat shock protein	99	10	19	-3.03457	6.1512e-17	1.80043e-14	-2.4012	9.07498e-15	2.00018e-12
VVO_09167	small heat shock protein	604	162	202	-1.62569	2.25207e-45	3.79024e-42	-1.59996	1.00749e-48	1.77646e-45
VVO_09198	conserved hypothetical protein	60	14	23	-1.82667	1.35769e-06	5.89677e-05	-1.4031	2.76563e-05	0.000708021
VVO_09268	conserved hypothetical protein	483	166	248	-1.26798	9.63211e-26	4.63167e-23	-0.981455	3.32495e-19	1.23426e-16
VVO_09324	NAD-aldehyde dehydrogenase	33	2	6	-3.77153	1.28669e-07	7.87454e-06	-2.4792	5.15509e-06	0.000188388
VVO_09534	conserved hypothetical protein	539	134	286	-1.73519	1.94419e-44	2.18138e-41	-0.934042	1.07885e-19	4.22728e-17
VVO_09548	conserved hypothetical protein	54	9	15	-2.3121	9.65894e-08	6.19276e-06	-1.86777	1.03856e-06	4.85097e-05
VVO_09712	conserved hypothetical protein	22	1	2	-4.18657	8.42862e-06	0.000275444	-3.4792	1.12293e-05	0.000352001
VVO_09827	acetyl xylan esterase II	529	293	295	-0.579506	1.5604e-08	1.23583e-06	-0.862324	4.12664e-17	1.21272e-14
VVO_09835	conserved hypothetical protein	37	2	9	-3.93659	1.41324e-08	1.14625e-06	-2.0593	1.61869e-05	0.000467895
VVO_09840	cytochrome c C1	87	26	30	-1.46964	6.37898e-07	3.22882e-05	-1.55582	5.00222e-08	3.20733e-06
VVO_10090	hydrophobin-251	489	266	333	-0.605547	1.55862e-08	1.24912e-06	-0.574084	1.52831e-08	1.21114e-06
VVO_10377	conserved hypothetical protein	34	6	8	-2.22964	3.48176e-05	0.000884499	-2.10723	2.73366e-05	0.000704955
VVO_10466	acyl-CoA carboxylate CoA-transferase	283	89	152	-1.39606	5.46107e-18	1.8382e-15	-0.916502	9.61911e-11	1.21149e-08
VVO_10514	conserved hypothetical protein	186	32	94	-2.2663	1.36565e-22	5.74595e-20	-1.00434	1.49184e-08	1.19568e-06
VVO_10542	small heat shock protein	155	32	39	-2.00326	1.45736e-16	4.08788e-14	-2.01049	3.60126e-18	1.15453e-15
VVO_10646	conserved hypothetical protein	56	13	16	-1.83405	2.86677e-06	0.000110914	-1.82713	9.58406e-07	4.50643e-05
VVO_10739	h-sco1	48	4	9	-3.3121	1.39059e-09	1.39723e-07	-2.43481	5.29957e-08	3.36737e-06
VVO_10915	DnaJ protein	260	101	136	-1.09129	8.65128e-12	1.29423e-09	-0.954677	1.36545e-10	1.63229e-08
