# Supplementary material for: Sequencing and Comparative Analysis of the Straw Mushroom (Volvariella volvacea) Genome
Source: PLoS One. 2013 Mar 19;8(3):e58294. doi: 10.1371/journal.pone.0058294 (PMC3602538; doi:10.1371/journal.pone.0058294)
Supplement: Table S16 — The expression of genes encoding the heat shock protein in V. volvacea during 4 °C exposure at 2 h and 4 h. (XLSX) [file pone.0058294.s025.xlsx]

## Sheet: Table S16
Table S16. The expression of genes encoding the heat shock protein in V. volvacea during 4 ºC exposure at 2h and 4h
			V23-2H vs V23-0H		V23-4H vs V23-0H
			log2(Fold_change)	FDR	log2(Fold_change)	FDR
heat shock 70kDa protein 1/8	VVO_02676	K03283	-0.940212	4.76178e-49	-0.966428	8.51427e-57
molecular chaperone HtpG	VVO_07414	K04079	-1.27855	5.37292e-58	-0.894443	8.73638e-36
heat shock protein 110kDa	VVO_05796	K09485	-2.01472	3.04241e-15	-1.18536	1.01109e-07
HSP20 family protein	VVO_05198	K13993	-0.278549	0.478222	-0.814453	0.0142144
HSP20 family protein	VVO_05208	K13993	-1.72714	0.00901889	-1.69784	0.00615293
HSP20 family protein	VVO_09166	K13993	-3.03457	1.80043e-14	-2.4012	2.00018e-12
HSP20 family protein	VVO_09167	K13993	-1.62569	3.79024e-42	-1.59996	1.77646e-45
HSP20 family protein	VVO_10542	K13993	-2.00326	4.08788e-14	-2.01049	1.15453e-15
