# Supplementary material for: Sequencing and Comparative Analysis of the Straw Mushroom (Volvariella volvacea) Genome
Source: PLoS One. 2013 Mar 19;8(3):e58294. doi: 10.1371/journal.pone.0058294 (PMC3602538; doi:10.1371/journal.pone.0058294)
Supplement: Table S17 — The genes expression of starch and sucrose metabolism pathway in V. volvacea during 4 °C exposure at 2 h and 4 h. (XLSX) [file pone.0058294.s026.xlsx]

## Sheet: Table S17
Table S17. The genes expression of starch and sucrose metabolism pathway in V. volvacea during 4 ºC exposure at 2h and 4h
funcation	gene	ko code	V23-2H vs V23-0H		V23-4H vs V23-0H
			log2(Fold_change)	FDR	log2(Fold_change)	FDR
alpha-amylase	VVO_00068	K01176	NA	NA	NA	NA
alpha-amylase	VVO_00076	K01176	-0.476177	0.000972612	-0.744765	1.43941e-08
alpha-glucosidase	VVO_00091	K01187	-0.504746	0.693122	0.643193	0.431379
beta-glucosidase	VVO_01052	K05349	-1.04907	0.602853	0.465655	0.759702
1,4-alpha-glucan branching enzyme	VVO_01083	K00700	0.323487	0.450258	0.238963	0.583605
glycogen debranching enzyme	VVO_01169	K01196	-0.39699	0.538873	0.342798	0.518369
1,3-beta-glucan synthase	VVO_02633	K00706	-1.58512	8.38827e-06	-0.140787	0.745245
alpha-trehalose-phosphate synthase	VVO_02898	K00697	-2.03199	9.00538e-08	-0.768233	0.0216791
UTP--glucose-1-phosphate uridylyltransferase	VVO_03938	K00963	0.169768	0.619033	0.669142	0.00145753
beta-glucosidase	VVO_04146	K01188	-0.727139	0.686794	0.202621	0.907596
hexokinase	VVO_04191	K00844	0.95736	0.0384832	-1.5052	0.0224897
glucan 1,3-beta-glucosidase	VVO_04907	K01210	-3.53449	0.0876237	-2.82713	0.100881
phosphoglucomutase	VVO_05249	K01835	-0.234742	0.477827	0.48129	0.0363865
starch phosphorylase	VVO_05336	K00688	-0.713963	7.29919e-08	-0.280161	0.0396087
UDPglucose 6-dehydrogenase	VVO_05766	K00012	-0.229639	0.854886	0.892765	0.129683
alpha-glucosidase	VVO_06200	K01187	2.14733	0.0673159	1.56519	0.226092
beta-glucosidase	VVO_06999	K05349	-0.534494	0.742821	-0.242164	0.886816
beta-glucosidase	VVO_07003	K05349	NA	NA	1.30216	0.473754
1,3-beta-glucan synthase	VVO_07301	K00706	0.0454509	0.950381	0.039122	0.974914
phosphoglucomutase	VVO_07338	K01835	2.38834	0.000874438	1.09571	0.275391
beta-glucosidase	VVO_07359	K05349	0.828077	0.0170093	0.935374	0.00273036
alpha,alpha-trehalase	VVO_07918	K01194	1.85782	0.25108	0.565191	0.827006
trehalose-phosphatase	VVO_08127	K01087	0.820349	0.109651	0.834377	0.0753561
beta-glucosidase	VVO_08458	K01188	3.44279	0.0283282	1.56519	0.535517
beta-glucosidase	VVO_08801	K05349	0.173326	0.887182	0.6583	0.357043
glycogen(starch) synthase	VVO_09707	K00693	0.647257	0.226924	0.354624	0.554638
beta-glucosidase	VVO_10195	K05349	NA	NA	NA	NA
hexokinase	VVO_10440	K00844	0.0664105	0.926703	0.863415	0.0109754
alpha-amylase	VVO_10589	K01176	-0.182818	0.558941	-0.307054	0.236593
beta-glucosidase	VVO_10745	K05349	4.08022	0.0431399	NA	NA
glucose-6-phosphate isomerase	VVO_10870	K01810	-0.127455	0.591378	-0.196649	0.313334
alpha,alpha-trehalase	VVO_10903	K01194	-0.678229	0.316944	-0.970862	0.115606
